# Supplementary material for: The Insulin Receptor Adaptor IRS2 is an APC/C Substrate That Promotes Cell Cycle Protein Expression and a Robust Spindle Assembly Checkpoint
Source: Mol Cell Proteomics. 2020 Nov 25;19(9):1450–67. doi: 10.1074/mcp.RA120.002069 (PMC8143631; doi:10.1074/mcp.RA120.002069)
Supplement: Supplementary file 1 [file mmc1.zip]

Archive with 11 entries (11 files):
- mmc1/159856_1_supp_540468_qb9qfl.avi
- mmc1/159856_1_supp_540469_qb9qfm.avi
- mmc1/159856_1_supp_540470_qb9qfm.avi
- mmc1/159856_1_supp_540475_qb9qfn.docx
- mmc1/159856_1_supp_540476_qb9qfn.pdf
- mmc1/159856_1_supp_540478_qb9qfb.xlsx
- mmc1/159856_1_supp_540479_qb9qfp.xlsx
- mmc1/159856_1_supp_540480_qb9qf8.xlsx
- mmc1/159856_1_supp_540481_qb9qft.xlsx
- mmc1/159856_1_supp_540482_qb9qfp.xlsx
- mmc1/159856_1_supp_540483_qb9qfg.xlsx
