# Supplementary material for: The Insulin Receptor Adaptor IRS2 is an APC/C Substrate That Promotes Cell Cycle Protein Expression and a Robust Spindle Assembly Checkpoint
Source: Mol Cell Proteomics. 2020 Nov 25;19(9):1450–67. doi: 10.1074/mcp.RA120.002069 (PMC8143631; doi:10.1074/mcp.RA120.002069)
Supplement: Supplementary file 1 [file mmc1.zip › mmc1/159856_1_supp_540482_qb9qfp.xlsx]

## Sheet: Sheet1
Table S4: Proteins identified and quantified in IRS2 knockout cell line proteomics. Note that abundance values across all TMT channels are scaled to sum to 100 and contaminants have been removed.
Protein ID	Gene Symbol	Description	Group ID	Coverage	Peptides	WT_1	WT_2	WT_3	∆IRS2-A_1	∆IRS2-A_2	∆IRS2-A_3	∆IRS2-B_1	∆IRS2-B_2	∆IRS2-B_3	WT_avg	∆IRS2-A_avg	∆IRS2-B_avg
sp|P55011|S12A2_HUMAN	SLC12A2	Solute carrier family 12 member 2 OS=Homo sapiens OX=9606 GN=SLC12A2 PE=1 SV=1	0	0.083	6	10.5589	11.9826	11.8183	10.2726	10.3961	10.8418	10.9666	11.2645	11.8985	11.4533	10.5035	11.3765
sp|P36578|RL4_HUMAN	RPL4	60S ribosomal protein L4 OS=Homo sapiens OX=9606 GN=RPL4 PE=1 SV=5	1	0.485	45	11.0267	10.4729	11.0001	10.6624	11.436	11.4239	11.2894	10.6796	12.009	10.8332	11.1741	11.326
sp|Q8WUQ7-2|CATIN_HUMAN	CACTIN	Isoform 2 of Cactin OS=Homo sapiens OX=9606 GN=CACTIN	2	0.093	9	9.8952	11.7566	10.5108	10.9051	11.0939	12.5183	10.6438	10.9646	11.7118	10.7209	11.5058	11.1067
sp|P82914|RT15_HUMAN	MRPS15	28S ribosomal protein S15, mitochondrial OS=Homo sapiens OX=9606 GN=MRPS15 PE=1 SV=1	3	0.202	7	10.6033	10.0113	9.20768	11.4952	10.896	11.3689	12.5165	11.2531	12.648	9.94076	11.2534	12.1392
sp|A6NIH7|U119B_HUMAN	UNC119B	Protein unc-119 homolog B OS=Homo sapiens OX=9606 GN=UNC119B PE=1 SV=1	4	0.219	4	14.3772	12.8789	14.8564	9.2411	9.54143	9.92019	9.48046	10.7568	8.94755	14.0375	9.56757	9.72827
sp|Q9BTD8|RBM42_HUMAN	RBM42	RNA-binding protein 42 OS=Homo sapiens OX=9606 GN=RBM42 PE=1 SV=1	5	0.125	6	13.1782	12.6931	10.2296	15.2078	10.3104	10.5931	11.8266	8.19801	7.76328	12.0336	12.0371	9.26263
sp|O00410-3|IPO5_HUMAN	IPO5	Isoform 3 of Importin-5 OS=Homo sapiens OX=9606 GN=IPO5	6	0.444	44	11.2341	10.1179	12.0279	12.7546	11.8756	12.1927	10.2207	10.186	9.3905	11.1266	12.2743	9.9324
sp|O60518|RNBP6_HUMAN	RANBP6	Ran-binding protein 6 OS=Homo sapiens OX=9606 GN=RANBP6 PE=1 SV=2	6	0.129	9	12.0055	10.8058	14.771	13.2056	11.2479	11.2814	8.57404	10.0698	8.03902	12.5274	11.9116	8.89429
sp|Q9UPT8|ZC3H4_HUMAN	ZC3H4	Zinc finger CCCH domain-containing protein 4 OS=Homo sapiens OX=9606 GN=ZC3H4 PE=1 SV=3	7	0.188	13	10.4284	12.2113	10.5927	11.0966	10.6803	11.3966	11.0866	10.86	11.6476	11.0775	11.0578	11.1981
sp|Q99755|PI51A_HUMAN	PIP5K1A	Phosphatidylinositol 4-phosphate 5-kinase type-1 alpha OS=Homo sapiens OX=9606 GN=PIP5K1A PE=1 SV=1	8	0.018	2	10.6016	10.917	11.7577	12.876	12.1674	12.5603	10.922	9.5484	8.64966	11.0921	12.5346	9.70669
sp|P55036|PSMD4_HUMAN	PSMD4	26S proteasome non-ATPase regulatory subunit 4 OS=Homo sapiens OX=9606 GN=PSMD4 PE=1 SV=1	8	0.066	2	11.0532	10.7241	12.213	9.90469	12.712	10.3825	10.2733	10.856	11.8813	11.3301	10.9997	11.0035
tr|Q5VWC4|Q5VWC4_HUMAN	PSMD4	26S proteasome non-ATPase regulatory subunit 4 OS=Homo sapiens OX=9606 GN=PSMD4 PE=1 SV=1	8	0.321	23	12.6756	10.3784	11.4179	10.8142	11.2022	10.6799	9.7406	11.9931	11.098	11.4906	10.8988	10.9439
sp|A1X283|SPD2B_HUMAN	SH3PXD2B	SH3 and PX domain-containing protein 2B OS=Homo sapiens OX=9606 GN=SH3PXD2B PE=1 SV=3	9	0.134	3	8.28725	9.84911	6.79156	12.7724	14.3122	13.6855	12.2059	10.8963	11.1998	8.30931	13.59	11.434
tr|G3V2N0|G3V2N0_HUMAN	GNG2	Guanine nucleotide-binding protein subunit gamma OS=Homo sapiens OX=9606 GN=GNG2 PE=1 SV=1	10	0.273	2	8.83025	10.3998	10.0402	9.75449	9.36069	9.67653	14.8626	12.1968	14.8786	9.75675	9.59724	13.9793
sp|O95159|ZFPL1_HUMAN	ZFPL1	Zinc finger protein-like 1 OS=Homo sapiens OX=9606 GN=ZFPL1 PE=1 SV=2	11	0.248	7	11.6342	9.51674	11.8641	12.8259	11.5012	12.1844	10.6931	10.4259	9.35448	11.005	12.1705	10.1578
sp|Q6P2E9|EDC4_HUMAN	EDC4	Enhancer of mRNA-decapping protein 4 OS=Homo sapiens OX=9606 GN=EDC4 PE=1 SV=1	12	0.305	20	11.4252	10.5617	11.7985	11.8007	11.0575	10.8535	10.9783	11.335	10.1895	11.2618	11.2372	10.8343
sp|Q9NQP4|PFD4_HUMAN	PFDN4	Prefoldin subunit 4 OS=Homo sapiens OX=9606 GN=PFDN4 PE=1 SV=1	14	0.09	5	10.9022	10.717	10.3283	11.1726	9.56572	10.8453	12.9228	13.0447	10.5014	10.6492	10.5279	12.1563
sp|O15042|SR140_HUMAN	U2SURP	U2 snRNP-associated SURP motif-containing protein OS=Homo sapiens OX=9606 GN=U2SURP PE=1 SV=2	15	0.221	20	11.9316	12.5774	11.6465	11.8681	11.5755	10.7431	10.3183	9.68046	9.65906	12.0518	11.3956	9.88594
sp|P07954|FUMH_HUMAN	FH	Fumarate hydratase, mitochondrial OS=Homo sapiens OX=9606 GN=FH PE=1 SV=3	16	0.51	28	10.2083	10.9304	9.85812	10.7954	10.976	12.2196	11.0656	12.2056	11.7409	10.3323	11.3303	11.6707
sp|Q9Y4G6|TLN2_HUMAN	TLN2	Talin-2 OS=Homo sapiens OX=9606 GN=TLN2 PE=1 SV=4	17	0.196	33	10.4396	10.6573	10.05	10.9066	11.5424	11.5135	11.7845	11.4348	11.6713	10.3823	11.3208	11.6302
tr|A0A0A6YYL6|A0A0A6YYL6_HUMAN	RPL17-C18orf32	Protein RPL17-C18orf32 OS=Homo sapiens OX=9606 GN=RPL17-C18orf32 PE=3 SV=1	17	0.434	29	10.3916	11.4275	9.66023	10.515	11.0265	11.0268	12.0688	10.6052	13.2784	10.4931	10.8561	11.9841
sp|Q9Y490|TLN1_HUMAN	TLN1	Talin-1 OS=Homo sapiens OX=9606 GN=TLN1 PE=1 SV=3	17	0.67	47	11.0944	11.0913	10.9655	9.85734	10.7635	10.823	11.7142	11.4823	12.2083	11.0504	10.4813	11.8016
sp|O94826|TOM70_HUMAN	TOMM70	Mitochondrial import receptor subunit TOM70 OS=Homo sapiens OX=9606 GN=TOMM70 PE=1 SV=1	18	0.449	24	10.7458	10.9991	10.6334	11.1925	10.9981	11.4941	11.4387	11.1514	11.3468	10.7928	11.2282	11.3123
sp|Q9H9Y2|RPF1_HUMAN	RPF1	Ribosome production factor 1 OS=Homo sapiens OX=9606 GN=RPF1 PE=1 SV=2	19	0.126	2	10.6724	10.2333	10.8985	12.3766	12.9221	13.5012	10.5354	10.4855	8.37506	10.6014	12.9333	9.79865
sp|Q8N4C6-7|NIN_HUMAN	NIN	Isoform 7 of Ninein OS=Homo sapiens OX=9606 GN=NIN	20	0.02	2	11.5253	10.4882	10.4383	10.1236	11.274	10.6418	12.6986	10.8156	11.9947	10.8173	10.6798	11.8363
sp|Q9P2E9|RRBP1_HUMAN	RRBP1	Ribosome-binding protein 1 OS=Homo sapiens OX=9606 GN=RRBP1 PE=1 SV=5	20	0.543	38	10.4672	12.4576	10.1863	10.1599	9.98727	10.561	11.9463	11.4542	12.7802	11.037	10.2361	12.0602
sp|Q8IWJ2|GCC2_HUMAN	GCC2	GRIP and coiled-coil domain-containing protein 2 OS=Homo sapiens OX=9606 GN=GCC2 PE=1 SV=4	20	0.151	25	11.4898	12.0279	10.8701	10.4425	10.3904	11.0554	11.1551	11.0665	11.5023	11.4626	10.6294	11.2413
sp|P23381|SYWC_HUMAN	WARS	Tryptophan--tRNA ligase, cytoplasmic OS=Homo sapiens OX=9606 GN=WARS PE=1 SV=2	21	0.49	23	12.6886	12.9365	11.7509	10.3722	9.73153	9.78442	11.0666	10.5679	11.1013	12.4587	9.96272	10.9119
sp|Q9GZT9|EGLN1_HUMAN	EGLN1	Egl nine homolog 1 OS=Homo sapiens OX=9606 GN=EGLN1 PE=1 SV=1	22	0.174	7	9.42745	10.8293	10.6446	10.0502	11.0109	11.8477	11.275	11.4895	13.4254	10.3004	10.9696	12.0633
sp|O14497|ARI1A_HUMAN	ARID1A	AT-rich interactive domain-containing protein 1A OS=Homo sapiens OX=9606 GN=ARID1A PE=1 SV=3	23	0.14	26	10.7801	11.6326	11.6192	11.5721	11.404	11.2264	10.5724	10.6047	10.5884	11.344	11.4008	10.5885
sp|P51970|NDUA8_HUMAN	NDUFA8	NADH dehydrogenase [ubiquinone] 1 alpha subcomplex subunit 8 OS=Homo sapiens OX=9606 GN=NDUFA8 PE=1 SV=3	24	0.36	5	9.58068	11.1685	9.72487	10.8729	9.7299	10.3253	12.9588	13.4402	12.1989	10.158	10.3094	12.866
sp|Q53GG5-2|PDLI3_HUMAN	PDLIM3	Isoform 2 of PDZ and LIM domain protein 3 OS=Homo sapiens OX=9606 GN=PDLIM3	25	0.073	1	13.0519	13.4867	12.0739	9.72559	10.147	10.475	9.74398	10.9835	10.3124	12.8708	10.1159	10.3466
sp|O75326|SEM7A_HUMAN	SEMA7A	Semaphorin-7A OS=Homo sapiens OX=9606 GN=SEMA7A PE=1 SV=1	26	0.155	11	12.4748	12.1768	9.81552	10.332	11.4483	11.2169	11.1909	10.5762	10.7685	11.489	10.9991	10.8452
sp|Q14008-3|CKAP5_HUMAN	CKAP5	Isoform 3 of Cytoskeleton-associated protein 5 OS=Homo sapiens OX=9606 GN=CKAP5	27	0.336	52	10.3358	11.322	9.99087	11.1263	11.5698	11.6038	11.4161	10.8866	11.7487	10.5496	11.4333	11.3505
sp|Q7Z392|TPC11_HUMAN	TRAPPC11	Trafficking protein particle complex subunit 11 OS=Homo sapiens OX=9606 GN=TRAPPC11 PE=1 SV=2	28	0.058	5	10.6941	10.8321	11.6826	11.104	10.9799	11.4526	11.3116	10.5539	11.3892	11.0696	11.1788	11.0849
sp|Q8N0Z6|TTC5_HUMAN	TTC5	Tetratricopeptide repeat protein 5 OS=Homo sapiens OX=9606 GN=TTC5 PE=1 SV=2	29	0.098	4	12.761	11.9368	11.8075	10.4455	10.9086	11.2403	10.2005	10.5628	10.137	12.1684	10.8648	10.3001
sp|P50502|F10A1_HUMAN	ST13	Hsc70-interacting protein OS=Homo sapiens OX=9606 GN=ST13 PE=1 SV=2	30	0.42	22	10.6599	12.4535	8.93858	10.5358	9.34672	10.308	12.8568	12.3099	12.5908	10.684	10.0635	12.5858
sp|P31948-2|STIP1_HUMAN	STIP1	Isoform 2 of Stress-induced-phosphoprotein 1 OS=Homo sapiens OX=9606 GN=STIP1	30	0.534	45	10.2285	11.9257	9.98826	10.2435	10.5545	11.1171	11.7861	11.4391	12.7172	10.7142	10.6384	11.9808
sp|Q92574|TSC1_HUMAN	TSC1	Hamartin OS=Homo sapiens OX=9606 GN=TSC1 PE=1 SV=2	31	0.094	5	9.98704	9.47719	10.7575	11.6226	11.5239	10.8646	11.9897	11.2926	12.485	10.0739	11.337	11.9224
sp|O95273|CCDB1_HUMAN	CCNDBP1	Cyclin-D1-binding protein 1 OS=Homo sapiens OX=9606 GN=CCNDBP1 PE=1 SV=2	32	0.025	1	12.1302	12.4528	11.9775	9.52699	8.36396	11.3408	10.0623	11.4677	12.6778	12.1868	9.74392	11.4026
sp|O60716|CTND1_HUMAN	CTNND1	Catenin delta-1 OS=Homo sapiens OX=9606 GN=CTNND1 PE=1 SV=1	33	0.51	34	10.5146	10.9185	10.6981	10.9201	11.2777	10.8047	11.8644	10.7965	12.2054	10.7104	11.0008	11.6221
sp|Q14498|RBM39_HUMAN	RBM39	RNA-binding protein 39 OS=Homo sapiens OX=9606 GN=RBM39 PE=1 SV=2	34	0.275	18	12.045	11.3536	11.6362	11.4311	11.1416	11.385	9.7158	10.9769	10.3149	11.6783	11.3192	10.3359
sp|Q15042|RB3GP_HUMAN	RAB3GAP1	Rab3 GTPase-activating protein catalytic subunit OS=Homo sapiens OX=9606 GN=RAB3GAP1 PE=1 SV=3	35	0.012	22	10.1499	10.6739	10.8513	11.5621	11.8688	12.3479	10.4025	11.4343	10.7092	10.5584	11.9263	10.8487
tr|C9JRZ6|C9JRZ6_HUMAN	CHCHD3	MICOS complex subunit OS=Homo sapiens OX=9606 GN=CHCHD3 PE=1 SV=2	36	0.129	9	10.9253	11.3204	11.7795	11.3029	10.6873	10.8531	11.3191	10.2228	11.5896	11.3417	10.9478	11.0438
sp|A5YKK6|CNOT1_HUMAN	CNOT1	CCR4-NOT transcription complex subunit 1 OS=Homo sapiens OX=9606 GN=CNOT1 PE=1 SV=2	37	0.224	38	12.9642	11.9463	13.1473	11.2415	10.8569	10.9997	9.50791	10.3047	9.03141	12.6859	11.0327	9.61467
sp|P26641-2|EF1G_HUMAN	EEF1G	Isoform 2 of Elongation factor 1-gamma OS=Homo sapiens OX=9606 GN=EEF1G	38	0.454	37	12.3482	11.6653	11.738	11.4571	10.4902	10.4358	11.4691	10.5449	9.85139	11.9172	10.7944	10.6218
sp|Q16643-3|DREB_HUMAN	DBN1	Isoform 3 of Drebrin OS=Homo sapiens OX=9606 GN=DBN1	39	0.499	35	11.2815	11.8798	10.9252	10.1142	10.664	10.2508	11.8001	10.8321	12.2521	11.3622	10.343	11.6281
sp|Q8TF74|WIPF2_HUMAN	WIPF2	WAS/WASL-interacting protein family member 2 OS=Homo sapiens OX=9606 GN=WIPF2 PE=1 SV=1	40	0.127	3	11.0111	12.9917	10.5466	10.1843	9.93826	11.1978	10.4895	10.8517	12.7889	11.5165	10.4401	11.3767
sp|P53618|COPB_HUMAN	COPB1	Coatomer subunit beta OS=Homo sapiens OX=9606 GN=COPB1 PE=1 SV=3	41	0.439	36	11.2434	10.437	11.6422	10.6972	11.1648	11.1145	10.8343	11.6178	11.2489	11.1075	10.9922	11.2337
tr|A0A0A0MTH9|A0A0A0MTH9_HUMAN	BTAF1	TATA-binding protein-associated factor 172 OS=Homo sapiens OX=9606 GN=BTAF1 PE=1 SV=1	42	0.14	21	11.6799	10.8021	12.635	11.3803	10.8927	11.2309	10.8933	10.4794	10.0064	11.7057	11.168	10.4597
tr|A0A0D9SF60|A0A0D9SF60_HUMAN	PKP4	Plakophilin-4 OS=Homo sapiens OX=9606 GN=PKP4 PE=1 SV=1	43	0.022	1	10.2863	13.3219	8.1767	14.8609	8.62172	11.4879	11.3976	9.9323	11.9147	10.595	11.6568	11.0815
sp|Q01831|XPC_HUMAN	XPC	DNA repair protein complementing XP-C cells OS=Homo sapiens OX=9606 GN=XPC PE=1 SV=4	44	0.12	10	9.93899	10.271	11.0794	11.7223	11.9012	12.3101	10.4692	11.0204	11.2873	10.4298	11.9779	10.9256
sp|Q9UNS1|TIM_HUMAN	TIMELESS	Protein timeless homolog OS=Homo sapiens OX=9606 GN=TIMELESS PE=1 SV=2	45	0.046	3	14.217	14.5479	11.9204	10.1948	12.2519	10.9125	8.60733	8.70679	8.64135	13.5618	11.1197	8.65182
sp|Q9UKJ3|GPTC8_HUMAN	GPATCH8	G patch domain-containing protein 8 OS=Homo sapiens OX=9606 GN=GPATCH8 PE=1 SV=2	46	0.087	10	11.6165	11.9496	10.5789	10.633	10.6652	10.6706	11.6556	10.5893	11.6414	11.3817	10.6563	11.2954
sp|P08559-4|ODPA_HUMAN	PDHA1	Isoform 4 of Pyruvate dehydrogenase E1 component subunit alpha, somatic form, mitochondrial OS=Homo sapiens OX=9606 GN=PDHA1	47	0.43	12	11.2837	9.87592	11.5332	12.247	11.0289	11.4841	11.1989	10.5628	10.7854	10.8976	11.5867	10.849
sp|Q99733-2|NP1L4_HUMAN	NAP1L4	Isoform 2 of Nucleosome assembly protein 1-like 4 OS=Homo sapiens OX=9606 GN=NAP1L4	48	0.295	12	11.4061	12.4238	10.8832	10.4358	10.1196	10.7123	11.9995	10.5024	11.5172	11.571	10.4226	11.3397
sp|P55209|NP1L1_HUMAN	NAP1L1	Nucleosome assembly protein 1-like 1 OS=Homo sapiens OX=9606 GN=NAP1L1 PE=1 SV=1	48	0.496	27	13.8631	14.705	13.2637	9.32658	9.52112	9.72293	9.71889	10.3048	9.57384	13.9439	9.52354	9.86584
tr|B7Z9C2|B7Z9C2_HUMAN	NAP1L1	cDNA FLJ58569, highly similar to Nucleosome assembly protein 1-like 1 OS=Homo sapiens OX=9606 GN=NAP1L1 PE=1 SV=1	48	0.04	3	15.0528	8.75323	31.2573	10.2983	9.17462	7.52662	5.14543	7.42192	5.36983	18.3544	8.99985	5.97906
sp|P19338|NUCL_HUMAN	NCL	Nucleolin OS=Homo sapiens OX=9606 GN=NCL PE=1 SV=3	49	0.434	53	10.9689	11.9043	9.71902	10.6652	11.0517	10.855	12.1089	10.8483	11.8786	10.8641	10.8573	11.6119
sp|P49006|MRP_HUMAN	MARCKSL1	MARCKS-related protein OS=Homo sapiens OX=9606 GN=MARCKSL1 PE=1 SV=2	50	0.687	10	10.6884	12.2947	10.0249	10.11	10.5713	10.1449	14.2731	10.0234	11.8693	11.0027	10.2754	12.0553
sp|P29966|MARCS_HUMAN	MARCKS	Myristoylated alanine-rich C-kinase substrate OS=Homo sapiens OX=9606 GN=MARCKS PE=1 SV=4	50	0.907	29	10.7788	13.4025	10.4365	10.3746	10.2896	10.4527	12.3185	10.6952	11.2516	11.5393	10.3723	11.4218
sp|Q7KZF4|SND1_HUMAN	SND1	Staphylococcal nuclease domain-containing protein 1 OS=Homo sapiens OX=9606 GN=SND1 PE=1 SV=1	51	0.545	49	10.7662	10.4659	10.9321	11.3544	11.0357	11.392	11.1928	11.5776	11.2833	10.7214	11.2607	11.3512
sp|P11274|BCR_HUMAN	BCR	Breakpoint cluster region protein OS=Homo sapiens OX=9606 GN=BCR PE=1 SV=2	52	0.08	9	10.887	10.6023	11.867	10.9834	11.5003	10.8894	10.4436	11.8212	11.0058	11.1188	11.1244	11.0902
tr|A0A1C7CYZ0|A0A1C7CYZ0_HUMAN	ABR	Active breakpoint cluster region-related protein OS=Homo sapiens OX=9606 GN=ABR PE=1 SV=1	52	0.195	12	11.4993	11.1145	11.426	11.6618	10.7249	10.8454	11.0758	10.9169	10.7354	11.3466	11.0774	10.9094
sp|P18206|VINC_HUMAN	VCL	Vinculin OS=Homo sapiens OX=9606 GN=VCL PE=1 SV=4	53	0.759	52	10.4847	10.7792	10.5274	10.3285	10.6786	10.5681	12.0854	12.017	12.5311	10.5971	10.5251	12.2112
sp|P42858|HD_HUMAN	HTT	Huntingtin OS=Homo sapiens OX=9606 GN=HTT PE=1 SV=2	54	0.063	14	11.1793	9.85146	11.8143	12.5426	11.833	11.0093	11.1531	11.0892	9.52777	10.9484	11.795	10.59
tr|E7EPT4|E7EPT4_HUMAN	NDUFV2	NADH dehydrogenase [ubiquinone] flavoprotein 2, mitochondrial OS=Homo sapiens OX=9606 GN=NDUFV2 PE=1 SV=1	55	0.365	12	9.49076	10.4376	9.73673	10.5973	10.5931	10.995	12.2152	12.5748	13.3595	9.88836	10.7285	12.7165
tr|A0A087WZN1|A0A087WZN1_HUMAN	IDH3B	Isocitrate dehydrogenase [NAD] subunit, mitochondrial OS=Homo sapiens OX=9606 GN=IDH3B PE=1 SV=1	56	0.362	15	10.8725	9.85517	10.4705	11.4884	11.9205	11.87	11.0952	11.6023	10.8254	10.3994	11.7596	11.1743
sp|P54802|ANAG_HUMAN	NAGLU	Alpha-N-acetylglucosaminidase OS=Homo sapiens OX=9606 GN=NAGLU PE=1 SV=2	57	0.166	7	12.3864	10.0734	12.1758	9.97892	10.2182	8.92477	12.1084	11.8267	12.3075	11.5452	9.7073	12.0809
sp|O95466-3|FMNL1_HUMAN	FMNL1	Isoform 3 of Formin-like protein 1 OS=Homo sapiens OX=9606 GN=FMNL1	58	0.025	2	10.7072	10.1237	10.124	10	11.755	12.1842	11.9309	11.2391	11.936	10.3183	11.3131	11.702
sp|Q96PY5-3|FMNL2_HUMAN	FMNL2	Isoform 2 of Formin-like protein 2 OS=Homo sapiens OX=9606 GN=FMNL2	58	0.108	11	12.3386	12.9362	12.5815	9.59095	10.5793	10.9277	10.1416	10.8946	10.0096	12.6188	10.366	10.3486
sp|Q8IVF7|FMNL3_HUMAN	FMNL3	Formin-like protein 3 OS=Homo sapiens OX=9606 GN=FMNL3 PE=1 SV=3	58	0.125	10	13.1157	13.1976	13.3846	9.55122	9.46747	9.94226	10.81	10.4376	10.0935	13.2326	9.65365	10.447
sp|O00330|ODPX_HUMAN	PDHX	Pyruvate dehydrogenase protein X component, mitochondrial OS=Homo sapiens OX=9606 GN=PDHX PE=1 SV=3	59	0.184	9	9.39533	10.1833	9.53588	10.7095	11.033	10.4551	13.1983	11.8437	13.646	9.70484	10.7325	12.896
sp|P13995|MTDC_HUMAN	MTHFD2	Bifunctional methylenetetrahydrofolate dehydrogenase/cyclohydrolase, mitochondrial OS=Homo sapiens OX=9606 GN=MTHFD2 PE=1 SV=2	60	0.2	3	12.7746	11.3818	10.4609	9.88804	11.754	11.5407	10.325	10.6455	11.2295	11.5391	11.0609	10.7333
sp|P49585|PCY1A_HUMAN	PCYT1A	Choline-phosphate cytidylyltransferase A OS=Homo sapiens OX=9606 GN=PCYT1A PE=1 SV=2	61	0.033	14	12.4065	11.128	11.9647	10.4426	10.9734	10.4485	11.0291	10.6143	10.9928	11.8331	10.6215	10.8787
sp|Q70CQ2|UBP34_HUMAN	USP34	Ubiquitin carboxyl-terminal hydrolase 34 OS=Homo sapiens OX=9606 GN=USP34 PE=1 SV=2	62	0.026	7	11.1229	10.5856	11.958	11.4793	11.173	11.228	10.5692	11.4891	10.3949	11.2222	11.2934	10.8177
sp|Q96F24|NRBF2_HUMAN	NRBF2	Nuclear receptor-binding factor 2 OS=Homo sapiens OX=9606 GN=NRBF2 PE=1 SV=1	63	0.223	9	10.6827	12.0215	9.83189	9.95592	10.8456	10.1287	12.259	11.9688	12.3059	10.8454	10.3101	12.1779
sp|O15269|SPTC1_HUMAN	SPTLC1	Serine palmitoyltransferase 1 OS=Homo sapiens OX=9606 GN=SPTLC1 PE=1 SV=1	64	0.256	11	11.3533	11.3876	11.3439	11.7492	11.1044	11.2684	10.5193	10.7824	10.4915	11.3616	11.374	10.5977
tr|A0A024R4E5|A0A024R4E5_HUMAN	HDLBP	High density lipoprotein binding protein (Vigilin), isoform CRA_a OS=Homo sapiens OX=9606 GN=HDLBP PE=1 SV=1	65	0.475	45	11.1713	10.339	11.1383	10.2321	11.9572	11.1159	10.8648	11.2895	11.8919	10.8829	11.1017	11.3487
sp|Q8TDX7|NEK7_HUMAN	NEK7	Serine/threonine-protein kinase Nek7 OS=Homo sapiens OX=9606 GN=NEK7 PE=1 SV=1	66	0.238	11	10.8349	12.439	10.4933	12.2898	11.1413	11.5165	11.7011	9.24915	10.335	11.2557	11.6492	10.4284
sp|Q9HC98-2|NEK6_HUMAN	NEK6	Isoform 2 of Serine/threonine-protein kinase Nek6 OS=Homo sapiens OX=9606 GN=NEK6	66	0.141	3	10.9629	10.7293	12.1721	11.9054	12.4472	12.427	9.38868	9.63808	10.3294	11.2881	12.2599	9.78539
sp|Q9HC38-2|GLOD4_HUMAN	GLOD4	Isoform 2 of Glyoxalase domain-containing protein 4 OS=Homo sapiens OX=9606 GN=GLOD4	67	NA	19	10.9897	10.7002	11.2906	10.8223	10.831	11.4557	11.0311	11.9116	10.9677	10.9935	11.0363	11.3035
sp|Q01813|PFKAP_HUMAN	PFKP	ATP-dependent 6-phosphofructokinase, platelet type OS=Homo sapiens OX=9606 GN=PFKP PE=1 SV=2	68	0.426	35	10.8945	10.1695	11.1335	11.494	11.9204	11.5873	10.8668	11.0029	10.931	10.7325	11.6672	10.9336
sp|P17858-2|PFKAL_HUMAN	PFKL	Isoform 2 of ATP-dependent 6-phosphofructokinase, liver type OS=Homo sapiens OX=9606 GN=PFKL	68	0.221	19	10.8894	10.1649	11.3887	11.4396	10.8183	10.9636	11.1754	12.0327	11.1276	10.8143	11.0738	11.4452
tr|A0A2R8Y891|A0A2R8Y891_HUMAN	PFKM	ATP-dependent 6-phosphofructokinase OS=Homo sapiens OX=9606 GN=PFKM PE=1 SV=1	68	0.301	28	14.3471	13.2612	14.2741	9.9001	9.66286	9.52028	9.45589	10.1436	9.43478	13.9608	9.69441	9.67809
sp|Q99575|POP1_HUMAN	POP1	Ribonucleases P/MRP protein subunit POP1 OS=Homo sapiens OX=9606 GN=POP1 PE=1 SV=2	69	0.201	16	9.22688	11.9595	10.5632	11.3071	12.2209	10.5966	11.6769	10.6244	11.8246	10.5832	11.3749	11.3753
sp|Q53H12|AGK_HUMAN	AGK	Acylglycerol kinase, mitochondrial OS=Homo sapiens OX=9606 GN=AGK PE=1 SV=2	70	0.187	5	12.1743	10.4023	12.4578	11.4828	11.3129	10.7286	10.6461	10.6767	10.1186	11.6781	11.1748	10.4805
sp|Q9UGR2|Z3H7B_HUMAN	ZC3H7B	Zinc finger CCCH domain-containing protein 7B OS=Homo sapiens OX=9606 GN=ZC3H7B PE=1 SV=2	71	0.183	14	9.82994	10.1069	10.2284	11.032	11.9099	12.2045	11.3156	10.878	12.4948	10.0551	11.7155	11.5628
sp|Q92616|GCN1_HUMAN	GCN1	eIF-2-alpha kinase activator GCN1 OS=Homo sapiens OX=9606 GN=GCN1 PE=1 SV=6	72	0.437	55	13.5621	12.2735	15.6427	10.4101	10.2321	10.027	9.30428	9.48486	9.06338	13.8261	10.2231	9.28417
sp|O60749|SNX2_HUMAN	SNX2	Sorting nexin-2 OS=Homo sapiens OX=9606 GN=SNX2 PE=1 SV=2	73	0.329	14	10.5957	10.5587	10.2043	11.1451	11.3569	11.59	11.7924	10.8525	11.9044	10.4529	11.364	11.5164
sp|Q13596|SNX1_HUMAN	SNX1	Sorting nexin-1 OS=Homo sapiens OX=9606 GN=SNX1 PE=1 SV=3	73	0.027	23	11.4142	10.8147	11.2573	10.6051	10.8016	10.6626	11.6858	11.3676	11.391	11.1621	10.6898	11.4815
sp|Q7Z6E9|RBBP6_HUMAN	RBBP6	E3 ubiquitin-protein ligase RBBP6 OS=Homo sapiens OX=9606 GN=RBBP6 PE=1 SV=1	74	0.087	7	10.9224	11.5735	10.6934	10.2562	11.0515	11.1222	11.3931	11.0566	11.9311	11.0631	10.81	11.4603
sp|Q9UBQ7|GRHPR_HUMAN	GRHPR	Glyoxylate reductase/hydroxypyruvate reductase OS=Homo sapiens OX=9606 GN=GRHPR PE=1 SV=1	75	0.079	15	9.28173	8.54614	9.73013	12.1795	11.79	12.1247	11.7956	12.7324	11.8198	9.186	12.0314	12.1159
sp|P43304|GPDM_HUMAN	GPD2	Glycerol-3-phosphate dehydrogenase, mitochondrial OS=Homo sapiens OX=9606 GN=GPD2 PE=1 SV=3	76	0.37	25	11.213	10.6262	10.8796	11.1537	11.6848	11.8523	10.769	11.2398	10.5815	10.9063	11.5636	10.8634
sp|O94855-2|SC24D_HUMAN	SEC24D	Isoform 2 of Protein transport protein Sec24D OS=Homo sapiens OX=9606 GN=SEC24D	77	0.328	30	10.3378	10.0941	11.4498	11.7148	11.9198	11.6706	10.8121	11.3254	10.6755	10.6272	11.7684	10.9377
sp|P53992|SC24C_HUMAN	SEC24C	Protein transport protein Sec24C OS=Homo sapiens OX=9606 GN=SEC24C PE=1 SV=3	77	0.346	30	10.1737	10.8175	11.2483	11.3959	11.3809	11.1335	11.0588	11.2448	11.5466	10.7465	11.3034	11.2834
sp|P29353-6|SHC1_HUMAN	SHC1	Isoform 6 of SHC-transforming protein 1 OS=Homo sapiens OX=9606 GN=SHC1	78	0.25	10	11.3638	11.6268	10.7167	10.6334	10.5237	10.5648	10.9483	11.798	11.8245	11.2358	10.574	11.5236
sp|P55060|XPO2_HUMAN	CSE1L	Exportin-2 OS=Homo sapiens OX=9606 GN=CSE1L PE=1 SV=3	79	0.349	42	11.029	9.87908	13.3832	14.3615	11.731	11.7853	9.12126	10.3275	8.38217	11.4304	12.6259	9.27698
tr|Q6ZN40|Q6ZN40_HUMAN	TPM1	Tropomyosin 1 (Alpha), isoform CRA_f OS=Homo sapiens OX=9606 GN=TPM1 PE=1 SV=1	80	0.534	32	10.1816	10.1503	9.0777	10.8981	11.2422	11.7222	11.9875	11.1068	13.6337	9.8032	11.2875	12.2427
sp|P09493-3|TPM1_HUMAN	TPM1	Isoform 3 of Tropomyosin alpha-1 chain OS=Homo sapiens OX=9606 GN=TPM1	80	0.148	8	9.7069	9.574	10.2576	11.0405	12.3003	11.3632	12.3103	10.5403	12.9069	9.84617	11.568	11.9192
sp|P67936-2|TPM4_HUMAN	TPM4	Tropomyosin alpha-4 chain OS=Homo sapiens OX=9606 GN=TPM4 PE=1 SV=3	80	0.187	5	10.6108	9.9106	9.07095	11.0158	9.50867	10.671	12.3198	11.822	15.0704	9.86412	10.3985	13.0707
sp|Q2TAC2|CCD57_HUMAN	CCDC57	Coiled-coil domain-containing protein 57 OS=Homo sapiens OX=9606 GN=CCDC57 PE=1 SV=2	80	0.021	1	10.4485	9.95911	10.0543	11.1327	10.9057	11.5109	11.6888	10.1591	14.1409	10.154	11.1831	11.9963
sp|P07951-2|TPM2_HUMAN	TPM2	Isoform 2 of Tropomyosin beta chain OS=Homo sapiens OX=9606 GN=TPM2	80	NA	8	10.3213	11.1761	9.72402	10.6592	10.6142	10.8052	11.8167	11.8017	13.0816	10.4071	10.6929	12.2333
sp|P67936|TPM4_HUMAN	TPM4	Isoform 2 of Tropomyosin alpha-4 chain OS=Homo sapiens OX=9606 GN=TPM4	80	NA	20	10.6887	11.3865	9.46196	11.3657	9.96665	11.6019	11.3021	11.482	12.7445	10.5124	10.9781	11.8429
tr|B7Z596|B7Z596_HUMAN	TPM1	Tropomyosin alpha-1 chain OS=Homo sapiens OX=9606 GN=TPM1 PE=1 SV=1	80	0.044	1	11.2861	12.3598	8.54314	9.1587	8.2119	9.6616	12.0236	10.9075	17.8477	10.7297	9.01073	13.5929
sp|P06753-2|TPM3_HUMAN	TPM3	Isoform 2 of Tropomyosin alpha-3 chain OS=Homo sapiens OX=9606 GN=TPM3	80	0.129	26	11.1243	11.1652	10.5085	10.2588	10.4357	10.2741	11.9926	11.2501	12.9906	10.9327	10.3229	12.0778
sp|P07951|TPM2_HUMAN	TPM2	Tropomyosin beta chain OS=Homo sapiens OX=9606 GN=TPM2 PE=1 SV=1	80	NA	7	13.21	12.1241	12.5004	9.52832	10.7271	9.17568	10.7665	8.87244	13.0955	12.6115	9.81037	10.9115
sp|Q6P1J9|CDC73_HUMAN	CDC73	Parafibromin OS=Homo sapiens OX=9606 GN=CDC73 PE=1 SV=1	81	0.394	20	11.1607	11.098	11.2355	11.6742	11.6453	11.5448	10.4759	10.3925	10.7731	11.1647	11.6214	10.5472
sp|P21796|VDAC1_HUMAN	VDAC1	Voltage-dependent anion-selective channel protein 1 OS=Homo sapiens OX=9606 GN=VDAC1 PE=1 SV=2	82	0.703	40	11.8756	10.7967	10.4221	10.502	11.1292	11.3935	11.1448	11.362	11.374	11.0315	11.0082	11.2936
sp|Q9Y277|VDAC3_HUMAN	VDAC3	Voltage-dependent anion-selective channel protein 3 OS=Homo sapiens OX=9606 GN=VDAC3 PE=1 SV=1	82	0.067	19	11.4279	10.4533	12.0763	11.8972	11.0146	11.3528	11.0949	10.3669	10.3161	11.3192	11.4215	10.5926
tr|M0QXA7|M0QXA7_HUMAN	WIZ	Protein Wiz OS=Homo sapiens OX=9606 GN=WIZ PE=1 SV=1	83	0.03	8	11.0826	11.7689	10.8164	10.8063	11.355	11.8008	10.1233	11.274	10.9727	11.2226	11.3207	10.79
sp|Q96T58|MINT_HUMAN	SPEN	Msx2-interacting protein OS=Homo sapiens OX=9606 GN=SPEN PE=1 SV=1	84	0.06	14	11.2944	11.4684	11.5591	11.7546	11.2073	10.9402	11.1352	9.42423	11.2165	11.4406	11.3007	10.592
sp|Q86VP6|CAND1_HUMAN	CAND1	Cullin-associated NEDD8-dissociated protein 1 OS=Homo sapiens OX=9606 GN=CAND1 PE=1 SV=2	85	0.387	50	13.3135	12.4202	14.7633	9.91008	10.4869	10.0187	9.59067	9.8934	9.60324	13.499	10.1386	9.69577
sp|P98194-7|AT2C1_HUMAN	ATP2C1	Isoform 7 of Calcium-transporting ATPase type 2C member 1 OS=Homo sapiens OX=9606 GN=ATP2C1	86	0.191	13	10.731	9.38096	11.2137	11.1621	10.8088	10.9342	12.121	12.5571	11.0911	10.4419	10.9684	11.9231
sp|Q12888-2|TP53B_HUMAN	TP53BP1	Isoform 2 of TP53-binding protein 1 OS=Homo sapiens OX=9606 GN=TP53BP1	87	0.34	38	10.4505	11.2421	10.3658	10.6659	10.9029	10.6228	11.9612	11.2821	12.5068	10.6861	10.7305	11.9167
sp|Q9H0R6|GATA_HUMAN	QRSL1	Glutamyl-tRNA(Gln) amidotransferase subunit A, mitochondrial OS=Homo sapiens OX=9606 GN=QRSL1 PE=1 SV=2	88	0.159	9	10.3763	11.0294	10.2986	11.2294	11.133	11.6482	11.2553	11.444	11.5857	10.5681	11.3369	11.4283
sp|O95782|AP2A1_HUMAN	AP2A1	AP-2 complex subunit alpha-1 OS=Homo sapiens OX=9606 GN=AP2A1 PE=1 SV=3	89	0.465	35	10.1524	9.00768	11.918	12.9942	11.9109	11.6636	10.602	11.1292	10.622	10.3594	12.1896	10.7844
sp|O94973-2|AP2A2_HUMAN	AP2A2	Isoform 2 of AP-2 complex subunit alpha-2 OS=Homo sapiens OX=9606 GN=AP2A2	89	0.204	20	10.8434	10.1273	11.8077	11.6938	11.8962	11.683	10.5387	11.4277	9.98223	10.9261	11.7577	10.6495
sp|Q15293|RCN1_HUMAN	RCN1	Reticulocalbin-1 OS=Homo sapiens OX=9606 GN=RCN1 PE=1 SV=1	90	0.64	29	9.84547	11.4705	9.04511	9.86456	10.7744	10.9001	12.6199	12.4165	13.0636	10.1204	10.513	12.7
tr|M0QXF9|M0QXF9_HUMAN	BCAT2	Branched-chain-amino-acid aminotransferase (Fragment) OS=Homo sapiens OX=9606 GN=BCAT2 PE=1 SV=1	91	0.178	7	9.8937	9.84924	10.4107	11.1914	9.81274	11.1405	12.27	13.8924	11.5393	10.0512	10.7149	12.5672
sp|P51805|PLXA3_HUMAN	PLXNA3	Plexin-A3 OS=Homo sapiens OX=9606 GN=PLXNA3 PE=1 SV=2	92	0.007	1	8.13058	9.22157	9.85696	13.2919	11.0306	12.4584	12.248	12.9469	10.8152	9.0697	12.2603	12.0034
sp|Q9UIW2|PLXA1_HUMAN	PLXNA1	Plexin-A1 OS=Homo sapiens OX=9606 GN=PLXNA1 PE=1 SV=3	92	0.037	7	12.6814	11.5748	12.1124	10.6555	11.3062	10.5131	10.8261	10.0569	10.2736	12.1229	10.8249	10.3855
sp|Q9HCM2|PLXA4_HUMAN	PLXNA4	Plexin-A4 OS=Homo sapiens OX=9606 GN=PLXNA4 PE=1 SV=4	92	0.101	18	14.1306	12.8641	13.1678	9.95765	9.39528	9.40809	10.7435	10.169	10.164	13.3875	9.58701	10.3588
sp|O75051|PLXA2_HUMAN	PLXNA2	Plexin-A2 OS=Homo sapiens OX=9606 GN=PLXNA2 PE=1 SV=4	92	0.012	1	17.7115	10.8896	24.7962	9.01566	8.77295	6.23375	7.55557	7.78267	7.24207	17.7991	8.00745	7.52677
sp|P67809|YBOX1_HUMAN	YBX1	Nuclease-sensitive element-binding protein 1 OS=Homo sapiens OX=9606 GN=YBX1 PE=1 SV=3	93	0.083	12	10.2038	13.4128	9.12084	11.7569	10.3477	12.0243	10.5942	11.9464	10.593	10.9125	11.3763	11.0445
sp|P16989-2|YBOX3_HUMAN	YBX3	Isoform 2 of Y-box-binding protein 3 OS=Homo sapiens OX=9606 GN=YBX3	93	0.03	1	11.5815	15.725	10.904	12.0477	10.0942	11.5221	9.31835	9.88012	8.92705	12.7368	11.2213	9.37517
sp|P16989|YBOX3_HUMAN	YBX3	Y-box-binding protein 3 OS=Homo sapiens OX=9606 GN=YBX3 PE=1 SV=4	93	0.438	19	12.8178	14.6195	11.1861	11.3876	9.2501	8.76029	12.3973	8.71967	10.8617	12.8745	9.79933	10.6596
sp|Q7Z6I8|CE024_HUMAN	C5orf24	UPF0461 protein C5orf24 OS=Homo sapiens OX=9606 GN=C5orf24 PE=1 SV=1	94	0.213	4	9.87955	11.6429	10.1464	10.4013	11.2151	10.6862	12.6837	10.8969	12.448	10.5563	10.7675	12.0095
sp|Q6UWJ1|TMCO3_HUMAN	TMCO3	Transmembrane and coiled-coil domain-containing protein 3 OS=Homo sapiens OX=9606 GN=TMCO3 PE=1 SV=1	95	0.139	7	11.4036	11.1638	10.3102	10.3755	11.3994	9.75317	12.5558	10.7457	12.2929	10.9592	10.5094	11.8648
tr|I3L0U5|I3L0U5_HUMAN	CCDC137	Coiled-coil domain-containing protein 137 (Fragment) OS=Homo sapiens OX=9606 GN=CCDC137 PE=1 SV=1	96	0.26	6	10.7062	13.1574	11.4758	11.3737	11.4853	11.0233	10.0488	9.38025	11.3493	11.7798	11.2941	10.2594
sp|O60784|TOM1_HUMAN	TOM1	Target of Myb protein 1 OS=Homo sapiens OX=9606 GN=TOM1 PE=1 SV=2	97	0.018	4	9.79518	11.3412	9.11525	12.2181	10.5503	11.5859	11.8034	11.7022	11.8885	10.0839	11.4514	11.798
sp|Q1ED39|KNOP1_HUMAN	KNOP1	Lysine-rich nucleolar protein 1 OS=Homo sapiens OX=9606 GN=KNOP1 PE=1 SV=1	98	0.162	6	9.68507	11.282	9.44932	11.4269	11.1486	12.094	11.6597	10.6485	12.6059	10.1388	11.5565	11.638
sp|P12270|TPR_HUMAN	TPR	Nucleoprotein TPR OS=Homo sapiens OX=9606 GN=TPR PE=1 SV=3	99	0.35	56	10.7385	11.6774	10.3343	10.6449	11.0885	10.921	11.5439	11.176	11.8753	10.9167	10.8848	11.5317
sp|Q9NU22|MDN1_HUMAN	MDN1	Midasin OS=Homo sapiens OX=9606 GN=MDN1 PE=1 SV=2	100	0.052	18	11.6574	11.3043	13.5892	11.0873	11.4706	10.9282	9.76539	9.90732	10.2903	12.1836	11.162	9.98767
sp|P80723|BASP1_HUMAN	BASP1	Brain acid soluble protein 1 OS=Homo sapiens OX=9606 GN=BASP1 PE=1 SV=2	101	0.661	18	9.58199	9.76755	10.2036	9.84748	10.9397	10.2741	15.0543	10.7483	13.5829	9.85105	10.3538	13.1285
sp|O75569|PRKRA_HUMAN	PRKRA	Interferon-inducible double-stranded RNA-dependent protein kinase activator A OS=Homo sapiens OX=9606 GN=PRKRA PE=1 SV=1	102	0.438	13	10.7119	10.7202	9.81888	10.556	11.0649	11.2086	11.4585	12.3908	12.0702	10.417	10.9432	11.9732
sp|P35240-2|MERL_HUMAN	NF2	Isoform 2 of Merlin OS=Homo sapiens OX=9606 GN=NF2	103	0.184	10	8.22498	9.39274	8.40328	11.5343	12.6302	13.8455	11.1236	12.0342	12.8112	8.67367	12.67	11.9897
sp|Q14680|MELK_HUMAN	MELK	Maternal embryonic leucine zipper kinase OS=Homo sapiens OX=9606 GN=MELK PE=1 SV=3	103	0.101	4	9.8997	9.90187	11.4052	12.4044	13.0565	13.669	9.60172	10.298	9.76356	10.4023	13.0433	9.88776
tr|A0A2R8YE63|A0A2R8YE63_HUMAN	EPS8	Epidermal growth factor receptor kinase substrate 8 OS=Homo sapiens OX=9606 GN=EPS8 PE=1 SV=1	104	0.312	16	12.7325	12.4815	11.7426	9.77585	10.1442	10.2345	10.5123	11.1887	11.1878	12.3189	10.0515	10.9629
sp|P46821|MAP1B_HUMAN	MAP1B	Microtubule-associated protein 1B OS=Homo sapiens OX=9606 GN=MAP1B PE=1 SV=2	105	0.481	58	10.6257	11.4776	10.0536	10.8386	10.7384	11.0031	11.9032	11.1349	12.2249	10.719	10.86	11.7543
tr|E9PGC8|E9PGC8_HUMAN	MAP1A	Microtubule-associated protein 1A OS=Homo sapiens OX=9606 GN=MAP1A PE=1 SV=1	105	0.249	42	10.4505	11.5491	10.4205	9.05416	9.31149	9.00135	13.5004	12.3592	14.3534	10.8067	9.12233	13.4043
sp|P55263|ADK_HUMAN	ADK	Adenosine kinase OS=Homo sapiens OX=9606 GN=ADK PE=1 SV=2	106	0.635	18	10.1151	10.4354	9.17083	11.4999	10.9452	11.0904	12.5766	12.6191	11.5474	9.90711	11.1785	12.2477
sp|Q14554|PDIA5_HUMAN	PDIA5	Protein disulfide-isomerase A5 OS=Homo sapiens OX=9606 GN=PDIA5 PE=1 SV=1	107	0.127	9	10.7216	11.2312	10.5551	11.081	11.0871	11.4705	11.2377	11.2573	11.3585	10.836	11.2129	11.2845
sp|Q2NKX8|ERC6L_HUMAN	ERCC6L	DNA excision repair protein ERCC-6-like OS=Homo sapiens OX=9606 GN=ERCC6L PE=1 SV=1	108	0.21	14	10.4471	11.5283	11.5118	10.8539	11.5531	11.2351	11.0495	10.6136	11.2077	11.1624	11.214	10.9569
sp|Q08211|DHX9_HUMAN	DHX9	ATP-dependent RNA helicase A OS=Homo sapiens OX=9606 GN=DHX9 PE=1 SV=4	109	0.469	45	11.5663	11.0428	11.9622	11.3656	11.5116	11.2035	10.5209	10.2889	10.5383	11.5238	11.3602	10.4494
tr|A0A2R8YF49|A0A2R8YF49_HUMAN	ARHGEF5	Rho guanine nucleotide exchange factor 5 OS=Homo sapiens OX=9606 GN=ARHGEF5 PE=1 SV=1	110	0.024	2	5.52456	6.10292	5.94931	11.6495	14.1882	15.6542	14.2337	12.3823	14.3154	5.85893	13.8306	13.6438
tr|E9PLY5|E9PLY5_HUMAN	MACF1	Microtubule-actin cross-linking factor 1, isoforms 1/2/3/5 (Fragment) OS=Homo sapiens OX=9606 GN=MACF1 PE=1 SV=2	110	0.009	1	9.40802	7.38493	8.20807	14.8642	14.2156	10.9355	11.7934	14.2861	8.9042	8.33367	13.3384	11.6612
tr|F6QMI7|F6QMI7_HUMAN	DST	Dystonin OS=Homo sapiens OX=9606 GN=DST PE=1 SV=4	110	0.008	57	9.60277	10.0023	9.39797	11.3208	11.8117	11.7561	12.1491	11.2729	12.6864	9.66768	11.6295	12.0361
sp|Q03001|DYST_HUMAN	DST	Dystonin OS=Homo sapiens OX=9606 GN=DST PE=1 SV=2	110	0.245	2	9.64686	10.4407	9.57192	11.211	10.7252	11.515	12.5962	11.3161	12.977	9.88649	11.1504	12.2964
tr|H3BQK9|H3BQK9_HUMAN	MACF1	Microtubule-actin cross-linking factor 1, isoforms 1/2/3/5 (Fragment) OS=Homo sapiens OX=9606 GN=MACF1 PE=1 SV=1	110	0.252	2	10.5281	11.2018	10.6145	12.3031	11.2406	11.3605	10.501	11.8621	10.3882	10.7815	11.6347	10.9171
sp|Q9UPN3|MACF1_HUMAN	MACF1	Microtubule-actin cross-linking factor 1, isoforms 1/2/3/5 OS=Homo sapiens OX=9606 GN=MACF1 PE=1 SV=1	110	0.004	56	10.7449	11.2225	11.0829	10.9429	11.093	11.3303	11.2356	10.9483	11.3996	11.0168	11.1221	11.1945
tr|A0A0A6YYJ5|A0A0A6YYJ5_HUMAN	MACF1	Microtubule-actin cross-linking factor 1, isoforms 1/2/3/5 OS=Homo sapiens OX=9606 GN=MACF1 PE=1 SV=4	110	0.008	3	11.1097	11.3905	10.5615	10.4781	10.7519	10.8798	11.8094	10.7694	12.2496	11.0206	10.7033	11.6095
tr|H7C2N1|H7C2N1_HUMAN	PTMA	Prothymosin alpha (Fragment) OS=Homo sapiens OX=9606 GN=PTMA PE=1 SV=1	111	0.176	11	13.3752	12.0551	16.6551	13.5427	10.0404	8.76031	10.0468	7.3016	8.22278	14.0285	10.7811	8.52373
tr|A0A1C7CYX9|A0A1C7CYX9_HUMAN	DPYSL2	Dihydropyrimidinase-related protein 2 OS=Homo sapiens OX=9606 GN=DPYSL2 PE=1 SV=1	112	0.682	47	9.90235	10.4462	9.38302	11.068	10.8835	11.7072	12.4062	12.7315	11.4721	9.91052	11.2196	12.2033
sp|Q14195-2|DPYL3_HUMAN	DPYSL3	Isoform LCRMP-4 of Dihydropyrimidinase-related protein 3 OS=Homo sapiens OX=9606 GN=DPYSL3	112	0.567	44	11.0953	12.3922	11.0682	10.2142	9.98212	11.2362	10.9209	12.0407	11.0502	11.5186	10.4775	11.3373
sp|Q01995|TAGL_HUMAN	TAGLN	Transgelin OS=Homo sapiens OX=9606 GN=TAGLN PE=1 SV=4	113	0.776	35	8.62666	7.72469	7.72658	11.5193	10.726	10.8585	14.3563	15.049	13.413	8.02598	11.0346	14.2728
sp|P37802-2|TAGL2_HUMAN	TAGLN2	Isoform 2 of Transgelin-2 OS=Homo sapiens OX=9606 GN=TAGLN2	113	0.805	35	9.92862	9.92783	9.25885	10.6882	11.324	10.8547	12.741	12.3689	12.9079	9.7051	10.9556	12.6726
sp|Q9UI15|TAGL3_HUMAN	TAGLN3	Transgelin-3 OS=Homo sapiens OX=9606 GN=TAGLN3 PE=1 SV=2	113	0.07	2	10.1565	6.63326	23.8676	15.8162	11.0328	10.3359	7.73063	9.44498	4.98215	13.5525	12.395	7.38592
sp|P46783|RS10_HUMAN	RPS10	40S ribosomal protein S10 OS=Homo sapiens OX=9606 GN=RPS10 PE=1 SV=1	114	NA	30	11.2636	11.6551	9.90393	10.7681	11.1789	11.308	11.2345	11.3268	11.3609	10.9409	11.085	11.3074
sp|O95989|NUDT3_HUMAN	NUDT3	Diphosphoinositol polyphosphate phosphohydrolase 1 OS=Homo sapiens OX=9606 GN=NUDT3 PE=1 SV=1	114	0.128	5	11.9003	10.0385	11.1474	11.2064	11.9148	10.9874	11.2885	11.4918	10.0249	11.0287	11.3695	10.9351
sp|Q15149-3|PLEC_HUMAN	PLEC	Isoform 3 of Plectin OS=Homo sapiens OX=9606 GN=PLEC	114	0.003	1	9.85703	12.7199	12.0739	10.1926	11.164	11.0295	11.2897	8.38164	13.2918	11.5503	10.7954	10.9877
sp|Q15149-8|PLEC_HUMAN	PLEC	Isoform 8 of Plectin OS=Homo sapiens OX=9606 GN=PLEC	114	0.002	1	11.5217	12.1252	11.729	9.06683	10.5595	12.0649	11.2476	12.2892	9.39596	11.792	10.5637	10.9776
sp|Q15149|PLEC_HUMAN	PLEC	Plectin OS=Homo sapiens OX=9606 GN=PLEC PE=1 SV=3	114	0.533	47	13.0585	13.074	12.9329	10.5331	10.3122	10.0048	10.1013	9.6572	10.3261	13.0218	10.2834	10.0282
sp|P58107|EPIPL_HUMAN	EPPK1	Epiplakin OS=Homo sapiens OX=9606 GN=EPPK1 PE=1 SV=3	114	0.017	9	14.6351	12.2501	13.9826	10.8977	10.3916	9.58402	9.17011	9.99729	9.09153	13.6226	10.2911	9.41964
sp|P09496-2|CLCA_HUMAN	CLTA	Isoform Non-brain of Clathrin light chain A OS=Homo sapiens OX=9606 GN=CLTA	115	0.096	11	10.7296	12.0964	9.19455	10.7576	7.97182	10.9109	13.2254	12.329	12.7847	10.6735	9.88011	12.7797
sp|P24385|CCND1_HUMAN	CCND1	G1/S-specific cyclin-D1 OS=Homo sapiens OX=9606 GN=CCND1 PE=1 SV=1	116	0.156	5	12.9194	11.7222	13.3593	12.0661	11.3859	11.0267	9.7265	9.07407	8.71975	12.667	11.4929	9.17344
sp|Q9UKK6|NXT1_HUMAN	NXT1	NTF2-related export protein 1 OS=Homo sapiens OX=9606 GN=NXT1 PE=1 SV=1	117	0.107	2	10.844	12.1306	10.7989	12.3065	9.80992	12.2848	9.69381	11.7847	10.3469	11.2578	11.4671	10.6085
sp|Q8WUM4|PDC6I_HUMAN	PDCD6IP	Programmed cell death 6-interacting protein OS=Homo sapiens OX=9606 GN=PDCD6IP PE=1 SV=1	118	0.01	38	10.7181	11.1196	10.2784	10.4798	11.0531	10.6537	12.1896	10.957	12.5507	10.7054	10.7289	11.8991
sp|Q13751|LAMB3_HUMAN	LAMB3	Laminin subunit beta-3 OS=Homo sapiens OX=9606 GN=LAMB3 PE=1 SV=1	119	0.087	7	16.7183	15.6545	16.6127	8.9548	9.18249	8.95193	8.18472	8.29573	7.44482	16.3285	9.02974	7.97509
sp|Q8WUB8|PHF10_HUMAN	PHF10	PHD finger protein 10 OS=Homo sapiens OX=9606 GN=PHF10 PE=1 SV=3	120	0.072	3	12.3111	14.2385	11.7864	9.95162	10.2004	9.99521	10.0617	10.2187	11.2364	12.7787	10.0491	10.5056
sp|Q9NW13|RBM28_HUMAN	RBM28	RNA-binding protein 28 OS=Homo sapiens OX=9606 GN=RBM28 PE=1 SV=3	121	0.246	16	10.3008	11.1891	10.9618	11.9886	11.8832	11.7242	10.4518	10.4062	11.0943	10.8172	11.8653	10.6508
sp|Q8WXA3-1|RUFY2_HUMAN	RUFY2	Isoform 5 of RUN and FYVE domain-containing protein 2 OS=Homo sapiens OX=9606 GN=RUFY2	122	0.221	10	10.4677	11.3852	10.4894	10.6959	10.7951	10.9311	12.3021	11.1284	11.8052	10.7808	10.8074	11.7452
sp|Q7L099-3|RUFY3_HUMAN	RUFY3	Isoform 3 of Protein RUFY3 OS=Homo sapiens OX=9606 GN=RUFY3	122	0.166	5	11.1694	10.9066	10.7993	10.0381	10.0239	10.5384	12.0572	12.2449	12.2223	10.9584	10.2001	12.1748
sp|Q96T51|RUFY1_HUMAN	RUFY1	RUN and FYVE domain-containing protein 1 OS=Homo sapiens OX=9606 GN=RUFY1 PE=1 SV=2	122	0.168	11	10.745	11.5205	10.7765	11.411	11.0218	11.0609	11.3231	11.5897	10.5517	11.014	11.1646	11.1548
sp|P54578|UBP14_HUMAN	USP14	Ubiquitin carboxyl-terminal hydrolase 14 OS=Homo sapiens OX=9606 GN=USP14 PE=1 SV=3	122	0.547	26	11.8	12.2384	11.6506	11.4362	9.94499	10.1685	11.6366	10.2207	10.904	11.8963	10.5166	10.9204
tr|J3KN16|J3KN16_HUMAN	ECPAS	Proteasome adapter and scaffold protein ECM29 OS=Homo sapiens OX=9606 GN=ECPAS PE=1 SV=1	123	0.277	30	10.2859	9.99224	11.7969	11.9011	11.688	11.9816	10.6231	11.6028	10.1284	10.6917	11.8569	10.7848
sp|Q9UHV9|PFD2_HUMAN	PFDN2	Prefoldin subunit 2 OS=Homo sapiens OX=9606 GN=PFDN2 PE=1 SV=1	124	0.519	10	11.9102	11.9042	10.7501	10.2047	10.9781	10.5413	11.861	11.3906	10.4597	11.5215	10.5747	11.2371
sp|Q9NR33|DPOE4_HUMAN	POLE4	DNA polymerase epsilon subunit 4 OS=Homo sapiens OX=9606 GN=POLE4 PE=1 SV=2	125	0.179	1	14.0578	10.2318	11.5435	12.2862	12.0405	10.2406	9.89189	10.3403	9.36747	11.9444	11.5224	9.86655
sp|P00390|GSHR_HUMAN	GSR	Glutathione reductase, mitochondrial OS=Homo sapiens OX=9606 GN=GSR PE=1 SV=2	126	0.297	16	11.5008	10.8844	11.0933	10.6153	11.2391	10.9889	11.2711	11.6547	10.7525	11.1595	10.9478	11.2261
sp|P35232|PHB_HUMAN	PHB	Prohibitin OS=Homo sapiens OX=9606 GN=PHB PE=1 SV=1	127	0.801	21	13.3525	11.5893	11.6157	10.9711	11.0955	10.4394	10.4409	10.382	10.1136	12.1858	10.8353	10.3122
sp|Q9BUK6|MSTO1_HUMAN	MSTO1	Protein misato homolog 1 OS=Homo sapiens OX=9606 GN=MSTO1 PE=1 SV=1	128	0.114	6	11.6693	11.1769	13.2119	10.7271	11.0672	10.6223	10.2905	11.4218	9.81316	12.0194	10.8055	10.5085
sp|O75717|WDHD1_HUMAN	WDHD1	WD repeat and HMG-box DNA-binding protein 1 OS=Homo sapiens OX=9606 GN=WDHD1 PE=1 SV=1	129	0.247	22	12.0061	12.585	11.8706	11.7385	11.8822	11.5169	9.21844	9.68834	9.49377	12.1539	11.7125	9.46685
sp|Q08379|GOGA2_HUMAN	GOLGA2	Golgin subfamily A member 2 OS=Homo sapiens OX=9606 GN=GOLGA2 PE=1 SV=3	130	0.28	16	9.82536	10.6606	9.21153	10.667	10.5913	11.4141	12.6651	12.0999	12.8651	9.89916	10.8908	12.5434
sp|Q9NVV4-2|PAPD1_HUMAN	MTPAP	Isoform 2 of Poly(A) RNA polymerase, mitochondrial OS=Homo sapiens OX=9606 GN=MTPAP	130	0.056	2	11.8371	11.3878	10.0147	11.2735	10.6324	11.6868	11.496	10.587	11.0846	11.0799	11.1976	11.0559
sp|Q86TM6|SYVN1_HUMAN	SYVN1	E3 ubiquitin-protein ligase synoviolin OS=Homo sapiens OX=9606 GN=SYVN1 PE=1 SV=2	131	0.028	2	10.6403	9.20035	13.1897	13.5441	10.1066	10.8733	10.6658	10.5034	11.2764	11.0101	11.508	10.8152
sp|Q15583|TGIF1_HUMAN	TGIF1	Homeobox protein TGIF1 OS=Homo sapiens OX=9606 GN=TGIF1 PE=1 SV=3	132	0.022	1	13.7169	12.8978	13.2119	13.5277	9.86699	12.3066	10.4003	7.53648	6.53531	13.2755	11.9004	8.15736
sp|P78318|IGBP1_HUMAN	IGBP1	Immunoglobulin-binding protein 1 OS=Homo sapiens OX=9606 GN=IGBP1 PE=1 SV=1	133	0.268	8	10.2197	11.4395	9.07971	10.2315	11.2928	11.7541	11.3913	12.0762	12.5152	10.2463	11.0928	11.9942
sp|P33176|KINH_HUMAN	KIF5B	Kinesin-1 heavy chain OS=Homo sapiens OX=9606 GN=KIF5B PE=1 SV=1	134	0.51	47	11.1613	11.7063	10.7039	10.8014	10.3526	10.6442	11.6085	10.9561	12.0657	11.1905	10.5994	11.5434
sp|Q12840|KIF5A_HUMAN	KIF5A	Kinesin heavy chain isoform 5A OS=Homo sapiens OX=9606 GN=KIF5A PE=1 SV=2	134	0.064	8	11.6007	11.3254	11.8091	11.2998	10.503	10.4138	11.2192	10.277	11.5521	11.5784	10.7389	11.0161
sp|Q6ZVM7|TM1L2_HUMAN	TOM1L2	TOM1-like protein 2 OS=Homo sapiens OX=9606 GN=TOM1L2 PE=1 SV=1	135	0.245	10	11.2263	10.746	12.4053	12.0594	10.2088	10.2954	11.3128	11.4597	10.2864	11.4592	10.8545	11.0196
sp|O60524|NEMF_HUMAN	NEMF	Nuclear export mediator factor NEMF OS=Homo sapiens OX=9606 GN=NEMF PE=1 SV=4	137	0.117	9	10.4193	10.4175	12.0009	11.7924	11.0741	11.5649	10.9806	10.8697	10.8805	10.9459	11.4771	10.9103
tr|A0A2R8Y5C4|A0A2R8Y5C4_HUMAN	TNKS1BP1	182 kDa tankyrase-1-binding protein OS=Homo sapiens OX=9606 GN=TNKS1BP1 PE=1 SV=4	138	0.057	45	11.3616	12.1726	10.9541	10.116	10.4778	10.0765	11.8197	11.1051	11.9166	11.4961	10.2234	11.6138
sp|Q9C0C2|TB182_HUMAN	TNKS1BP1	182 kDa tankyrase-1-binding protein (Fragment) OS=Homo sapiens OX=9606 GN=TNKS1BP1 PE=1 SV=1	138	0.447	2	12.6916	14.4022	12.0259	10.8737	9.52677	10.1012	11.3094	9.72399	9.34513	13.0399	10.1672	10.1262
sp|P49327|FAS_HUMAN	FASN	Fatty acid synthase OS=Homo sapiens OX=9606 GN=FASN PE=1 SV=3	139	0.345	58	11.2292	10.7311	11.8312	12.5448	11.4479	11.6547	10.5753	10.2153	9.77048	11.2638	11.8825	10.187
tr|M0R2B7|M0R2B7_HUMAN	POLD1	DNA polymerase OS=Homo sapiens OX=9606 GN=POLD1 PE=1 SV=1	139	0.131	9	11.7998	10.9338	12.0694	12.4494	12.0502	11.9559	9.67447	10.3658	8.70133	11.601	12.1518	9.58053
sp|O76021|RL1D1_HUMAN	RSL1D1	Ribosomal L1 domain-containing protein 1 OS=Homo sapiens OX=9606 GN=RSL1D1 PE=1 SV=3	140	0.314	19	9.95596	10.6605	11.5758	11.1991	11.726	11.9877	10.5135	10.8663	11.5151	10.7308	11.6376	10.965
sp|Q96RU3|FNBP1_HUMAN	FNBP1	Formin-binding protein 1 OS=Homo sapiens OX=9606 GN=FNBP1 PE=1 SV=2	141	0.193	11	10.7758	11.3999	9.72233	11.7961	10.991	11.5066	11.0754	11.2046	11.5282	10.6327	11.4312	11.2694
sp|P35606|COPB2_HUMAN	COPB2	Coatomer subunit beta' OS=Homo sapiens OX=9606 GN=COPB2 PE=1 SV=2	142	0.44	32	11.4082	10.8259	11.9581	11.8923	11.1641	11.1079	10.4133	10.9328	10.2973	11.3974	11.3881	10.5478
sp|Q14966|ZN638_HUMAN	ZNF638	Zinc finger protein 638 OS=Homo sapiens OX=9606 GN=ZNF638 PE=1 SV=2	143	0.188	35	10.5036	11.075	9.98924	10.777	11.1408	11.1603	11.4609	11.2715	12.6216	10.5226	11.026	11.7847
sp|P53985|MOT1_HUMAN	SLC16A1	Monocarboxylate transporter 1 OS=Homo sapiens OX=9606 GN=SLC16A1 PE=1 SV=3	144	0.08	7	10.6886	10.4818	10.7311	11.1905	11.1002	10.0911	12.3533	11.2171	12.1464	10.6338	10.7939	11.9056
tr|A0A0A0MQR2|A0A0A0MQR2_HUMAN	RTF2	Replication termination factor 2 OS=Homo sapiens OX=9606 GN=RTF2 PE=1 SV=1	145	0.179	4	10.1128	12.4134	10.2349	12.0906	11.1563	12.907	9.89989	11.2123	9.97304	10.9204	12.0513	10.3617
sp|Q9Y5Q9|TF3C3_HUMAN	GTF3C3	General transcription factor 3C polypeptide 3 OS=Homo sapiens OX=9606 GN=GTF3C3 PE=1 SV=1	146	0.098	6	11.494	11.3556	10.8848	10.9356	11.0823	10.9002	10.9689	10.0506	12.3281	11.2448	10.9727	11.1159
sp|Q9NZN8|CNOT2_HUMAN	CNOT2	CCR4-NOT transcription complex subunit 2 OS=Homo sapiens OX=9606 GN=CNOT2 PE=1 SV=1	147	0.27	5	13.1408	14.6814	10.5819	10.1396	9.60259	11.0671	9.61262	10.9212	10.2529	12.8014	10.2698	10.2622
sp|Q9GZS1-1|RPA49_HUMAN	POLR1E	Isoform 1 of DNA-directed RNA polymerase I subunit RPA49 OS=Homo sapiens OX=9606 GN=POLR1E	148	0.21	10	10.3762	10.4065	11.2569	12.6755	12.0029	12.4086	10.1598	11.2197	9.4939	10.6799	12.3623	10.2911
sp|Q8NCM8|DYHC2_HUMAN	DYNC2H1	Cytoplasmic dynein 2 heavy chain 1 OS=Homo sapiens OX=9606 GN=DYNC2H1 PE=1 SV=4	149	0.005	12	11.674	12.0581	12.4432	11.1442	10.4815	10.5801	10.4981	10.6299	10.4909	12.0584	10.7353	10.5396
sp|P52272|HNRPM_HUMAN	HNRNPM	Heterogeneous nuclear ribonucleoprotein M OS=Homo sapiens OX=9606 GN=HNRNPM PE=1 SV=3	150	0.011	49	11.8384	12.1762	10.216	10.5207	10.8925	11.264	10.9244	11.1003	11.0674	11.4102	10.8924	11.0307
sp|Q9NVZ3|NECP2_HUMAN	NECAP2	Adaptin ear-binding coat-associated protein 2 OS=Homo sapiens OX=9606 GN=NECAP2 PE=1 SV=1	151	0.068	7	11.0945	10.0519	10.1585	11.5608	11.4275	10.3008	11.6127	12.4301	11.3631	10.435	11.0964	11.802
sp|Q9NUQ6-2|SPS2L_HUMAN	SPATS2L	Isoform 2 of SPATS2-like protein OS=Homo sapiens OX=9606 GN=SPATS2L	152	0.018	1	10.2885	11.9782	10.7044	9.88045	9.75974	8.55269	13.9281	10.9565	13.9513	10.9904	9.39763	12.9453
sp|Q9NUQ6-3|SPS2L_HUMAN	SPATS2L	Isoform 3 of SPATS2-like protein OS=Homo sapiens OX=9606 GN=SPATS2L	152	0.357	20	11.9596	12.5729	11.8966	10.5532	10.4496	10.6534	10.5793	10.4399	10.8957	12.143	10.5521	10.6383
sp|P31483|TIA1_HUMAN	TIA1	Nucleolysin TIA-1 isoform p40 OS=Homo sapiens OX=9606 GN=TIA1 PE=1 SV=3	153	0.117	3	11.8596	10.4998	10.6812	11.3153	11.3604	11.9405	9.88425	11.2575	11.2013	11.0135	11.5387	10.781
sp|Q01085-2|TIAR_HUMAN	TIAL1	Isoform 2 of Nucleolysin TIAR OS=Homo sapiens OX=9606 GN=TIAL1	153	0.255	6	11.3604	11.8791	10.5744	10.4714	10.9014	11.4374	10.867	11.227	11.282	11.2713	10.9367	11.1253
sp|Q04917|1433F_HUMAN	YWHAH	14-3-3 protein eta OS=Homo sapiens OX=9606 GN=YWHAH PE=1 SV=4	154	0.577	20	9.63036	9.87027	9.18976	13.3643	12.7951	13.2859	10.7279	10.6849	10.4514	9.56346	13.1484	10.6214
sp|P31946|1433B_HUMAN	YWHAB	14-3-3 protein beta/alpha OS=Homo sapiens OX=9606 GN=YWHAB PE=1 SV=3	154	0.398	20	10.3488	10.1399	10.2557	10.793	11.6224	11.4091	11.5962	12.0967	11.7382	10.2481	11.2748	11.8104
sp|P61981|1433G_HUMAN	YWHAG	14-3-3 protein gamma OS=Homo sapiens OX=9606 GN=YWHAG PE=1 SV=2	154	0.514	27	10.1093	11.0377	9.82078	11.3181	10.8029	11.2006	12.1212	11.9801	11.6092	10.3226	11.1072	11.9035
sp|P27348|1433T_HUMAN	YWHAQ	14-3-3 protein theta OS=Homo sapiens OX=9606 GN=YWHAQ PE=1 SV=1	154	0.633	32	10.9613	10.4743	10.1999	11.3521	11.301	11.1579	11.4714	11.6586	11.4236	10.5452	11.2703	11.5179
sp|P63104|1433Z_HUMAN	YWHAZ	14-3-3 protein zeta/delta OS=Homo sapiens OX=9606 GN=YWHAZ PE=1 SV=1	154	0.176	41	10.7454	11.6386	9.57297	10.0062	10.2536	10.1899	13.1885	11.3452	13.0597	10.6523	10.1499	12.5311
sp|P62258|1433E_HUMAN	YWHAE	14-3-3 protein epsilon OS=Homo sapiens OX=9606 GN=YWHAE PE=1 SV=1	154	0.729	42	11.0862	10.6565	11.6051	11.1973	11.3925	11.2712	10.4407	11.79	10.5605	11.1159	11.287	10.9304
sp|P50851-2|LRBA_HUMAN	LRBA	Isoform 2 of Lipopolysaccharide-responsive and beige-like anchor protein OS=Homo sapiens OX=9606 GN=LRBA	155	0.005	18	10.7593	10.7035	11.1336	11.1659	11.0815	10.8639	11.1117	11.4897	11.691	10.8655	11.0371	11.4308
sp|Q9UQ35|SRRM2_HUMAN	SRRM2	Serine/arginine repetitive matrix protein 2 OS=Homo sapiens OX=9606 GN=SRRM2 PE=1 SV=2	156	0.201	33	10.788	12.2262	9.9313	10.7887	10.693	10.6958	12.2252	10.7842	11.8675	10.9818	10.7258	11.6256
sp|P31040|SDHA_HUMAN	SDHA	Succinate dehydrogenase [ubiquinone] flavoprotein subunit, mitochondrial OS=Homo sapiens OX=9606 GN=SDHA PE=1 SV=2	157	0.363	15	10.5872	10.4147	10.7536	11.0026	11.0285	11.1998	11.4134	12.0548	11.5453	10.5852	11.077	11.6712
sp|Q08380|LG3BP_HUMAN	LGALS3BP	Galectin-3-binding protein OS=Homo sapiens OX=9606 GN=LGALS3BP PE=1 SV=1	158	0.12	3	14.195	12.1822	15.1254	17.0296	14.4548	16.1151	4.30706	3.79241	2.79853	13.8342	15.8665	3.63267
sp|Q9HC52|CBX8_HUMAN	CBX8	Chromobox protein homolog 8 OS=Homo sapiens OX=9606 GN=CBX8 PE=1 SV=3	159	0.226	8	10.348	10.0762	10.355	11.2824	11.2956	10.7691	12.2933	11.6177	11.9627	10.2597	11.1157	11.9579
sp|Q9UID3|VPS51_HUMAN	VPS51	Vacuolar protein sorting-associated protein 51 homolog OS=Homo sapiens OX=9606 GN=VPS51 PE=1 SV=2	160	0.115	5	10.3772	10.5618	11.9624	11.9528	9.90015	11.2068	11.2684	11.7493	11.0212	10.9671	11.0199	11.3463
sp|Q5T5Y3-3|CAMP1_HUMAN	CAMSAP1	Isoform 3 of Calmodulin-regulated spectrin-associated protein 1 OS=Homo sapiens OX=9606 GN=CAMSAP1	161	0.071	15	10.3072	11.3827	9.75488	10.3541	10.8582	11.0482	11.7857	11.7248	12.7841	10.4816	10.7535	12.0982
sp|P04406|G3P_HUMAN	GAPDH	Glyceraldehyde-3-phosphate dehydrogenase OS=Homo sapiens OX=9606 GN=GAPDH PE=1 SV=3	162	0.707	69	14.0978	14.6835	12.4466	8.82114	9.35706	9.47898	10.2718	10.5892	10.254	13.7426	9.21906	10.3717
sp|O95104|SFR15_HUMAN	SCAF4	Splicing factor, arginine/serine-rich 15 OS=Homo sapiens OX=9606 GN=SCAF4 PE=1 SV=3	163	0.105	6	10.4518	10.6853	9.63499	10.805	12.108	11.0234	11.7709	11.5967	11.9238	10.2574	11.3121	11.7638
tr|A0A0A0MT33|A0A0A0MT33_HUMAN	SCAF8	Protein SCAF8 OS=Homo sapiens OX=9606 GN=SCAF8 PE=1 SV=1	163	0.082	9	11.7442	11.315	11.1326	10.702	11.7339	10.8343	10.601	10.7183	11.2188	11.3973	11.0901	10.846
sp|Q9UHN6|CEIP2_HUMAN	CEMIP2	Cell surface hyaluronidase OS=Homo sapiens OX=9606 GN=CEMIP2 PE=1 SV=1	164	0.158	15	8.76422	8.2964	8.69244	12.8373	12.4217	13.2801	11.4919	13.0163	11.1996	8.58435	12.8464	11.9026
sp|Q86TC9|MYPN_HUMAN	MYPN	Myopalladin OS=Homo sapiens OX=9606 GN=MYPN PE=1 SV=2	165	0.086	5	7.88723	8.53879	7.57788	13.9994	14.6484	15.3303	10.2675	10.2799	11.4707	8.0013	14.6594	10.6727
sp|Q8WX93|PALLD_HUMAN	PALLD	Palladin OS=Homo sapiens OX=9606 GN=PALLD PE=1 SV=3	165	0.269	32	9.04806	9.58256	8.28728	11.1696	12.51	12.3509	12.2994	11.7596	12.9925	8.97263	12.0102	12.3505
sp|P35227|PCGF2_HUMAN	PCGF2	Polycomb group RING finger protein 2 OS=Homo sapiens OX=9606 GN=PCGF2 PE=1 SV=1	166	0.064	3	8.6178	9.39345	8.6912	10.7477	12.8232	14.4265	10.877	11.8179	12.6053	8.90082	12.6658	11.7667
tr|R4GMX3|R4GMX3_HUMAN	COMMD3-BMI1	COMMD3-BMI1 readthrough OS=Homo sapiens OX=9606 GN=COMMD3-BMI1 PE=4 SV=1	166	0.122	5	11.1845	11.1685	10.8689	10.5957	10.8833	11.3346	11.4332	11.7	10.8312	11.074	10.9379	11.3215
sp|Q13123|RED_HUMAN	IK	Protein Red OS=Homo sapiens OX=9606 GN=IK PE=1 SV=3	167	0.269	12	10.7271	11.484	11.2428	11.0564	11.3347	11.2469	10.6383	10.9372	11.3325	11.1513	11.2127	10.9693
sp|Q9UEW8|STK39_HUMAN	STK39	STE20/SPS1-related proline-alanine-rich protein kinase OS=Homo sapiens OX=9606 GN=STK39 PE=1 SV=3	168	0.2	13	10.5199	10.902	12.1142	11.5916	11.4047	11.1031	10.7102	10.5273	11.1271	11.1787	11.3665	10.7882
sp|O95747|OXSR1_HUMAN	OXSR1	Serine/threonine-protein kinase OSR1 OS=Homo sapiens OX=9606 GN=OXSR1 PE=1 SV=1	168	0.256	11	11.8338	10.5377	11.4295	11.6154	10.9203	10.5233	10.9144	12.1557	10.07	11.267	11.0197	11.0467
sp|Q96CT7|CC124_HUMAN	CCDC124	Coiled-coil domain-containing protein 124 OS=Homo sapiens OX=9606 GN=CCDC124 PE=1 SV=1	169	0.48	9	11.2481	12.0452	10.4779	10.4356	10.7692	10.2355	11.9439	10.4904	12.354	11.2571	10.4801	11.5961
sp|Q7Z6Z7|HUWE1_HUMAN	HUWE1	E3 ubiquitin-protein ligase HUWE1 OS=Homo sapiens OX=9606 GN=HUWE1 PE=1 SV=3	170	0.195	34	11.1522	10.4735	11.562	11.3851	11.2595	11.1898	10.8513	11.2562	10.8703	11.0626	11.2781	10.9926
sp|Q9UKD2|MRT4_HUMAN	MRTO4	mRNA turnover protein 4 homolog OS=Homo sapiens OX=9606 GN=MRTO4 PE=1 SV=2	171	0.494	15	11.0474	10.9107	11.3775	11.2979	12.2003	12.3238	10.0788	10.3279	10.4357	11.1119	11.9407	10.2808
sp|P19623|SPEE_HUMAN	SRM	Spermidine synthase OS=Homo sapiens OX=9606 GN=SRM PE=1 SV=1	172	0.5	17	11.8078	10.4822	12.8524	11.3169	11.8091	10.6327	10.4716	10.3798	10.2476	11.7141	11.2529	10.3663
sp|P26006-1|ITA3_HUMAN	ITGA3	Isoform 2 of Integrin alpha-3 OS=Homo sapiens OX=9606 GN=ITGA3	173	0.233	33	11.6985	9.82959	10.3084	11.9932	11.2779	11.1742	11.2255	11.9201	10.5726	10.6122	11.4818	11.2394
sp|O75175|CNOT3_HUMAN	CNOT3	CCR4-NOT transcription complex subunit 3 OS=Homo sapiens OX=9606 GN=CNOT3 PE=1 SV=1	174	0.146	10	12.4958	12.3637	11.5161	10.0884	10.6538	10.5508	10.8368	10.1166	11.3781	12.1252	10.431	10.7772
sp|Q9NSD9|SYFB_HUMAN	FARSB	Phenylalanine--tRNA ligase beta subunit OS=Homo sapiens OX=9606 GN=FARSB PE=1 SV=3	175	0.428	24	10.9808	11.2681	11.4945	10.8768	10.8899	11.2572	10.9152	10.9802	11.3374	11.2478	11.008	11.0776
sp|Q5VTR2|BRE1A_HUMAN	RNF20	E3 ubiquitin-protein ligase BRE1A OS=Homo sapiens OX=9606 GN=RNF20 PE=1 SV=2	176	0.145	12	10.9436	11.4176	10.2588	11.2068	11.1582	11.2329	11.6894	10.7927	11.3001	10.8733	11.1993	11.2607
sp|O75150|BRE1B_HUMAN	RNF40	E3 ubiquitin-protein ligase BRE1B OS=Homo sapiens OX=9606 GN=RNF40 PE=1 SV=5	176	0.185	15	11.2366	11.2598	11.8181	11.5865	11.2662	11.047	10.8076	10.0211	10.9571	11.4382	11.2999	10.5953
sp|Q86UP2|KTN1_HUMAN	KTN1	Kinectin OS=Homo sapiens OX=9606 GN=KTN1 PE=1 SV=1	177	0.436	56	10.7023	12.4081	10.7422	9.96082	9.89075	10.2552	12.2315	10.7574	13.0518	11.2842	10.0356	12.0136
sp|Q9Y5K8|VATD_HUMAN	ATP6V1D	V-type proton ATPase subunit D OS=Homo sapiens OX=9606 GN=ATP6V1D PE=1 SV=1	178	0.381	8	10.3447	9.30305	11.3146	10.6956	11.2866	10.9858	11.0682	11.4629	13.5386	10.3208	10.9893	12.0232
sp|O95786|DDX58_HUMAN	DDX58	Probable ATP-dependent RNA helicase DDX58 OS=Homo sapiens OX=9606 GN=DDX58 PE=1 SV=2	179	0.141	10	9.34238	10.72	11.0241	10.7898	11.4736	10.6165	11.7497	11.9953	12.2885	10.3622	10.96	12.0112
tr|A0A087WYN9|A0A087WYN9_HUMAN	DHX29	ATP-dependent RNA helicase DHX29 OS=Homo sapiens OX=9606 GN=DHX29 PE=1 SV=1	180	0.217	22	9.52951	10.3098	9.90497	11.6118	12.0171	11.7183	11.6809	11.6087	11.619	9.91476	11.7824	11.6362
sp|Q9NX74|DUS2L_HUMAN	DUS2	tRNA-dihydrouridine(20) synthase [NAD(P)+]-like OS=Homo sapiens OX=9606 GN=DUS2 PE=1 SV=1	180	0.081	2	11.3946	10.3584	12.6452	11.4466	10.9512	11.3461	10.7859	10.1477	10.9241	11.4661	11.248	10.6192
sp|Q6P158|DHX57_HUMAN	DHX57	Putative ATP-dependent RNA helicase DHX57 OS=Homo sapiens OX=9606 GN=DHX57 PE=1 SV=2	180	0.108	12	12.351	12.1427	13.1473	6.99111	7.79348	7.38874	13.5996	12.514	14.072	12.547	7.39111	13.3952
sp|P16401|H15_HUMAN	HIST1H1B	Histone H1.5 OS=Homo sapiens OX=9606 GN=HIST1H1B PE=1 SV=3	181	0.314	23	5.42946	6.56848	6.02648	6.42878	6.79424	6.4559	20.5042	19.8244	21.9681	6.00814	6.55964	20.7656
sp|P10412|H14_HUMAN	HIST1H1E	Histone H1.4 OS=Homo sapiens OX=9606 GN=HIST1H1E PE=1 SV=2	181	0.082	36	11.1262	13.0718	11.1165	11.9221	11.5768	11.3332	10.3684	8.94162	10.5433	11.7715	11.6107	9.95111
sp|P16403|H12_HUMAN	HIST1H1C	Histone H1.2 OS=Homo sapiens OX=9606 GN=HIST1H1C PE=1 SV=2	181	0.113	8	10.3564	13.3778	12.4742	11.3411	11.8143	11.6206	9.1191	9.4573	10.4392	12.0695	11.592	9.67187
sp|Q92499|DDX1_HUMAN	DDX1	ATP-dependent RNA helicase DDX1 OS=Homo sapiens OX=9606 GN=DDX1 PE=1 SV=2	182	0.514	34	10.9792	9.94625	11.2769	11.8647	12.1369	12.1981	9.83146	11.3648	10.4018	10.7341	12.0666	10.5327
sp|Q8IYS2-2|K2013_HUMAN	KIAA2013	Isoform 2 of Uncharacterized protein KIAA2013 OS=Homo sapiens OX=9606 GN=KIAA2013	183	0.063	3	12.0231	11.1787	11.7161	11.9519	10.528	12.8268	9.76528	11.6539	8.35621	11.6393	11.7689	9.92513
sp|P62424|RL7A_HUMAN	RPL7A	60S ribosomal protein L7a OS=Homo sapiens OX=9606 GN=RPL7A PE=1 SV=2	184	0.462	25	12.2624	11.4987	11.268	11.1055	10.6447	10.2945	12.1413	9.81827	10.9666	11.6764	10.6816	10.9754
sp|O75533|SF3B1_HUMAN	SF3B1	Splicing factor 3B subunit 1 OS=Homo sapiens OX=9606 GN=SF3B1 PE=1 SV=3	185	0.363	33	10.6317	11.8171	10.4495	11.4671	11.1823	11.7617	10.6997	11.0119	10.979	10.9661	11.4704	10.8969
sp|P07199|CENPB_HUMAN	CENPB	Major centromere autoantigen B OS=Homo sapiens OX=9606 GN=CENPB PE=1 SV=2	186	0.068	3	11.6331	9.43674	9.62193	13.0544	12.8683	11.973	9.36006	11.562	10.4905	10.2306	12.6319	10.4709
tr|X6RLX0|X6RLX0_HUMAN	ERC1	ELKS/Rab6-interacting/CAST family member 1 OS=Homo sapiens OX=9606 GN=ERC1 PE=1 SV=1	187	0.295	31	11.7519	12.969	11.4514	10.2668	10.6187	10.168	11.3185	9.90537	11.5503	12.0574	10.3512	10.9247
sp|B2RTY4-4|MYO9A_HUMAN	MYO9A	Isoform 4 of Unconventional myosin-IXa OS=Homo sapiens OX=9606 GN=MYO9A	188	0.01	2	9.91716	8.77067	12.949	10.6423	11.9552	12.8843	11.384	10.1143	11.3831	10.5456	11.8273	10.9605
tr|M0R0P8|M0R0P8_HUMAN	MYO9B	Unconventional myosin-IXb OS=Homo sapiens OX=9606 GN=MYO9B PE=1 SV=1	188	0.179	26	11.5501	11.5696	12.5331	11.3351	11.096	11.105	10.0985	10.4657	10.2467	11.8843	11.1787	10.2703
sp|O75446|SAP30_HUMAN	SAP30	Histone deacetylase complex subunit SAP30 OS=Homo sapiens OX=9606 GN=SAP30 PE=1 SV=1	189	0.095	3	10.714	11.0687	10.2007	11.041	11.7183	12.0568	11.7553	10.9331	10.512	10.6611	11.6054	11.0668
sp|Q15785|TOM34_HUMAN	TOMM34	Mitochondrial import receptor subunit TOM34 OS=Homo sapiens OX=9606 GN=TOMM34 PE=1 SV=2	190	0.515	17	12.5051	12.8693	11.5349	9.56272	9.89159	9.99923	11.278	10.9605	11.3988	12.3031	9.81785	11.2124
sp|O95714|HERC2_HUMAN	HERC2	E3 ubiquitin-protein ligase HERC2 OS=Homo sapiens OX=9606 GN=HERC2 PE=1 SV=2	191	0.037	5	12.3613	10.164	12.2036	11.7351	11.395	10.6833	10.7617	10.428	10.268	11.5763	11.2711	10.4859
sp|Q9BQ69|MACD1_HUMAN	MACROD1	O-acetyl-ADP-ribose deacetylase MACROD1 OS=Homo sapiens OX=9606 GN=MACROD1 PE=1 SV=2	192	0.105	2	6.79487	7.53017	6.78425	11.2591	13.36	13.6537	14.6706	11.2927	14.6547	7.03643	12.7576	13.5393
sp|P27694|RFA1_HUMAN	RPA1	Replication protein A 70 kDa DNA-binding subunit OS=Homo sapiens OX=9606 GN=RPA1 PE=1 SV=2	193	0.515	36	11.1024	11.128	11.0354	11.7647	11.7549	12.3486	10.1837	10.7227	9.95969	11.0886	11.9561	10.2887
sp|O14976|GAK_HUMAN	GAK	Cyclin-G-associated kinase OS=Homo sapiens OX=9606 GN=GAK PE=1 SV=2	194	0.116	11	11.3459	10.8103	11.7991	11.078	10.7765	10.1818	11.1107	11.3949	11.5028	11.3184	10.6788	11.3361
sp|Q14315|FLNC_HUMAN	FLNC	Filamin-C OS=Homo sapiens OX=9606 GN=FLNC PE=1 SV=3	195	0.61	48	8.87229	8.89682	8.53202	11.8383	12.3211	12.0343	12.4075	11.5753	13.5223	8.76704	12.0646	12.5017
sp|O75369-8|FLNB_HUMAN	FLNB	Isoform 8 of Filamin-B OS=Homo sapiens OX=9606 GN=FLNB	195	0.685	61	9.25176	9.53882	8.98943	10.6113	10.7357	10.6895	13.764	12.0428	14.3768	9.26	10.6788	13.3945
sp|P21333-2|FLNA_HUMAN	FLNA	Isoform 2 of Filamin-A OS=Homo sapiens OX=9606 GN=FLNA	195	0.009	46	10.4209	11.3035	9.93108	10.079	10.6997	10.5479	12.2677	11.4974	13.2529	10.5518	10.4422	12.3393
sp|Q9BZE9-2|ASPC1_HUMAN	ASPSCR1	Isoform 2 of Tether containing UBX domain for GLUT4 OS=Homo sapiens OX=9606 GN=ASPSCR1	196	0.116	3	9.5297	11.2824	8.70307	10.9119	11.5145	11.1654	12.0814	11.7176	13.094	9.83839	11.1973	12.2977
sp|Q99958|FOXC2_HUMAN	FOXC2	Forkhead box protein C2 OS=Homo sapiens OX=9606 GN=FOXC2 PE=1 SV=1	197	0.16	3	10.7372	12.6555	9.19144	11.4419	10.8802	10.9398	11.232	11.1741	11.7479	10.8614	11.0873	11.3847
sp|Q5T653|RM02_HUMAN	MRPL2	39S ribosomal protein L2, mitochondrial OS=Homo sapiens OX=9606 GN=MRPL2 PE=1 SV=2	198	0.233	7	11.6838	9.5366	11.7901	11.762	12.3185	11.5399	10.9035	10.2358	10.2298	11.0035	11.8735	10.4564
sp|Q8N5M9|JAGN1_HUMAN	JAGN1	Protein jagunal homolog 1 OS=Homo sapiens OX=9606 GN=JAGN1 PE=1 SV=1	199	0.131	3	11.3634	9.37075	12.5215	14.2492	9.18742	12.464	11.3677	10.103	9.373	11.0852	11.9669	10.2812
sp|P05386|RLA1_HUMAN	RPLP1	60S acidic ribosomal protein P1 OS=Homo sapiens OX=9606 GN=RPLP1 PE=1 SV=1	200	0.518	9	12.3936	11.341	10.0959	9.99359	9.58668	10.4955	12.4681	12.9142	10.7114	11.2768	10.0253	12.0312
sp|Q9Y230|RUVB2_HUMAN	RUVBL2	RuvB-like 2 OS=Homo sapiens OX=9606 GN=RUVBL2 PE=1 SV=3	201	0.488	25	12.5698	10.4863	12.4294	11.7076	11.0469	10.7003	10.8629	10.7031	9.49363	11.8285	11.1516	10.3532
sp|P33316|DUT_HUMAN	DUT	Deoxyuridine 5'-triphosphate nucleotidohydrolase, mitochondrial OS=Homo sapiens OX=9606 GN=DUT PE=1 SV=4	202	0.468	13	11.9069	11.3361	11.8436	12.778	11.9735	11.7346	8.55502	11.1403	8.73192	11.6955	12.162	9.47575
sp|Q9H444|CHM4B_HUMAN	CHMP4B	Charged multivesicular body protein 4b OS=Homo sapiens OX=9606 GN=CHMP4B PE=1 SV=1	203	0.469	10	9.99488	10.6039	9.33633	10.1838	10.9591	11.0003	12.3097	12.0825	13.5295	9.97837	10.7144	12.6406
sp|Q8TEX9-2|IPO4_HUMAN	IPO4	Isoform 2 of Importin-4 OS=Homo sapiens OX=9606 GN=IPO4	204	0.263	22	11.3428	10.0732	13.6376	13.828	11.0945	11.3798	9.9358	10.1203	8.58808	11.6845	12.1008	9.54806
sp|Q8WZA9|IRGQ_HUMAN	IRGQ	Immunity-related GTPase family Q protein OS=Homo sapiens OX=9606 GN=IRGQ PE=1 SV=1	205	0.202	11	10.9952	10.2659	10.4084	12.1726	10.8385	10.8322	11.6312	12.3921	10.464	10.5565	11.2811	11.4958
sp|Q9UQ80|PA2G4_HUMAN	PA2G4	Proliferation-associated protein 2G4 OS=Homo sapiens OX=9606 GN=PA2G4 PE=1 SV=3	206	0.566	30	13.913	15.3669	12.3781	10.2879	9.1168	9.65477	10.3416	9.86929	9.07168	13.886	9.68649	9.76086
sp|Q5JU85|IQEC2_HUMAN	IQSEC2	IQ motif and SEC7 domain-containing protein 2 OS=Homo sapiens OX=9606 GN=IQSEC2 PE=1 SV=2	207	0.027	3	9.88543	10.1827	10.7124	11.3749	11.9197	10.7571	11.2896	11.8049	12.0732	10.2602	11.3506	11.7226
sp|Q92738|US6NL_HUMAN	USP6NL	USP6 N-terminal-like protein OS=Homo sapiens OX=9606 GN=USP6NL PE=1 SV=3	208	0.012	1	10.0475	10.3355	10.9131	8.83162	13.531	10.3639	12.9883	10.2958	12.6932	10.432	10.9088	11.9924
sp|P78371|TCPB_HUMAN	CCT2	T-complex protein 1 subunit beta OS=Homo sapiens OX=9606 GN=CCT2 PE=1 SV=4	209	0.705	38	12.5185	11.975	11.5436	10.4978	10.6286	10.2842	11.3821	10.1678	11.0024	12.0124	10.4702	10.8508
sp|Q96I99|SUCB2_HUMAN	SUCLG2	Succinate--CoA ligase [GDP-forming] subunit beta, mitochondrial OS=Homo sapiens OX=9606 GN=SUCLG2 PE=1 SV=2	210	0.072	20	11.199	12.3222	10.8351	10.0575	10.3271	10.825	11.0343	11.4567	11.9431	11.4521	10.4032	11.478
tr|A0A1B0GUA3|A0A1B0GUA3_HUMAN	KIF1BP	KIF1-binding protein OS=Homo sapiens OX=9606 GN=KIF1BP PE=1 SV=1	210	0.238	14	12.151	11.3817	13.2422	11.224	11.6987	11.4962	9.32855	9.69961	9.77804	12.2583	11.473	9.60207
sp|Q9BWF3|RBM4_HUMAN	RBM4	RNA-binding protein 4 OS=Homo sapiens OX=9606 GN=RBM4 PE=1 SV=1	211	0.374	15	10.5489	9.90735	10.4422	10.3838	11.6145	11.3148	12.341	10.9456	12.5019	10.2995	11.1044	11.9295
sp|Q96PK6|RBM14_HUMAN	RBM14	RNA-binding protein 14 OS=Homo sapiens OX=9606 GN=RBM14 PE=1 SV=2	211	0.336	21	11.705	11.5374	11.8087	10.9898	10.7571	10.8072	10.8321	10.9363	10.6263	11.6837	10.8514	10.7982
sp|Q96HA7|TONSL_HUMAN	TONSL	Tonsoku-like protein OS=Homo sapiens OX=9606 GN=TONSL PE=1 SV=2	212	0.009	5	12.1835	11.2217	12.3912	13.3841	10.3275	11.6005	8.78738	10.2189	9.88519	11.9321	11.7707	9.63049
sp|Q92804|RBP56_HUMAN	TAF15	TATA-binding protein-associated factor 2N OS=Homo sapiens OX=9606 GN=TAF15 PE=1 SV=1	213	0.247	15	11.0388	11.8514	10.5706	10.4405	11.3354	11.2879	11.3876	10.5754	11.5125	11.1536	11.0213	11.1585
sp|P35637|FUS_HUMAN	FUS	RNA-binding protein FUS OS=Homo sapiens OX=9606 GN=FUS PE=1 SV=1	213	0.061	15	11.5822	11.923	10.6259	9.39161	10.7773	10.6331	10.8572	11.1947	13.015	11.377	10.2673	11.689
sp|Q9UHB9|SRP68_HUMAN	SRP68	Signal recognition particle subunit SRP68 OS=Homo sapiens OX=9606 GN=SRP68 PE=1 SV=2	214	0.34	16	9.43849	10.1665	11.3517	11.9249	11.658	12.2605	10.8605	11.6489	10.6904	10.3189	11.9478	11.0666
sp|Q9UGY1|NOL12_HUMAN	NOL12	Nucleolar protein 12 OS=Homo sapiens OX=9606 GN=NOL12 PE=1 SV=1	215	0.094	1	11.4653	9.39161	27.5319	17.3442	8.26874	8.58564	7.31888	6.59053	3.50324	16.1296	11.3995	5.80422
sp|Q6ZMI0|PPR21_HUMAN	PPP1R21	Protein phosphatase 1 regulatory subunit 21 OS=Homo sapiens OX=9606 GN=PPP1R21 PE=1 SV=1	216	0.105	7	10.435	11.0861	11.3385	10.8276	10.0536	10.5622	12.3921	11.6242	11.6808	10.9532	10.4811	11.899
sp|P07741|APT_HUMAN	APRT	Adenine phosphoribosyltransferase OS=Homo sapiens OX=9606 GN=APRT PE=1 SV=2	217	0.356	6	10.1693	9.30995	9.83859	11.729	11.5875	11.1858	11.5705	13.738	10.8713	9.77261	11.5008	12.0599
sp|Q04637-8|IF4G1_HUMAN	EIF4G1	Isoform 8 of Eukaryotic translation initiation factor 4 gamma 1 OS=Homo sapiens OX=9606 GN=EIF4G1	218	0.006	49	10.7149	11.2862	11.0388	11.5604	11.0851	11.4408	10.7523	11.3204	10.8011	11.0133	11.3621	10.9579
tr|A0A0U1RQK7|A0A0U1RQK7_HUMAN	EIF4G3	Eukaryotic translation initiation factor 4 gamma 3 OS=Homo sapiens OX=9606 GN=EIF4G3 PE=1 SV=1	218	0.258	1	12.3962	12.7218	8.44239	11.2986	8.65168	10.9799	11.4102	11.55	12.5493	11.1868	10.3101	11.8365
tr|A0A0A0MSA7|A0A0A0MSA7_HUMAN	EIF4G3	Eukaryotic translation initiation factor 4 gamma 3 OS=Homo sapiens OX=9606 GN=EIF4G3 PE=1 SV=1	218	0.007	39	11.1449	11.8555	11.0265	11.1918	10.9242	11.1948	11.0277	10.583	11.0516	11.3423	11.1036	10.8874
sp|O14744|ANM5_HUMAN	PRMT5	Protein arginine N-methyltransferase 5 OS=Homo sapiens OX=9606 GN=PRMT5 PE=1 SV=4	219	0.294	15	10.3164	10.344	10.9489	10.7092	11.8099	11.2504	11.4474	11.3393	11.8344	10.5364	11.2565	11.5404
sp|Q96I25|SPF45_HUMAN	RBM17	Splicing factor 45 OS=Homo sapiens OX=9606 GN=RBM17 PE=1 SV=1	220	0.352	15	11.0103	11.8861	11.255	11.3548	11.0129	10.9186	10.9924	10.3731	11.1968	11.3838	11.0954	10.8541
sp|O43663|PRC1_HUMAN	PRC1	Protein regulator of cytokinesis 1 OS=Homo sapiens OX=9606 GN=PRC1 PE=1 SV=2	220	0.29	14	11.9319	11.5859	12.2341	12.2499	12.3111	13.0291	8.76958	9.36033	8.52814	11.9173	12.53	8.88602
sp|O60645|EXOC3_HUMAN	EXOC3	Exocyst complex component 3 OS=Homo sapiens OX=9606 GN=EXOC3 PE=1 SV=2	221	0.265	19	10.6453	10.2133	10.7109	11.66	10.8726	10.8858	11.6504	11.3989	11.9629	10.5232	11.1395	11.6707
sp|Q9UNX4|WDR3_HUMAN	WDR3	WD repeat-containing protein 3 OS=Homo sapiens OX=9606 GN=WDR3 PE=1 SV=1	222	0.151	12	12.1296	11.0533	11.4599	11.0145	13.27	11.6971	9.51176	9.88593	9.97798	11.5476	11.9939	9.79189
sp|Q99986|VRK1_HUMAN	VRK1	Serine/threonine-protein kinase VRK1 OS=Homo sapiens OX=9606 GN=VRK1 PE=1 SV=1	224	0.356	15	11.1219	12.5265	12.1342	11.7326	10.726	11.0318	10.4222	9.64962	10.6551	11.9275	11.1635	10.2423
sp|Q9HA77|SYCM_HUMAN	CARS2	Probable cysteine--tRNA ligase, mitochondrial OS=Homo sapiens OX=9606 GN=CARS2 PE=1 SV=1	225	0.137	8	12.4464	9.36759	13.1529	13.8635	11.3174	11.9714	9.78176	10.0408	8.05848	11.6556	12.3841	9.29368
sp|Q9HC35|EMAL4_HUMAN	EML4	Echinoderm microtubule-associated protein-like 4 OS=Homo sapiens OX=9606 GN=EML4 PE=1 SV=3	226	0.012	15	13.2432	12.3304	13.0878	7.70326	7.31776	7.62544	13.5241	12.1021	13.0659	12.8871	7.54882	12.8974
tr|B4DJL6|B4DJL6_HUMAN	INTS14	Integrator complex subunit 14 OS=Homo sapiens OX=9606 GN=INTS14 PE=1 SV=1	227	0.103	6	11.4967	12.123	10.8617	11.4305	11.4657	10.3094	10.3887	11.3037	10.6206	11.4938	11.0685	10.771
sp|P07948|LYN_HUMAN	LYN	Tyrosine-protein kinase Lyn OS=Homo sapiens OX=9606 GN=LYN PE=1 SV=3	228	0.141	7	9.26882	8.80726	9.33714	11.6348	12.0056	11.2168	12.7933	12.5197	12.4165	9.13774	11.6191	12.5765
sp|P12931-2|SRC_HUMAN	SRC	Isoform 2 of Proto-oncogene tyrosine-protein kinase Src OS=Homo sapiens OX=9606 GN=SRC	228	0.137	7	9.62576	9.4988	9.53559	12.6202	11.8815	12.0942	12.2708	11.0131	11.46	9.55338	12.1986	11.5813
sp|P11362-21|FGFR1_HUMAN	FGFR1	Isoform 21 of Fibroblast growth factor receptor 1 OS=Homo sapiens OX=9606 GN=FGFR1	228	0.028	2	11.6285	9.36883	9.2116	10.4594	12.0631	13.356	11.614	10.3985	11.9002	10.0696	11.9595	11.3042
sp|Q13188-2|STK3_HUMAN	STK3	Isoform 2 of Serine/threonine-protein kinase 3 OS=Homo sapiens OX=9606 GN=STK3	228	0.139	9	9.49805	11.2864	9.45516	11.5951	11.0272	12.1207	11.7205	11.6399	11.657	10.0799	11.581	11.6725
tr|J3QRU1|J3QRU1_HUMAN	YES1	Tyrosine-protein kinase OS=Homo sapiens OX=9606 GN=YES1 PE=1 SV=1	228	0.25	9	10.6034	9.5043	10.4979	11.4536	10.6053	10.8782	12.0938	12.9494	11.414	10.2019	10.979	12.1524
sp|Q13043|STK4_HUMAN	STK4	Serine/threonine-protein kinase 4 OS=Homo sapiens OX=9606 GN=STK4 PE=1 SV=2	228	0.15	7	10.5425	10.0794	10.2745	11.3502	11.4959	11.033	12.5654	11.4068	11.2522	10.2988	11.293	11.7415
sp|Q9BZL6-3|KPCD2_HUMAN	PRKD2	Isoform 3 of Serine/threonine-protein kinase D2 OS=Homo sapiens OX=9606 GN=PRKD2	228	0.048	2	11.5698	11.6065	9.51327	10.8046	11.5473	10.6338	10.7313	11.6519	11.9415	10.8965	10.9952	11.4416
sp|P08581-2|MET_HUMAN	MET	Isoform 2 of Hepatocyte growth factor receptor OS=Homo sapiens OX=9606 GN=MET	228	0.155	17	11.5369	10.7901	10.551	12.7379	11.9849	12.5055	10.7076	9.82878	9.35749	10.9593	12.4094	9.96462
sp|Q00534|CDK6_HUMAN	CDK6	Cyclin-dependent kinase 6 OS=Homo sapiens OX=9606 GN=CDK6 PE=1 SV=1	228	0.35	8	10.991	10.9475	11.298	11.8217	10.7634	11.5096	11.3502	10.6779	10.6407	11.0788	11.3649	10.8896
tr|F8WBA3|F8WBA3_HUMAN	PRKD1	Serine/threonine-protein kinase OS=Homo sapiens OX=9606 GN=PRKD1 PE=1 SV=1	228	0.03	4	10.9004	10.7195	11.8751	11.2064	10.7625	11.1192	10.7094	10.9007	11.8067	11.165	11.0294	11.1389
sp|Q9NYV4|CDK12_HUMAN	CDK12	Cyclin-dependent kinase 12 OS=Homo sapiens OX=9606 GN=CDK12 PE=1 SV=2	228	0.099	10	10.6204	12.176	10.763	11.3182	11.2011	11.1127	10.7966	11.3077	10.7044	11.1865	11.2107	10.9362
sp|Q00535|CDK5_HUMAN	CDK5	Cyclin-dependent-like kinase 5 OS=Homo sapiens OX=9606 GN=CDK5 PE=1 SV=3	228	0.212	7	10.6479	10.4745	13.537	11.7117	10.9103	10.3751	11.0208	11.0852	10.2375	11.5531	10.999	10.7812
sp|Q14004|CDK13_HUMAN	CDK13	Cyclin-dependent kinase 13 OS=Homo sapiens OX=9606 GN=CDK13 PE=1 SV=2	228	0.093	8	11.646	11.6273	11.6444	10.794	11.105	11.0006	11.0655	10.5974	10.5198	11.6392	10.9665	10.7276
tr|A0A024QZP7|A0A024QZP7_HUMAN	CDK1	Cell division cycle 2, G1 to S and G2 to M, isoform CRA_a OS=Homo sapiens OX=9606 GN=CDK1 PE=1 SV=1	228	0.428	12	10.5726	12.5754	12.0356	12.5154	11.407	12.3523	8.97641	10.0824	9.4831	11.7279	12.0916	9.51397
sp|P50750-2|CDK9_HUMAN	CDK9	Isoform 2 of Cyclin-dependent kinase 9 OS=Homo sapiens OX=9606 GN=CDK9	228	0.112	5	12.1522	12.3396	13.4507	10.2968	9.81893	9.98442	11.7907	9.63236	10.5342	12.6475	10.0334	10.6524
sp|Q00536-2|CDK16_HUMAN	CDK16	Isoform 2 of Cyclin-dependent kinase 16 OS=Homo sapiens OX=9606 GN=CDK16	228	0.112	4	13.8272	11.6688	14.4814	10.2493	10.4039	10.7997	9.91604	8.81429	9.83923	13.3258	10.4843	9.52319
tr|G3V5T9|G3V5T9_HUMAN	CDK2	Cyclin-dependent kinase 2 OS=Homo sapiens OX=9606 GN=CDK2 PE=1 SV=1	228	0.41	10	13.0687	12.4174	14.8273	10.9083	10.8325	11.1725	8.44528	9.39539	8.93255	13.4378	10.9711	8.92441
sp|P11802|CDK4_HUMAN	CDK4	Cyclin-dependent kinase 4 OS=Homo sapiens OX=9606 GN=CDK4 PE=1 SV=2	228	0.294	7	16.3253	13.4632	17.6758	10.6834	10.2398	10.203	7.08665	7.70318	6.6197	15.8214	10.3754	7.13651
sp|Q00537|CDK17_HUMAN	CDK17	Cyclin-dependent kinase 17 OS=Homo sapiens OX=9606 GN=CDK17 PE=1 SV=2	228	0.203	9	17.0516	16.8536	17.5723	8.50256	7.80019	8.60647	7.85177	8.07091	7.69056	17.1592	8.30307	7.87108
sp|O00151|PDLI1_HUMAN	PDLIM1	PDZ and LIM domain protein 1 OS=Homo sapiens OX=9606 GN=PDLIM1 PE=1 SV=4	229	0.65	27	8.4452	9.21649	8.0887	11.8415	11.3278	12.0596	13.5454	12.3032	13.1721	8.58346	11.743	13.0069
sp|Q13428-4|TCOF_HUMAN	TCOF1	Isoform 4 of Treacle protein OS=Homo sapiens OX=9606 GN=TCOF1	230	0.294	30	10.2561	11.7574	10.2107	11.168	11.2162	11.4517	11.1677	10.7434	12.0287	10.7414	11.2786	11.3133
sp|Q09666|AHNK_HUMAN	AHNAK	Neuroblast differentiation-associated protein AHNAK OS=Homo sapiens OX=9606 GN=AHNAK PE=1 SV=2	231	0.52	64	11.0116	12.822	10.6518	10.9319	10.7892	10.7449	11.2425	10.4493	11.3567	11.4951	10.822	11.0162
sp|Q8IVF2|AHNK2_HUMAN	AHNAK2	Protein AHNAK2 OS=Homo sapiens OX=9606 GN=AHNAK2 PE=1 SV=2	231	0.252	51	13.9567	15.579	13.5578	8.83186	9.09086	9.025	10.0413	9.63344	10.2841	14.3645	8.98257	9.98628
sp|P20248|CCNA2_HUMAN	CCNA2	Cyclin-A2 OS=Homo sapiens OX=9606 GN=CCNA2 PE=1 SV=2	232	0.197	5	12.2525	13.474	11.835	11.7571	10.8497	11.9216	9.44156	9.32882	9.13972	12.5205	11.5095	9.30337
sp|O43747-2|AP1G1_HUMAN	AP1G1	Isoform 2 of AP-1 complex subunit gamma-1 OS=Homo sapiens OX=9606 GN=AP1G1	233	0.172	10	10.4137	9.18328	13.8819	12.8902	11.634	11.5734	10.0195	10.7906	9.61332	11.1596	12.0325	10.1411
sp|P09417|DHPR_HUMAN	QDPR	Dihydropteridine reductase OS=Homo sapiens OX=9606 GN=QDPR PE=1 SV=2	234	0.471	13	11.8932	11.4006	10.6056	11.2154	10.5001	10.965	12.0418	10.2424	11.1359	11.2998	10.8935	11.14
sp|P11766|ADHX_HUMAN	ADH5	Alcohol dehydrogenase class-3 OS=Homo sapiens OX=9606 GN=ADH5 PE=1 SV=4	235	0.516	21	10.0374	10.3308	10.5946	11.2422	11.187	12.0309	10.9796	12.8131	10.7844	10.3209	11.4867	11.5257
sp|P34896|GLYC_HUMAN	SHMT1	Serine hydroxymethyltransferase, cytosolic OS=Homo sapiens OX=9606 GN=SHMT1 PE=1 SV=1	237	0.141	7	10.8906	10.396	10.332	11.1628	11.416	11.8985	10.9089	12.3254	10.6697	10.5395	11.4924	11.3013
sp|P34897|GLYM_HUMAN	SHMT2	Serine hydroxymethyltransferase, mitochondrial OS=Homo sapiens OX=9606 GN=SHMT2 PE=1 SV=3	237	0.492	18	14.9328	13.9026	14.8056	10.3298	9.44549	9.42524	9.25251	9.53089	8.37503	14.547	9.73351	9.05281
sp|Q12788|TBL3_HUMAN	TBL3	Transducin beta-like protein 3 OS=Homo sapiens OX=9606 GN=TBL3 PE=1 SV=2	238	0.192	10	11.0605	11.2623	13.7629	12.7595	11.9397	12.5878	8.99774	9.62963	7.99998	12.0286	12.429	8.87578
tr|G5EA30|G5EA30_HUMAN	CELF1	CUG triplet repeat, RNA binding protein 1, isoform CRA_c OS=Homo sapiens OX=9606 GN=CELF1 PE=1 SV=1	239	0.144	6	11.416	10.9103	11.7255	10.836	10.5358	11.6735	11.4644	10.6852	10.7532	11.3506	11.0151	10.9676
sp|Q92922|SMRC1_HUMAN	SMARCC1	SWI/SNF complex subunit SMARCC1 OS=Homo sapiens OX=9606 GN=SMARCC1 PE=1 SV=3	240	0.246	24	9.88912	10.3297	10.641	12.5384	12.0602	11.9396	11.3229	10.2941	10.9851	10.2866	12.1794	10.8674
tr|F8VXC8|F8VXC8_HUMAN	SMARCC2	SWI/SNF complex subunit SMARCC2 OS=Homo sapiens OX=9606 GN=SMARCC2 PE=1 SV=1	240	0.259	28	11.4537	12.8724	10.9379	10.1654	10.5095	11.24	10.9177	9.96252	11.9409	11.7547	10.6383	10.9404
sp|P12081|SYHC_HUMAN	HARS	Histidine--tRNA ligase, cytoplasmic OS=Homo sapiens OX=9606 GN=HARS PE=1 SV=2	241	0.297	18	10.9601	11.2001	11.136	10.4575	11.2172	11.0486	11.2828	11.253	11.4449	11.0987	10.9078	11.3269
tr|A0A2R8Y5P7|A0A2R8Y5P7_HUMAN	HARS2	Probable histidine--tRNA ligase, mitochondrial OS=Homo sapiens OX=9606 GN=HARS2 PE=1 SV=1	241	0.119	10	12.0735	10.1004	12.2225	11.2945	11.9833	11.3842	10.0729	11.0604	9.80823	11.4655	11.554	10.3138
sp|Q9H0D6|XRN2_HUMAN	XRN2	5'-3' exoribonuclease 2 OS=Homo sapiens OX=9606 GN=XRN2 PE=1 SV=1	242	0.365	30	11.7316	11.8325	9.81049	10.8094	10.7827	10.646	11.7028	10.9634	11.7212	11.1249	10.746	11.4625
sp|P78549|NTH_HUMAN	NTHL1	Endonuclease III-like protein 1 OS=Homo sapiens OX=9606 GN=NTHL1 PE=1 SV=2	243	0.138	1	10.7232	11.2693	10.5529	13.1455	10.5378	14.6909	11.0563	10.3128	7.71144	10.8485	12.7914	9.69351
sp|Q13049|TRI32_HUMAN	TRIM32	E3 ubiquitin-protein ligase TRIM32 OS=Homo sapiens OX=9606 GN=TRIM32 PE=1 SV=2	244	0.257	11	10.1489	9.4267	10.7725	12.3059	12.3651	12.5377	10.9975	11.2531	10.1925	10.116	12.4029	10.8144
sp|O14967|CLGN_HUMAN	CLGN	Calmegin OS=Homo sapiens OX=9606 GN=CLGN PE=1 SV=1	245	0.374	11	11.2145	10.6943	11.36	10.9219	10.8363	10.764	11.6385	11.175	11.3954	11.0896	10.8407	11.403
sp|P09601|HMOX1_HUMAN	HMOX1	Heme oxygenase 1 OS=Homo sapiens OX=9606 GN=HMOX1 PE=1 SV=1	246	0.313	9	11.6632	10.4671	12.0289	12.921	12.4066	11.9238	9.80424	9.66053	9.12457	11.3864	12.4171	9.52978
sp|Q92797|SYMPK_HUMAN	SYMPK	Symplekin OS=Homo sapiens OX=9606 GN=SYMPK PE=1 SV=2	247	0.21	18	10.8894	10.7434	11.8043	11.5261	11.4813	11.7446	10.5277	10.6844	10.5988	11.1457	11.584	10.6036
sp|Q9ULM3|YETS2_HUMAN	YEATS2	YEATS domain-containing protein 2 OS=Homo sapiens OX=9606 GN=YEATS2 PE=1 SV=2	248	0.042	4	11.0596	13.2719	10.4547	10.6288	10.6474	11.5382	10.669	10.3532	11.3772	11.5954	10.9381	10.7998
sp|O75643|U520_HUMAN	SNRNP200	U5 small nuclear ribonucleoprotein 200 kDa helicase OS=Homo sapiens OX=9606 GN=SNRNP200 PE=1 SV=2	248	0.357	56	12.251	11.2447	12.6059	11.8155	11.4713	11.4748	9.543	10.3262	9.26742	12.0339	11.5872	9.71221
sp|Q9BRX8|PXL2A_HUMAN	PRXL2A	Peroxiredoxin-like 2A OS=Homo sapiens OX=9606 GN=PRXL2A PE=1 SV=3	249	0.349	10	11.7793	11.1692	12.4153	11.0262	9.82929	10.2741	11.41	11.3238	10.7729	11.7879	10.3765	11.1689
sp|Q12872-2|SFSWA_HUMAN	SFSWAP	Isoform 2 of Splicing factor, suppressor of white-apricot homolog OS=Homo sapiens OX=9606 GN=SFSWAP	250	0.073	8	13.3298	15.734	11.9636	9.95103	9.66616	11.0978	8.74346	9.54692	9.96716	13.6758	10.2383	9.41918
sp|P11172|UMPS_HUMAN	UMPS	Uridine 5'-monophosphate synthase OS=Homo sapiens OX=9606 GN=UMPS PE=1 SV=1	251	0.283	18	12.0703	11.4992	11.8825	10.7977	10.5371	11.1075	10.5962	10.8421	10.6673	11.8173	10.8141	10.7019
sp|P41227|NAA10_HUMAN	NAA10	N-alpha-acetyltransferase 10 OS=Homo sapiens OX=9606 GN=NAA10 PE=1 SV=1	252	0.685	13	11.1251	11.3162	10.8841	10.52	11.2605	11.1432	11.4058	11.2994	11.0456	11.1085	10.9746	11.2503
sp|Q9H0L4|CSTFT_HUMAN	CSTF2T	Cleavage stimulation factor subunit 2 tau variant OS=Homo sapiens OX=9606 GN=CSTF2T PE=1 SV=1	253	0.273	16	11.3083	11.78	10.2895	11.1948	10.7297	11.1171	11.0499	11.3563	11.1743	11.1259	11.0139	11.1935
tr|E7EWR4|E7EWR4_HUMAN	CSTF2	Cleavage stimulation factor subunit 2 OS=Homo sapiens OX=9606 GN=CSTF2 PE=1 SV=1	253	0.188	9	12.1186	10.6754	11.3346	11.1349	11.7094	9.89489	10.761	11.4561	10.9151	11.3762	10.9131	11.0441
sp|Q9Y5V0|ZN706_HUMAN	ZNF706	Zinc finger protein 706 OS=Homo sapiens OX=9606 GN=ZNF706 PE=1 SV=1	254	0.395	3	12.2206	11.7035	10.9039	10.3134	11.9534	10.5431	10.3542	10.4892	11.5186	11.6093	10.9366	10.7873
sp|O00443|P3C2A_HUMAN	PIK3C2A	Phosphatidylinositol 4-phosphate 3-kinase C2 domain-containing subunit alpha OS=Homo sapiens OX=9606 GN=PIK3C2A PE=1 SV=2	255	0.055	8	10.8116	11.8104	9.14522	11.3033	11.93	12.6982	10.9097	10.8545	10.537	10.5891	11.9772	10.7671
sp|Q96ST2|IWS1_HUMAN	IWS1	Protein IWS1 homolog OS=Homo sapiens OX=9606 GN=IWS1 PE=1 SV=2	255	0.112	8	10.3643	11.3499	10.2109	11.8299	11.121	11.5399	11.0861	11.4891	11.009	10.6417	11.4969	11.1947
sp|Q96EV2|RBM33_HUMAN	RBM33	RNA-binding protein 33 OS=Homo sapiens OX=9606 GN=RBM33 PE=1 SV=3	255	0.038	3	10.7634	11.5316	10.2157	11.218	9.90597	11.2601	11.4431	11.8071	11.8551	10.8369	10.7947	11.7018
sp|Q8ND90|PNMA1_HUMAN	PNMA1	Paraneoplastic antigen Ma1 OS=Homo sapiens OX=9606 GN=PNMA1 PE=1 SV=2	256	0.108	2	11.3584	13.1482	12.5455	11.6151	10.4306	9.2695	11.0826	10.223	10.3272	12.3507	10.4384	10.5443
tr|A0A0D9SF54|A0A0D9SF54_HUMAN	SPTAN1	Spectrin alpha chain, non-erythrocytic 1 OS=Homo sapiens OX=9606 GN=SPTAN1 PE=1 SV=3	257	0.007	50	10.2188	10.4563	9.97602	10.3654	11.0483	10.8075	12.3061	11.862	12.9596	10.217	10.7404	12.3759
tr|A0A1B0GUN2|A0A1B0GUN2_HUMAN	SPTAN1	Spectrin alpha chain, non-erythrocytic 1 OS=Homo sapiens OX=9606 GN=SPTAN1 PE=1 SV=1	257	0.4	1	11.0164	9.85789	11.449	10.3164	10.3097	9.54903	13.0109	11.6797	12.811	10.7744	10.0584	12.5005
sp|Q9Y613|FHOD1_HUMAN	FHOD1	FH1/FH2 domain-containing protein 1 OS=Homo sapiens OX=9606 GN=FHOD1 PE=1 SV=3	258	0.283	22	9.5389	9.58624	10.2086	11.8369	11.3785	11.1102	11.8568	12.2042	12.2797	9.77791	11.4419	12.1136
sp|P47897|SYQ_HUMAN	QARS	Glutamine--tRNA ligase OS=Homo sapiens OX=9606 GN=QARS PE=1 SV=1	259	0.432	34	11.1287	9.88033	11.7549	11.4726	11.5597	10.7675	11.3794	11.0487	11.0083	10.9213	11.2666	11.1455
sp|P07814|SYEP_HUMAN	EPRS	Bifunctional glutamate/proline--tRNA ligase OS=Homo sapiens OX=9606 GN=EPRS PE=1 SV=5	259	0.425	44	10.7258	11.5265	11.7201	11.0031	10.8316	11.2165	10.7088	10.8406	11.427	11.3241	11.0171	10.9921
sp|P0C7T5|ATX1L_HUMAN	ATXN1L	Ataxin-1-like OS=Homo sapiens OX=9606 GN=ATXN1L PE=1 SV=1	260	0.075	3	10.81	10.1999	10.2042	9.4966	11.1327	13.4485	11.9377	11.5635	11.207	10.4047	11.3593	11.5694
sp|Q6PGP7|TTC37_HUMAN	TTC37	Tetratricopeptide repeat protein 37 OS=Homo sapiens OX=9606 GN=TTC37 PE=1 SV=1	261	0.111	15	10.8118	10.617	12.5334	10.6452	11.5887	10.8562	10.7823	10.9832	11.1822	11.3207	11.03	10.9826
sp|Q9Y5B9|SP16H_HUMAN	SUPT16H	FACT complex subunit SPT16 OS=Homo sapiens OX=9606 GN=SUPT16H PE=1 SV=1	262	0.402	37	11.5003	10.835	12.1858	11.1989	12.5198	11.7641	9.32808	10.3315	10.3365	11.507	11.8276	9.99869
sp|O95183|VAMP5_HUMAN	VAMP5	Vesicle-associated membrane protein 5 OS=Homo sapiens OX=9606 GN=VAMP5 PE=1 SV=1	263	0.216	4	10.2268	10.0794	9.85683	11.1576	10.2402	11.1447	12.8014	12.8045	11.6884	10.0543	10.8475	12.4314
sp|Q14980-2|NUMA1_HUMAN	NUMA1	Isoform 2 of Nuclear mitotic apparatus protein 1 OS=Homo sapiens OX=9606 GN=NUMA1	263	0.005	1	8.43778	14.5204	8.17173	13.2299	10.9046	10.7832	10.1057	12.1778	11.6688	10.3766	11.6392	11.3174
sp|Q14980|NUMA1_HUMAN	NUMA1	Nuclear mitotic apparatus protein 1 OS=Homo sapiens OX=9606 GN=NUMA1 PE=1 SV=2	263	0.461	48	10.5502	11.5251	10.3048	11.488	10.812	10.7954	11.7929	10.3449	12.3867	10.7934	11.0318	11.5082
sp|Q9P287|BCCIP_HUMAN	BCCIP	BRCA2 and CDKN1A-interacting protein OS=Homo sapiens OX=9606 GN=BCCIP PE=1 SV=1	264	0.191	13	11.5127	12.1383	11.2582	10.6171	11.448	11.8991	10.3289	10.7264	10.0713	11.6364	11.3214	10.3755
sp|Q3ZAQ7|VMA21_HUMAN	VMA21	Vacuolar ATPase assembly integral membrane protein VMA21 OS=Homo sapiens OX=9606 GN=VMA21 PE=1 SV=1	265	0.119	2	12.1091	9.98952	14.5109	15.4206	11.0058	10.6086	9.67383	8.83785	7.84381	12.2032	12.345	8.78516
sp|O95602|RPA1_HUMAN	POLR1A	DNA-directed RNA polymerase I subunit RPA1 OS=Homo sapiens OX=9606 GN=POLR1A PE=1 SV=2	266	0.097	14	10.2604	9.9927	11.6082	12.8105	11.9151	11.192	10.7544	10.8571	10.6097	10.6204	11.9725	10.7404
sp|O14802|RPC1_HUMAN	POLR3A	DNA-directed RNA polymerase III subunit RPC1 OS=Homo sapiens OX=9606 GN=POLR3A PE=1 SV=2	266	0.045	4	11.3501	11.2997	11.3593	11.6962	11.3627	11.2163	10.1925	11.507	10.0162	11.3364	11.4251	10.5719
sp|Q13217|DNJC3_HUMAN	DNAJC3	DnaJ homolog subfamily C member 3 OS=Homo sapiens OX=9606 GN=DNAJC3 PE=1 SV=1	267	0.405	19	10.5511	11.5971	9.77991	10.35	9.45677	9.90137	13.7771	11.6497	12.9369	10.6427	9.90271	12.7879
sp|Q9H3S7|PTN23_HUMAN	PTPN23	Tyrosine-protein phosphatase non-receptor type 23 OS=Homo sapiens OX=9606 GN=PTPN23 PE=1 SV=1	268	0.175	22	11.1411	10.8788	10.7714	10.5219	11.5282	10.6938	11.9964	10.753	11.7153	10.9304	10.9146	11.4882
sp|O00139-2|KIF2A_HUMAN	KIF2A	Isoform 2 of Kinesin-like protein KIF2A OS=Homo sapiens OX=9606 GN=KIF2A	269	0.027	18	10.827	10.9681	10.7906	10.7719	11.5116	11.6052	10.6575	10.7925	12.0756	10.8619	11.2962	11.1752
sp|Q99661|KIF2C_HUMAN	KIF2C	Kinesin-like protein KIF2C OS=Homo sapiens OX=9606 GN=KIF2C PE=1 SV=2	269	0.291	18	11.0444	11.3706	11.9054	11.9644	13.2137	12.4965	8.98909	9.60835	9.40758	11.4401	12.5582	9.33501
sp|P62851|RS25_HUMAN	RPS25	40S ribosomal protein S25 OS=Homo sapiens OX=9606 GN=RPS25 PE=1 SV=1	270	0.384	14	10.4317	10.9987	10.4237	11.1342	11.0244	10.6911	11.9855	10.4009	12.9098	10.618	10.9499	11.7654
sp|P42765|THIM_HUMAN	ACAA2	3-ketoacyl-CoA thiolase, mitochondrial OS=Homo sapiens OX=9606 GN=ACAA2 PE=1 SV=2	271	0.491	15	9.54708	9.01237	9.1606	13.6084	14.7019	13.9748	9.61415	9.41372	10.967	9.24002	14.095	9.99829
sp|P78527|PRKDC_HUMAN	PRKDC	DNA-dependent protein kinase catalytic subunit OS=Homo sapiens OX=9606 GN=PRKDC PE=1 SV=3	272	0.359	56	11.143	10.7854	13.036	11.906	11.4142	11.1414	10.3894	10.611	9.57345	11.6548	11.4872	10.1913
sp|O95831|AIFM1_HUMAN	AIFM1	Apoptosis-inducing factor 1, mitochondrial OS=Homo sapiens OX=9606 GN=AIFM1 PE=1 SV=1	273	0.307	19	11.3115	11.0365	11.1363	10.5692	10.9579	10.6138	11.2103	10.9468	12.2176	11.1614	10.7136	11.4582
sp|Q15173|2A5B_HUMAN	PPP2R5B	Serine/threonine-protein phosphatase 2A 56 kDa regulatory subunit beta isoform OS=Homo sapiens OX=9606 GN=PPP2R5B PE=1 SV=1	274	0.03	1	10.9965	6.74098	12.0972	8.02945	10.9184	8.04469	10.8396	14.4099	17.9234	9.94489	8.99751	14.391
sp|Q15172|2A5A_HUMAN	PPP2R5A	Serine/threonine-protein phosphatase 2A 56 kDa regulatory subunit alpha isoform OS=Homo sapiens OX=9606 GN=PPP2R5A PE=1 SV=1	274	0.035	2	9.5788	12.2605	8.32234	12.7625	11.9945	11.6765	12.1751	10.1242	11.1057	10.0539	12.1445	11.135
sp|Q14738|2A5D_HUMAN	PPP2R5D	Serine/threonine-protein phosphatase 2A 56 kDa regulatory subunit delta isoform OS=Homo sapiens OX=9606 GN=PPP2R5D PE=1 SV=1	274	0.317	15	10.3389	9.67537	11.3774	12.673	11.7086	11.8839	10.9617	10.6937	10.6874	10.4639	12.0885	10.7809
sp|Q16537|2A5E_HUMAN	PPP2R5E	Serine/threonine-protein phosphatase 2A 56 kDa regulatory subunit epsilon isoform OS=Homo sapiens OX=9606 GN=PPP2R5E PE=1 SV=1	274	0.171	9	11.6249	10.7928	12.7596	12.3224	11.3435	11.4266	10.2222	10.2573	9.25085	11.7258	11.6975	9.91012
sp|Q13362-5|2A5G_HUMAN	PPP2R5C	Isoform 5 of Serine/threonine-protein phosphatase 2A 56 kDa regulatory subunit gamma isoform OS=Homo sapiens OX=9606 GN=PPP2R5C	274	0.05	2	12.4384	9.913	15.4833	15.0196	9.84502	10.7759	9.7124	10.3128	6.49949	12.6116	11.8802	8.84156
sp|P18850|ATF6A_HUMAN	ATF6	Cyclic AMP-dependent transcription factor ATF-6 alpha OS=Homo sapiens OX=9606 GN=ATF6 PE=1 SV=3	275	0.07	3	10.5217	11.6686	11.3461	10.5609	10.7433	10.5103	11.6679	10.431	12.5502	11.1788	10.6048	11.5497
sp|Q07954|LRP1_HUMAN	LRP1	Prolow-density lipoprotein receptor-related protein 1 OS=Homo sapiens OX=9606 GN=LRP1 PE=1 SV=2	276	0.295	45	14.8567	14.0742	13.0032	9.6817	8.94909	9.2085	10.805	9.64183	9.77978	13.978	9.27976	10.0755
sp|Q14978-3|NOLC1_HUMAN	NOLC1	Isoform 3 of Nucleolar and coiled-body phosphoprotein 1 OS=Homo sapiens OX=9606 GN=NOLC1	277	0.034	24	12.1102	13.4273	10.468	10.4639	10.6018	9.97476	11.3295	10.2979	11.3266	12.0018	10.3468	10.9847
sp|P61201-2|CSN2_HUMAN	COPS2	Isoform 2 of COP9 signalosome complex subunit 2 OS=Homo sapiens OX=9606 GN=COPS2	278	0.333	18	10.8803	10.7704	10.188	10.7237	11.2253	11.2003	11.514	11.4645	12.0335	10.6129	11.0498	11.6707
sp|P55084|ECHB_HUMAN	HADHB	Trifunctional enzyme subunit beta, mitochondrial OS=Homo sapiens OX=9606 GN=HADHB PE=1 SV=3	279	0.586	26	10.6397	10.5765	10.5275	10.2251	10.8378	10.8235	12.0568	11.9589	12.3541	10.5812	10.6288	12.1233
sp|Q9BUE6-2|ISCA1_HUMAN	ISCA1	Isoform 2 of Iron-sulfur cluster assembly 1 homolog, mitochondrial OS=Homo sapiens OX=9606 GN=ISCA1	280	0.369	3	11.2562	11.2092	11.3199	9.19292	10.768	10.2378	11.7991	11.8344	12.3826	11.2618	10.0662	12.0054
sp|O00231|PSD11_HUMAN	PSMD11	26S proteasome non-ATPase regulatory subunit 11 OS=Homo sapiens OX=9606 GN=PSMD11 PE=1 SV=3	281	0.052	22	11.1626	11.103	10.6271	11.5038	11.0115	11.5064	10.6643	11.6421	10.7791	10.9642	11.3406	11.0285
sp|Q9BS40|LXN_HUMAN	LXN	Latexin OS=Homo sapiens OX=9606 GN=LXN PE=1 SV=2	282	0.234	13	15.0563	16.3025	15.4623	6.49419	6.95482	7.2521	10.7459	10.8856	10.8463	15.607	6.90037	10.8259
sp|Q9BUF5|TBB6_HUMAN	TUBB6	Tubulin beta-6 chain OS=Homo sapiens OX=9606 GN=TUBB6 PE=1 SV=1	283	0.682	36	9.93174	10.5806	8.83156	11.8602	11.5149	11.7423	11.58	11.6742	12.2844	9.7813	11.7058	11.8462
sp|P68371|TBB4B_HUMAN	TUBB4B	Tubulin beta-4B chain OS=Homo sapiens OX=9606 GN=TUBB4B PE=1 SV=1	283	0.216	29	10.2718	10.9316	9.15028	11.3189	11.0459	11.7307	12.3545	10.8094	12.387	10.1179	11.3652	11.8503
sp|Q13885|TBB2A_HUMAN	TUBB2A	Tubulin beta-2A chain OS=Homo sapiens OX=9606 GN=TUBB2A PE=1 SV=1	283	0.027	35	10.0767	10.2528	10.513	11.8484	11.6991	12.2167	10.7052	11.342	11.3459	10.2808	11.9214	11.131
sp|P07437|TBB5_HUMAN	TUBB	Tubulin beta chain OS=Homo sapiens OX=9606 GN=TUBB PE=1 SV=2	283	0.162	25	10.3981	10.1406	10.5641	12.2302	11.3541	11.8535	10.8871	11.5577	11.0146	10.3676	11.8126	11.1531
sp|Q13509|TBB3_HUMAN	TUBB3	Tubulin beta-3 chain OS=Homo sapiens OX=9606 GN=TUBB3 PE=1 SV=2	283	0.098	59	10.5194	11.54	9.59889	11.3408	10.9616	11.4317	11.6576	11.3769	11.573	10.5528	11.2447	11.5358
sp|P54886-2|P5CS_HUMAN	ALDH18A1	Isoform Short of Delta-1-pyrroline-5-carboxylate synthase OS=Homo sapiens OX=9606 GN=ALDH18A1	284	0.038	27	11.0899	10.0137	10.5316	12.1087	11.4215	11.3839	11.8272	11.0526	10.5708	10.5451	11.638	11.1502
sp|Q9UJX2|CDC23_HUMAN	CDC23	Cell division cycle protein 23 homolog OS=Homo sapiens OX=9606 GN=CDC23 PE=1 SV=3	285	0.149	8	8.98416	9.95002	12.5883	11.0417	13.3338	12.6071	10.2542	10.9628	10.2778	10.5075	12.3275	10.4983
sp|O95248-4|MTMR5_HUMAN	SBF1	Isoform 4 of Myotubularin-related protein 5 OS=Homo sapiens OX=9606 GN=SBF1	286	0.099	12	9.99082	10.6016	10.9606	11.1262	11.2224	11.3737	11.5113	11.6459	11.5674	10.5177	11.2408	11.5749
tr|C9J406|C9J406_HUMAN	IMMT	MICOS complex subunit MIC60 OS=Homo sapiens OX=9606 GN=IMMT PE=1 SV=1	287	NA	41	10.4929	11.542	9.40056	11.1665	10.5504	11.3383	11.902	11.3389	12.2685	10.4785	11.0184	11.8365
sp|Q16891|MIC60_HUMAN	IMMT	MICOS complex subunit MIC60 OS=Homo sapiens OX=9606 GN=IMMT PE=1 SV=1	287	0.609	3	12.3591	10.4076	9.21517	10.4641	11.794	8.78158	14.1063	9.88018	12.992	10.6606	10.3466	12.3262
tr|A0A2R8Y5A3|A0A2R8Y5A3_HUMAN	CTNNB1	Catenin beta-1 OS=Homo sapiens OX=9606 GN=CTNNB1 PE=1 SV=1	288	0.374	21	11.2424	10.664	11.86	13.3069	10.9866	11.5939	10.6217	10.046	9.67829	11.2555	11.9625	10.1153
tr|F2Z2W7|F2Z2W7_HUMAN	TRMT2A	tRNA (uracil-5-)-methyltransferase homolog A OS=Homo sapiens OX=9606 GN=TRMT2A PE=1 SV=1	289	0.184	4	12.4566	11.4034	16.0687	13.3392	11.0261	10.7401	9.47441	8.4449	7.04665	13.3096	11.7018	8.32199
sp|Q10567-3|AP1B1_HUMAN	AP1B1	Isoform C of AP-1 complex subunit beta-1 OS=Homo sapiens OX=9606 GN=AP1B1	290	0.014	26	10.6608	10.1908	11.9135	11.6042	11.2125	11.4802	10.7014	11.7297	10.5069	10.9217	11.4323	10.9793
sp|P63010-2|AP2B1_HUMAN	AP2B1	Isoform 2 of AP-2 complex subunit beta OS=Homo sapiens OX=9606 GN=AP2B1	290	0.399	39	11.0681	9.83197	12.3494	12.4773	11.6566	11.5072	10.159	11.0805	9.86987	11.0832	11.8804	10.3698
sp|O14920|IKKB_HUMAN	IKBKB	Inhibitor of nuclear factor kappa-B kinase subunit beta OS=Homo sapiens OX=9606 GN=IKBKB PE=1 SV=1	291	0.171	9	11.5824	10.5244	12.9755	10.4438	10.9629	10.2887	11.6906	11.2841	10.2475	11.6941	10.5651	11.0741
sp|P53778|MK12_HUMAN	MAPK12	Mitogen-activated protein kinase 12 OS=Homo sapiens OX=9606 GN=MAPK12 PE=1 SV=3	292	0.079	1	10.3449	10.6538	7.42221	11.0773	12.2442	9.88987	11.0181	12.6288	14.7208	9.47364	11.0705	12.7892
sp|Q15746-6|MYLK_HUMAN	MYLK	Isoform Del-1790 of Myosin light chain kinase, smooth muscle OS=Homo sapiens OX=9606 GN=MYLK	292	0.009	50	9.76154	9.51617	9.52138	11.5485	11.8484	11.778	11.7941	11.8161	12.4158	9.5997	11.725	12.0087
tr|A0A286YEW9|A0A286YEW9_HUMAN	MAPK10	Mitogen-activated protein kinase OS=Homo sapiens OX=9606 GN=MAPK10 PE=1 SV=1	292	0.047	2	9.13215	11.1726	10.9616	12.4744	11.1346	11.2889	11.0765	12.6227	10.1367	10.4221	11.6326	11.2786
sp|P45984|MK09_HUMAN	MAPK9	Mitogen-activated protein kinase 9 OS=Homo sapiens OX=9606 GN=MAPK9 PE=1 SV=2	292	0.078	1	10.1287	10.2721	11.4993	10.5555	10.6065	11.3819	11.5886	12.3143	11.6532	10.6334	10.848	11.852
sp|Q16539-2|MK14_HUMAN	MAPK14	Isoform CSBP1 of Mitogen-activated protein kinase 14 OS=Homo sapiens OX=9606 GN=MAPK14	292	0.094	4	11.7644	12.9562	11.5177	13.3223	9.82607	11.7499	9.87573	11.3873	7.60049	12.0794	11.6328	9.62117
sp|Q16539|MK14_HUMAN	MAPK14	Mitogen-activated protein kinase 14 OS=Homo sapiens OX=9606 GN=MAPK14 PE=1 SV=3	292	0.036	2	13.5882	10.0911	15.4122	13.8835	11.3273	10.9822	8.70161	9.02025	6.99363	13.0305	12.0643	8.2385
sp|Q8WVM7|STAG1_HUMAN	STAG1	Cohesin subunit SA-1 OS=Homo sapiens OX=9606 GN=STAG1 PE=1 SV=3	293	0.101	7	11.1312	10.5681	12.0263	11.5971	12.1983	11.338	10.4266	9.72429	10.9902	11.2419	11.7111	10.3804
sp|Q8N3U4-2|STAG2_HUMAN	STAG2	Isoform 2 of Cohesin subunit SA-2 OS=Homo sapiens OX=9606 GN=STAG2	293	0.142	15	11.4273	11.1478	11.9823	11.9947	11.9212	12.1201	9.54419	10.4729	9.38946	11.5191	12.012	9.80218
sp|Q9P0K7-2|RAI14_HUMAN	RAI14	Isoform 2 of Ankycorbin OS=Homo sapiens OX=9606 GN=RAI14	294	0.397	40	10.729	11.4485	10.688	9.97639	10.1279	10.1574	12.3175	11.6705	12.8848	10.9552	10.0872	12.2909
sp|Q8NE71|ABCF1_HUMAN	ABCF1	ATP-binding cassette sub-family F member 1 OS=Homo sapiens OX=9606 GN=ABCF1 PE=1 SV=2	295	0.378	31	10.1562	10.3742	9.89505	11.5875	11.3109	11.2245	12.0465	10.8241	12.5811	10.1418	11.3743	11.8172
sp|Q12800|TFCP2_HUMAN	TFCP2	Alpha-globin transcription factor CP2 OS=Homo sapiens OX=9606 GN=TFCP2 PE=1 SV=2	295	0.046	2	13.218	12.1721	11.8996	11.7869	11.0487	11.3465	9.43572	9.35381	9.73865	12.4299	11.394	9.50939
sp|Q9NZR1|TMOD2_HUMAN	TMOD2	Tropomodulin-2 OS=Homo sapiens OX=9606 GN=TMOD2 PE=1 SV=1	296	0.299	9	9.95547	11.1042	9.63846	10.2232	11.905	10.3111	13.7168	11.9438	11.2021	10.2327	10.8131	12.2876
sp|Q9NYL9|TMOD3_HUMAN	TMOD3	Tropomodulin-3 OS=Homo sapiens OX=9606 GN=TMOD3 PE=1 SV=1	296	0.585	28	10.1135	11.9004	10.327	11.3196	10.7637	11.2752	11.2733	11.6467	11.3806	10.7803	11.1195	11.4335
sp|Q15398|DLGP5_HUMAN	DLGAP5	Disks large-associated protein 5 OS=Homo sapiens OX=9606 GN=DLGAP5 PE=1 SV=2	297	0.333	23	11.367	12.0346	11.109	11.8148	11.474	11.4513	10.3993	9.90443	10.4456	11.5035	11.58	10.2498
sp|Q86V48|LUZP1_HUMAN	LUZP1	Leucine zipper protein 1 OS=Homo sapiens OX=9606 GN=LUZP1 PE=1 SV=2	298	0.393	33	10.8937	11.7343	10.5984	11.4875	10.9513	11.2721	11.2265	10.5381	11.2981	11.0755	11.237	11.0209
tr|A0A024RA52|A0A024RA52_HUMAN	PSMA2	Proteasome subunit alpha type OS=Homo sapiens OX=9606 GN=PSMA2 PE=1 SV=1	299	0.564	13	11.089	11.2286	11.3504	11.8433	10.5739	11.3828	10.7713	11.8084	9.95238	11.2227	11.2667	10.844
sp|Q8WXI9|P66B_HUMAN	GATAD2B	Transcriptional repressor p66-beta OS=Homo sapiens OX=9606 GN=GATAD2B PE=1 SV=1	300	0.182	10	11.2497	11.1547	10.2132	10.8635	11.8756	10.8762	10.9207	11.0344	11.8121	10.8725	11.2051	11.2557
sp|Q86YP4-3|P66A_HUMAN	GATAD2A	Isoform 3 of Transcriptional repressor p66-alpha OS=Homo sapiens OX=9606 GN=GATAD2A	300	0.27	12	12.7837	12.8462	12.5397	10.1218	11.1528	10.617	9.85901	9.80293	10.2769	12.7232	10.6305	9.97961
sp|Q86Y07|VRK2_HUMAN	VRK2	Serine/threonine-protein kinase VRK2 OS=Homo sapiens OX=9606 GN=VRK2 PE=1 SV=3	301	0.126	7	11.559	11.3833	12.6847	11.3552	10.946	11.4866	10.2524	10.1217	10.2111	11.8757	11.2626	10.1951
sp|P46063|RECQ1_HUMAN	RECQL	ATP-dependent DNA helicase Q1 OS=Homo sapiens OX=9606 GN=RECQL PE=1 SV=3	302	0.438	34	14.4652	14.429	15.6088	9.9949	9.54182	9.85979	8.5607	9.19732	8.34249	14.8343	9.79884	8.70017
sp|P54132|BLM_HUMAN	BLM	Bloom syndrome protein OS=Homo sapiens OX=9606 GN=BLM PE=1 SV=1	302	0.013	1	15.1685	13.5815	15.7957	9.12221	9.46526	8.66579	10.8802	8.96553	8.35524	14.8486	9.08442	9.40032
sp|P08574|CY1_HUMAN	CYC1	Cytochrome c1, heme protein, mitochondrial OS=Homo sapiens OX=9606 GN=CYC1 PE=1 SV=3	303	0.191	3	11.835	8.54114	14.561	11.9891	11.9355	11.2379	11.2473	9.43004	9.22315	11.6457	11.7208	9.96683
sp|Q5SVZ6|ZMYM1_HUMAN	ZMYM1	Zinc finger MYM-type protein 1 OS=Homo sapiens OX=9606 GN=ZMYM1 PE=1 SV=1	304	0.029	1	9.36974	10.6131	11.1138	11.143	10.1892	15.4937	10.1901	10.5739	11.3135	10.3655	12.2753	10.6925
sp|Q9UBW7|ZMYM2_HUMAN	ZMYM2	Zinc finger MYM-type protein 2 OS=Homo sapiens OX=9606 GN=ZMYM2 PE=1 SV=1	304	0.016	1	10.6873	9.88996	10.6522	11.1004	13.0402	12.9005	10.9094	10.1583	10.6617	10.4098	12.347	10.5765
sp|Q5VZL5|ZMYM4_HUMAN	ZMYM4	Zinc finger MYM-type protein 4 OS=Homo sapiens OX=9606 GN=ZMYM4 PE=1 SV=1	304	0.114	11	10.9928	11.2699	11.7229	10.3269	11.7138	11.7918	10.3822	10.9763	10.8235	11.3285	11.2775	10.7273
tr|A6NHB5|A6NHB5_HUMAN	ZMYM3	Zinc finger MYM-type protein 3 OS=Homo sapiens OX=9606 GN=ZMYM3 PE=1 SV=1	304	0.059	8	11.2589	11.5993	11.7529	11.4869	11.0942	11.6553	9.79051	10.7738	10.5882	11.537	11.4121	10.3842
sp|Q9Y4L1|HYOU1_HUMAN	HYOU1	Hypoxia up-regulated protein 1 OS=Homo sapiens OX=9606 GN=HYOU1 PE=1 SV=1	305	0.492	48	10.9622	10.9561	11.1299	10.9089	10.2737	10.2894	12.3456	11.2983	11.8359	11.0161	10.4907	11.8266
sp|O00506|STK25_HUMAN	STK25	Serine/threonine-protein kinase 25 OS=Homo sapiens OX=9606 GN=STK25 PE=1 SV=1	306	0.045	2	8.62325	10.0549	9.48757	13.3319	11.3742	11.6281	10.6493	11.382	13.469	9.38857	12.1114	11.8334
sp|Q9Y6E0|STK24_HUMAN	STK24	Serine/threonine-protein kinase 24 OS=Homo sapiens OX=9606 GN=STK24 PE=1 SV=1	306	0.269	13	10.7364	11.8195	10.5976	11.3953	10.6296	10.9488	11.6958	10.3076	11.8693	11.0512	10.9912	11.2909
tr|B4E0Y9|B4E0Y9_HUMAN	STK26	Serine/threonine-protein kinase 26 OS=Homo sapiens OX=9606 GN=STK26 PE=1 SV=1	306	0.116	5	11.1117	11.8986	10.9162	10.4706	10.9385	10.6265	12.1714	10.0136	11.8529	11.3088	10.6785	11.346
sp|P56182|RRP1_HUMAN	RRP1	Ribosomal RNA processing protein 1 homolog A OS=Homo sapiens OX=9606 GN=RRP1 PE=1 SV=1	307	0.154	7	10.466	11.758	10.18	10.3667	11.0017	11.0101	11.7836	10.8542	12.5797	10.8013	10.7928	11.7392
sp|O75489|NDUS3_HUMAN	NDUFS3	NADH dehydrogenase [ubiquinone] iron-sulfur protein 3, mitochondrial OS=Homo sapiens OX=9606 GN=NDUFS3 PE=1 SV=1	308	0.367	12	11.4399	10.6273	10.2302	10.4469	10.2631	10.6108	12.108	12.8246	11.4492	10.7658	10.4403	12.1273
sp|Q9UBP6|TRMB_HUMAN	METTL1	tRNA (guanine-N(7)-)-methyltransferase OS=Homo sapiens OX=9606 GN=METTL1 PE=1 SV=1	309	0.297	5	12.1606	12.1583	14.1062	11.1907	11.6325	11.9373	7.78119	9.70414	9.32899	12.8084	11.5868	8.93811
tr|E7EQT4|E7EQT4_HUMAN	ACIN1	Apoptotic chromatin condensation inducer in the nucleus OS=Homo sapiens OX=9606 GN=ACIN1 PE=1 SV=2	310	0.006	32	11.3883	12.135	10.5002	9.85684	10.6848	10.2206	12.1821	10.5027	12.5295	11.3412	10.2541	11.7381
sp|Q9H307|PININ_HUMAN	PNN	Pinin OS=Homo sapiens OX=9606 GN=PNN PE=1 SV=5	310	0.283	24	11.4007	12.1397	11.6416	11.7449	10.3635	10.1144	11.7254	9.98098	10.8887	11.7273	10.7409	10.865
sp|Q9UHJ6|SHPK_HUMAN	SHPK	Sedoheptulokinase OS=Homo sapiens OX=9606 GN=SHPK PE=1 SV=3	311	0.088	2	12.6942	10.4567	9.85178	11.1864	12.9794	9.79076	11.1668	10.0031	11.8709	11.0009	11.3189	11.0136
sp|Q9Y639|NPTN_HUMAN	NPTN	Neuroplastin OS=Homo sapiens OX=9606 GN=NPTN PE=1 SV=2	312	0.234	13	11.5691	11.8063	11.7077	10.6427	9.50937	10.2739	11.9416	10.5649	11.9843	11.6944	10.142	11.4969
sp|Q96TA1|NIBL1_HUMAN	FAM129B	Niban-like protein 1 OS=Homo sapiens OX=9606 GN=FAM129B PE=1 SV=3	313	0.454	30	12.2188	12.3814	13.033	10.9249	10.0009	10.0684	10.7412	10.1747	10.4567	12.5444	10.3314	10.4575
sp|Q96JP5|ZFP91_HUMAN	ZFP91	E3 ubiquitin-protein ligase ZFP91 OS=Homo sapiens OX=9606 GN=ZFP91 PE=1 SV=1	314	0.1	5	9.94576	11.8101	8.7761	10.7482	11.3501	10.8619	13.4396	10.1433	12.925	10.1773	10.9867	12.1693
sp|Q8IVP5|FUND1_HUMAN	FUNDC1	FUN14 domain-containing protein 1 OS=Homo sapiens OX=9606 GN=FUNDC1 PE=1 SV=1	315	0.11	1	13.0501	8.84899	11.9324	11.2535	12.3003	11.7004	9.53979	11.0818	10.2927	11.2772	11.7514	10.3048
sp|Q96BH1|RNF25_HUMAN	RNF25	E3 ubiquitin-protein ligase RNF25 OS=Homo sapiens OX=9606 GN=RNF25 PE=1 SV=1	317	0.196	10	11.4763	10.6708	11.2485	11.5478	11.2994	11.1212	11.054	10.8592	10.7228	11.1319	11.3228	10.8787
sp|Q15181|IPYR_HUMAN	PPA1	Inorganic pyrophosphatase OS=Homo sapiens OX=9606 GN=PPA1 PE=1 SV=2	318	0.692	36	10.0881	10.9405	9.09479	11.2569	11.1701	11.5957	11.822	11.7542	12.2777	10.0411	11.3409	11.9513
sp|Q9H2U2-2|IPYR2_HUMAN	PPA2	Isoform 2 of Inorganic pyrophosphatase 2, mitochondrial OS=Homo sapiens OX=9606 GN=PPA2	318	0.309	14	10.4429	11.3694	10.3004	10.5862	10.0238	10.3291	12.9214	10.8447	13.1821	10.7042	10.313	12.3161
sp|Q15233|NONO_HUMAN	NONO	Non-POU domain-containing octamer-binding protein OS=Homo sapiens OX=9606 GN=NONO PE=1 SV=4	319	0.546	35	11.0437	11.4259	11.6699	10.7429	10.8592	10.8108	11.0801	10.6329	11.7345	11.3798	10.8043	11.1492
sp|P23246|SFPQ_HUMAN	SFPQ	Splicing factor, proline- and glutamine-rich OS=Homo sapiens OX=9606 GN=SFPQ PE=1 SV=2	319	0.492	35	11.4059	12.2787	10.9597	11.5421	10.806	10.9604	10.6335	10.9425	10.4712	11.5481	11.1028	10.6824
sp|Q8WXF1|PSPC1_HUMAN	PSPC1	Paraspeckle component 1 OS=Homo sapiens OX=9606 GN=PSPC1 PE=1 SV=1	319	0.26	16	12.7383	11.7432	12.1356	11.0614	10.8277	11.2073	9.22089	11.1948	9.87082	12.2057	11.0321	10.0955
sp|P55265-4|DSRAD_HUMAN	ADAR	Isoform 4 of Double-stranded RNA-specific adenosine deaminase OS=Homo sapiens OX=9606 GN=ADAR	320	0.37	37	10.6825	11.0719	10.0852	9.74866	12.528	11.8072	10.9323	10.2748	12.8694	10.6132	11.3613	11.3588
sp|P35658-5|NU214_HUMAN	NUP214	Isoform 5 of Nuclear pore complex protein Nup214 OS=Homo sapiens OX=9606 GN=NUP214	321	0.233	33	10.9047	10.9695	10.2536	11.1043	11.252	11.0636	11.5651	10.9015	11.9858	10.7093	11.14	11.4841
sp|P06737|PYGL_HUMAN	PYGL	Glycogen phosphorylase, liver form OS=Homo sapiens OX=9606 GN=PYGL PE=1 SV=4	322	0.375	33	11.5362	10.3312	12.5301	11.3683	11.641	11.7575	10.4672	10.618	9.75038	11.4658	11.5889	10.2785
sp|P11216|PYGB_HUMAN	PYGB	Glycogen phosphorylase, brain form OS=Homo sapiens OX=9606 GN=PYGB PE=1 SV=5	322	0.44	35	14.0405	13.0472	16.2842	9.90023	9.70438	9.57938	9.33589	9.14305	8.96522	14.4573	9.728	9.14805
sp|Q07820|MCL1_HUMAN	MCL1	Induced myeloid leukemia cell differentiation protein Mcl-1 OS=Homo sapiens OX=9606 GN=MCL1 PE=1 SV=3	323	0.209	3	10.5808	12.9803	14.5339	11.4031	10.4284	11.106	10.7729	9.30934	8.88537	12.6983	10.9792	9.65587
sp|Q92610|ZN592_HUMAN	ZNF592	Zinc finger protein 592 OS=Homo sapiens OX=9606 GN=ZNF592 PE=1 SV=2	324	0.071	6	11.1967	11.3949	10.8399	10.174	10.682	11.5907	11.5726	11.6272	10.9221	11.1438	10.8156	11.374
sp|P48454-3|PP2BC_HUMAN	PPP3CC	Isoform 3 of Serine/threonine-protein phosphatase 2B catalytic subunit gamma isoform OS=Homo sapiens OX=9606 GN=PPP3CC	325	0.048	2	10.5113	9.54654	12.3064	14.4299	11.5346	11.1503	11.2893	10.1686	9.06306	10.7881	12.3716	10.1737
sp|P16298-4|PP2BB_HUMAN	PPP3CB	Isoform 4 of Serine/threonine-protein phosphatase 2B catalytic subunit beta isoform OS=Homo sapiens OX=9606 GN=PPP3CB	325	0.15	9	11.7128	10.0889	11.7799	12.0567	12.0155	10.9107	11.1822	10.2045	10.0488	11.1939	11.661	10.4785
sp|Q08209-2|PP2BA_HUMAN	PPP3CA	Isoform 2 of Serine/threonine-protein phosphatase 2B catalytic subunit alpha isoform OS=Homo sapiens OX=9606 GN=PPP3CA	325	0.016	8	11.4067	12.5654	11.931	10.7402	10.0211	9.97044	11.3103	10.6698	11.3851	11.9677	10.2439	11.1217
sp|O94804|STK10_HUMAN	STK10	Serine/threonine-protein kinase 10 OS=Homo sapiens OX=9606 GN=STK10 PE=1 SV=1	326	0.111	7	9.76309	11.6572	8.80709	11.4049	11.4458	11.4007	12.0856	10.3074	13.1282	10.0758	11.4171	11.8404
sp|Q5M775|CYTSB_HUMAN	SPECC1	Cytospin-B OS=Homo sapiens OX=9606 GN=SPECC1 PE=1 SV=1	326	0.251	21	10.1959	11.6954	10.1406	10.6334	10.2889	10.8086	12.1086	11.7002	12.4284	10.6773	10.577	12.0791
sp|Q9H2G2-2|SLK_HUMAN	SLK	Isoform 2 of STE20-like serine/threonine-protein kinase OS=Homo sapiens OX=9606 GN=SLK	326	0.007	44	11.1106	11.7257	10.4175	9.53926	10.4862	10.437	11.827	11.3823	13.0745	11.0846	10.1542	12.0946
sp|Q9H334-8|FOXP1_HUMAN	FOXP1	Isoform 8 of Forkhead box protein P1 OS=Homo sapiens OX=9606 GN=FOXP1	327	0.081	5	11.31	11.8313	10.1334	12.2451	12.1398	11.6696	9.67796	10.5726	10.4201	11.0916	12.0182	10.2236
sp|O75694|NU155_HUMAN	NUP155	Nuclear pore complex protein Nup155 OS=Homo sapiens OX=9606 GN=NUP155 PE=1 SV=1	328	0.161	19	12.0221	10.8665	12.4787	12.2872	11.2343	11.9431	9.42264	10.3568	9.38871	11.7891	11.8215	9.72272
sp|Q9Y6H1|CHCH2_HUMAN	CHCHD2	Coiled-coil-helix-coiled-coil-helix domain-containing protein 2 OS=Homo sapiens OX=9606 GN=CHCHD2 PE=1 SV=1	329	0.384	3	12.2641	16.6164	10.5139	9.28391	9.07015	11.0548	10.5074	11.5929	9.09634	13.1315	9.80295	10.3989
sp|O95817|BAG3_HUMAN	BAG3	BAG family molecular chaperone regulator 3 OS=Homo sapiens OX=9606 GN=BAG3 PE=1 SV=3	330	0.593	18	11.1122	12.0886	8.67209	9.88803	8.95503	9.66386	14.7799	11.9986	12.8416	10.6243	9.50231	13.2067
sp|Q9BRP8|PYM1_HUMAN	PYM1	Partner of Y14 and mago OS=Homo sapiens OX=9606 GN=PYM1 PE=1 SV=1	331	0.431	7	12.431	16.0133	10.9974	10.0121	8.72507	11.2003	9.92649	11.1965	9.49785	13.1472	9.97916	10.2069
sp|Q13435|SF3B2_HUMAN	SF3B2	Splicing factor 3B subunit 2 OS=Homo sapiens OX=9606 GN=SF3B2 PE=1 SV=2	332	0.451	34	10.4265	11.8539	9.83826	9.95266	11.0702	10.9803	11.6865	11.2896	12.9021	10.7062	10.6677	11.9594
tr|A0A1W2PNX8|A0A1W2PNX8_HUMAN	UNC45A	Protein unc-45 homolog A OS=Homo sapiens OX=9606 GN=UNC45A PE=1 SV=1	333	0.301	27	10.2384	10.3337	11.7989	12.104	11.7202	11.7634	10.7263	11.1208	10.1943	10.7903	11.8625	10.6805
sp|P11586|C1TC_HUMAN	MTHFD1	C-1-tetrahydrofolate synthase, cytoplasmic OS=Homo sapiens OX=9606 GN=MTHFD1 PE=1 SV=3	334	0.013	46	10.9943	10.7225	11.3092	10.584	11.6566	10.7774	10.9494	11.1283	11.8784	11.0087	11.006	11.3187
sp|P37837|TALDO_HUMAN	TALDO1	Transaldolase OS=Homo sapiens OX=9606 GN=TALDO1 PE=1 SV=2	335	0.404	30	10.276	10.3117	11.3918	11.5382	11.1277	11.3262	11.1639	11.5661	11.2985	10.6598	11.3307	11.3428
sp|P06132|DCUP_HUMAN	UROD	Uroporphyrinogen decarboxylase OS=Homo sapiens OX=9606 GN=UROD PE=1 SV=2	336	0.46	13	11.0391	9.93686	8.63945	11.3233	11.5523	11.7855	12.1945	12.0942	11.4348	9.8718	11.5537	11.9078
sp|P62995|TRA2B_HUMAN	TRA2B	Transformer-2 protein homolog beta OS=Homo sapiens OX=9606 GN=TRA2B PE=1 SV=1	337	0.326	8	12.6299	10.61	12.9071	11.9391	11.3487	10.8111	9.52076	10.8642	9.36921	12.049	11.3663	9.91806
sp|Q13595|TRA2A_HUMAN	TRA2A	Transformer-2 protein homolog alpha OS=Homo sapiens OX=9606 GN=TRA2A PE=1 SV=1	337	0.23	6	13.0255	10.78	15.3691	12.2581	10.7236	9.9023	9.60466	9.86286	8.47394	13.0582	10.9613	9.31382
sp|P09972|ALDOC_HUMAN	ALDOC	Fructose-bisphosphate aldolase C OS=Homo sapiens OX=9606 GN=ALDOC PE=1 SV=2	338	0.063	4	10.2889	10.0798	11.063	10.549	11.443	10.5421	11.8639	11.3524	12.818	10.4772	10.8447	12.0114
sp|P04075-2|ALDOA_HUMAN	ALDOA	Isoform 2 of Fructose-bisphosphate aldolase A OS=Homo sapiens OX=9606 GN=ALDOA	338	0.737	63	10.5761	10.9428	10.4854	10.599	10.9394	10.7903	11.816	11.9123	11.9386	10.6681	10.7762	11.889
sp|Q99543|DNJC2_HUMAN	DNAJC2	DnaJ homolog subfamily C member 2 OS=Homo sapiens OX=9606 GN=DNAJC2 PE=1 SV=4	339	0.304	19	11.3375	11.6962	11.3801	11.1152	10.9066	10.8385	10.9233	10.6693	11.1333	11.4713	10.9534	10.9086
tr|B1ALY0|B1ALY0_HUMAN	PALM2-AKAP2	PALM2-AKAP2 readthrough (Fragment) OS=Homo sapiens OX=9606 GN=PALM2-AKAP2 PE=1 SV=1	340	0.076	1	9.12202	7.18029	10.8455	12.5859	12.3291	11.0315	11.6219	13.9474	11.3364	9.04927	11.9822	12.3019
sp|Q9Y2D5-4|AKAP2_HUMAN	AKAP2	Isoform 3 of A-kinase anchor protein 2 OS=Homo sapiens OX=9606 GN=AKAP2	340	0.258	27	9.29042	10.2083	9.01483	11.4096	12.3739	11.7258	12.1121	11.3778	12.4873	9.50452	11.8364	11.9924
sp|Q5T4S7-2|UBR4_HUMAN	UBR4	Isoform 2 of E3 ubiquitin-protein ligase UBR4 OS=Homo sapiens OX=9606 GN=UBR4	341	0.156	40	10.4424	10.6126	11.3576	11.4285	11.7278	11.867	10.715	11.2747	10.5744	10.8042	11.6744	10.8547
sp|O60232|SSA27_HUMAN	SSSCA1	Sjoegren syndrome/scleroderma autoantigen 1 OS=Homo sapiens OX=9606 GN=SSSCA1 PE=1 SV=1	342	0.477	6	11.8994	10.1511	11.1144	10.5772	11.7312	10.7204	11.0026	12.2406	10.5631	11.055	11.0096	11.2688
sp|Q5JTH9|RRP12_HUMAN	RRP12	RRP12-like protein OS=Homo sapiens OX=9606 GN=RRP12 PE=1 SV=2	343	0.198	15	10.3226	9.29591	12.7278	12.5321	12.3361	11.7027	10.1821	10.3691	10.5316	10.7821	12.1903	10.3609
sp|O60306|AQR_HUMAN	AQR	RNA helicase aquarius OS=Homo sapiens OX=9606 GN=AQR PE=1 SV=4	343	0.062	4	11.2068	10.2406	12.2069	10.4251	13.6783	13.2177	9.10822	9.99274	9.92357	11.2181	12.4404	9.67484
sp|Q16134|ETFD_HUMAN	ETFDH	Electron transfer flavoprotein-ubiquinone oxidoreductase, mitochondrial OS=Homo sapiens OX=9606 GN=ETFDH PE=1 SV=2	344	0.053	2	9.66235	9.5205	8.71207	10.91	11.1969	9.35247	14.5556	11.4313	14.6588	9.29831	10.4865	13.5486
sp|Q9H4L5|OSBL3_HUMAN	OSBPL3	Oxysterol-binding protein-related protein 3 OS=Homo sapiens OX=9606 GN=OSBPL3 PE=1 SV=1	345	0.218	15	10.4185	11.584	11.4032	10.7431	10.9977	11.5513	10.4667	11.2899	11.5455	11.1352	11.0974	11.1007
sp|Q7Z5K2-3|WAPL_HUMAN	WAPL	Isoform 3 of Wings apart-like protein homolog OS=Homo sapiens OX=9606 GN=WAPL	346	0.216	26	10.956	11.5566	11.8229	11.3635	11.4813	11.4879	10.2554	10.2504	10.826	11.4452	11.4442	10.4439
tr|F8W727|F8W727_HUMAN	RPL32	60S ribosomal protein L32 OS=Homo sapiens OX=9606 GN=RPL32 PE=1 SV=1	347	0.444	16	10.6326	10.9344	9.83298	10.2857	11.2422	12.1342	11.2018	11.6332	12.1027	10.4667	11.2207	11.6459
sp|P19367-3|HXK1_HUMAN	HK1	Isoform 3 of Hexokinase-1 OS=Homo sapiens OX=9606 GN=HK1	348	0.435	37	10.6491	9.58488	12.1281	11.703	11.6529	11.0938	11.2848	11.0226	10.8809	10.7874	11.4832	11.0628
sp|P52789|HXK2_HUMAN	HK2	Hexokinase-2 OS=Homo sapiens OX=9606 GN=HK2 PE=1 SV=2	348	0.202	17	11.0775	10.1628	12.9425	13.0848	10.5797	11.0983	10.7858	10.661	9.60757	11.3943	11.5876	10.3515
sp|P09622|DLDH_HUMAN	DLD	Dihydrolipoyl dehydrogenase, mitochondrial OS=Homo sapiens OX=9606 GN=DLD PE=1 SV=2	349	0.352	17	9.94008	9.78836	9.94683	10.5593	11.2175	11.306	12.3447	11.9816	12.9156	9.89176	11.0276	12.414
sp|Q9NZL4-3|HPBP1_HUMAN	HSPBP1	Isoform 3 of Hsp70-binding protein 1 OS=Homo sapiens OX=9606 GN=HSPBP1	350	0.311	7	11.7006	10.9994	13.5321	12.5164	12.3704	11.3546	9.47524	9.97575	8.07551	12.0774	12.0805	9.1755
sp|Q969V3|NCLN_HUMAN	NCLN	Nicalin OS=Homo sapiens OX=9606 GN=NCLN PE=1 SV=2	351	0.158	11	11.9191	10.4626	11.5119	11.5241	11.1509	11.6762	10.9888	11.4249	9.34148	11.2979	11.4504	10.5851
sp|Q99623|PHB2_HUMAN	PHB2	Prohibitin-2 OS=Homo sapiens OX=9606 GN=PHB2 PE=1 SV=2	352	0.572	16	14.2066	11.5478	12.8939	10.3773	11.4032	10.5776	9.82652	10.0433	9.12375	12.8828	10.786	9.66452
sp|P05455|LA_HUMAN	SSB	Lupus La protein OS=Homo sapiens OX=9606 GN=SSB PE=1 SV=2	353	0.547	27	11.4131	11.1453	11.1393	11.4802	11.0049	10.3986	11.4945	10.7698	11.1544	11.2326	10.9612	11.1396
tr|M0QXZ5|M0QXZ5_HUMAN	ZNF428	Zinc finger protein 428 (Fragment) OS=Homo sapiens OX=9606 GN=ZNF428 PE=1 SV=1	354	0.193	5	11.5806	11.9871	10.203	10.8637	10.2815	10.6867	13.0991	10.7605	10.5378	11.2569	10.6106	11.4658
sp|P48729-2|KC1A_HUMAN	CSNK1A1	Isoform 2 of Casein kinase I isoform alpha OS=Homo sapiens OX=9606 GN=CSNK1A1	355	0.164	6	10.5106	9.15959	11.7762	11.7735	12.0135	11.8991	10.7739	11.7763	10.3174	10.4821	11.8954	10.9559
sp|Q92614|MY18A_HUMAN	MYO18A	Unconventional myosin-XVIIIa OS=Homo sapiens OX=9606 GN=MYO18A PE=1 SV=3	356	0.153	28	8.31507	8.48495	9.43399	11.9746	11.2871	11.8579	12.8378	12.7596	13.049	8.74467	11.7065	12.8821
tr|H3BQK0|H3BQK0_HUMAN	DDX19B	ATP-dependent RNA helicase DDX19B OS=Homo sapiens OX=9606 GN=DDX19B PE=1 SV=1	358	0.374	25	10.4302	10.3856	10.2669	10.8813	12.4749	12.0563	10.3623	11.7511	11.3914	10.3609	11.8042	11.1683
sp|Q9NUU7|DD19A_HUMAN	DDX19A	ATP-dependent RNA helicase DDX19A OS=Homo sapiens OX=9606 GN=DDX19A PE=1 SV=1	358	0.031	5	10.935	10.8301	9.87705	12.2496	10.6431	11.245	11.8534	10.6559	11.7109	10.5474	11.3792	11.4067
sp|P49750|YLPM1_HUMAN	YLPM1	YLP motif-containing protein 1 OS=Homo sapiens OX=9606 GN=YLPM1 PE=1 SV=4	359	0.192	33	11.4309	12.5911	10.6077	10.4785	10.6179	10.6065	11.2421	10.7221	11.703	11.5432	10.5676	11.2224
sp|P46459|NSF_HUMAN	NSF	Vesicle-fusing ATPase OS=Homo sapiens OX=9606 GN=NSF PE=1 SV=3	360	0.456	34	10.5508	10.0787	10.9611	11.9782	11.2053	11.3421	11.389	11.3198	11.1749	10.5302	11.5085	11.2946
sp|Q969G3|SMCE1_HUMAN	SMARCE1	SWI/SNF-related matrix-associated actin-dependent regulator of chromatin subfamily E member 1 OS=Homo sapiens OX=9606 GN=SMARCE1 PE=1 SV=2	360	0.324	14	11.5726	11.5091	11.6972	11.274	11.3556	11.0435	10.7617	9.80745	10.9788	11.593	11.2244	10.516
sp|Q9Y4B5|MTCL1_HUMAN	MTCL1	Microtubule cross-linking factor 1 OS=Homo sapiens OX=9606 GN=MTCL1 PE=1 SV=5	361	0.11	16	9.7231	10.3369	9.75935	12.2671	12.1506	11.9738	11.382	11.0361	11.3712	9.93978	12.1305	11.2631
sp|O94964-2|SOGA1_HUMAN	SOGA1	Isoform 2 of Protein SOGA1 OS=Homo sapiens OX=9606 GN=SOGA1	361	0.117	18	9.95562	11.3094	10.0943	11.0317	11.5307	11.2257	11.4806	11.2271	12.1448	10.4531	11.2627	11.6175
sp|Q8IVM0|CCD50_HUMAN	CCDC50	Coiled-coil domain-containing protein 50 OS=Homo sapiens OX=9606 GN=CCDC50 PE=1 SV=1	362	0.046	8	11.8825	13.3666	10.8345	9.91372	10.0939	10.3014	11.7002	10.6033	11.3038	12.0279	10.103	11.2024
sp|Q96AE4-2|FUBP1_HUMAN	FUBP1	Far upstream element-binding protein 1 OS=Homo sapiens OX=9606 GN=FUBP1 PE=1 SV=3	363	0.031	3	11.7264	12.3896	9.38126	10.7165	11.4662	9.87949	11.8886	9.29683	13.255	11.1658	10.6874	11.4801
sp|Q92945|FUBP2_HUMAN	KHSRP	Far upstream element-binding protein 2 OS=Homo sapiens OX=9606 GN=KHSRP PE=1 SV=4	363	0.08	43	11.6777	12.2467	10.8376	10.3506	10.8815	11.3292	10.9411	10.5841	11.1515	11.5873	10.8538	10.8922
sp|Q96I24|FUBP3_HUMAN	FUBP3	Far upstream element-binding protein 3 OS=Homo sapiens OX=9606 GN=FUBP3 PE=1 SV=2	363	0.505	16	12.0524	13.2149	9.63391	11.3812	10.0164	10.0612	11.9629	11.0854	10.5916	11.6337	10.4863	11.2133
sp|Q96AE4|FUBP1_HUMAN	FUBP1	Isoform 2 of Far upstream element-binding protein 1 OS=Homo sapiens OX=9606 GN=FUBP1	363	0.037	31	11.4205	11.8305	12.1645	11.2212	10.5868	10.5457	10.4822	10.7651	10.9834	11.8052	10.7846	10.7436
sp|Q96EA4|SPDLY_HUMAN	SPDL1	Protein Spindly OS=Homo sapiens OX=9606 GN=SPDL1 PE=1 SV=2	364	0.155	8	10.6212	12.6905	10.5235	12.3675	12.7903	13.593	9.09663	8.99243	9.325	11.2784	12.9169	9.13802
sp|Q9NR56-5|MBNL1_HUMAN	MBNL1	Isoform 5 of Muscleblind-like protein 1 OS=Homo sapiens OX=9606 GN=MBNL1	365	0.086	3	10.8416	13.0414	10.7149	10.0063	10.2735	11.058	11.2887	10.671	12.1047	11.5326	10.4459	11.3548
tr|A0A0A0MQX8|A0A0A0MQX8_HUMAN	MBNL1	Muscleblind-like protein 1 OS=Homo sapiens OX=9606 GN=MBNL1 PE=1 SV=1	365	0.26	11	11.8004	11.8897	11.2919	10.4125	10.8684	11.1921	10.7746	10.4622	11.3082	11.6607	10.8243	10.8483
tr|J3KR97|J3KR97_HUMAN	TBCD	Tubulin-specific chaperone D OS=Homo sapiens OX=9606 GN=TBCD PE=1 SV=1	366	0.015	14	11.9506	10.2408	13.7893	13.2489	11.361	11.5829	9.26708	10.6266	7.93298	11.9936	12.0643	9.27555
sp|Q9UKY7|CDV3_HUMAN	CDV3	Protein CDV3 homolog OS=Homo sapiens OX=9606 GN=CDV3 PE=1 SV=1	367	0.659	17	10.9395	11.2969	9.92399	10.9792	11.5846	10.8766	11.9658	11.1117	11.3217	10.7201	11.1468	11.4664
sp|P20700|LMNB1_HUMAN	LMNB1	Lamin-B1 OS=Homo sapiens OX=9606 GN=LMNB1 PE=1 SV=2	368	0.609	39	10.5483	11.38	9.82792	11.1927	11.0487	11.7673	11.5647	11.3956	11.2748	10.5854	11.3362	11.4117
sp|Q03252|LMNB2_HUMAN	LMNB2	Lamin-B2 OS=Homo sapiens OX=9606 GN=LMNB2 PE=1 SV=4	368	0.506	30	10.5313	12.6671	10.221	10.2823	9.48409	9.69215	12.2831	11.8487	12.9903	11.1398	9.81951	12.374
sp|P02545|LMNA_HUMAN	LMNA	Prelamin-A/C OS=Homo sapiens OX=9606 GN=LMNA PE=1 SV=1	368	0.717	52	11.408	11.7872	10.661	10.109	10.6115	10.2967	11.6272	11.3212	12.1781	11.2854	10.3391	11.7088
sp|O00116|ADAS_HUMAN	AGPS	Alkyldihydroxyacetonephosphate synthase, peroxisomal OS=Homo sapiens OX=9606 GN=AGPS PE=1 SV=1	369	0.407	18	10.1839	10.0009	10.2997	11.4257	11.5533	12.4626	11.3289	11.3106	11.4344	10.1615	11.8139	11.358
sp|Q9P0M6|H2AW_HUMAN	H2AFY2	Core histone macro-H2A.2 OS=Homo sapiens OX=9606 GN=H2AFY2 PE=1 SV=3	370	0.462	22	8.04319	9.34952	9.1367	16.3369	14.593	15.9022	8.72004	8.71913	9.19928	8.84314	15.6107	8.87948
sp|O75367|H2AY_HUMAN	H2AFY	Core histone macro-H2A.1 OS=Homo sapiens OX=9606 GN=H2AFY PE=1 SV=4	370	0.468	29	8.63856	10.3798	10.2237	11.5832	11.0359	11.2438	12.1342	11.3614	13.3995	9.74735	11.2876	12.2984
sp|O00154|BACH_HUMAN	ACOT7	Cytosolic acyl coenzyme A thioester hydrolase OS=Homo sapiens OX=9606 GN=ACOT7 PE=1 SV=3	371	0.363	17	10.9525	9.84169	10.5663	11.9849	11.8127	11.3434	11.2787	12.2302	9.98956	10.4535	11.7137	11.1662
sp|Q96HY6|DDRGK_HUMAN	DDRGK1	DDRGK domain-containing protein 1 OS=Homo sapiens OX=9606 GN=DDRGK1 PE=1 SV=2	372	0.261	5	12.9456	10.8748	12.4362	11.984	10.8753	10.5535	10.3247	11.659	8.3469	12.0855	11.1376	10.1102
sp|Q01082|SPTB2_HUMAN	SPTBN1	Isoform Short of Spectrin beta chain, non-erythrocytic 1 OS=Homo sapiens OX=9606 GN=SPTBN1	373	0.014	1	12.4766	12.7194	2.83504	6.77722	11.5611	12.1346	13.8382	13.25	14.4078	9.34368	10.1576	13.832
sp|P12814-3|ACTN1_HUMAN	ACTN1	Isoform 3 of Alpha-actinin-1 OS=Homo sapiens OX=9606 GN=ACTN1	373	0.024	74	9.77246	9.74775	10.3721	11.6636	11.3404	11.6861	11.707	12.3744	11.3362	9.9641	11.5634	11.8059
sp|Q01082-2|SPTB2_HUMAN	SPTBN1	Spectrin beta chain, non-erythrocytic 1 OS=Homo sapiens OX=9606 GN=SPTBN1 PE=1 SV=2	373	0.009	56	10.7755	10.4175	10.1293	10.8832	11.02	10.9392	12.2804	11.3752	12.1797	10.4408	10.9475	11.9451
sp|O15020|SPTN2_HUMAN	SPTBN2	Spectrin beta chain, non-erythrocytic 2 OS=Homo sapiens OX=9606 GN=SPTBN2 PE=1 SV=3	373	0.056	9	10.8709	9.83987	11.1251	11.3673	11.8019	11.1839	10.8202	12.0502	10.9406	10.612	11.451	11.2703
sp|O43707|ACTN4_HUMAN	ACTN4	Alpha-actinin-4 OS=Homo sapiens OX=9606 GN=ACTN4 PE=1 SV=2	373	0.523	46	10.486	11.4174	10.2455	10.2752	10.2774	10.4681	12.2648	11.7603	12.8053	10.7163	10.3402	12.2768
sp|P12814|ACTN1_HUMAN	ACTN1	Alpha-actinin-1 OS=Homo sapiens OX=9606 GN=ACTN1 PE=1 SV=2	373	0.025	2	11.4088	9.82302	13.4014	14.9782	11.485	12.6572	9.36434	7.40266	9.47925	11.5444	13.0401	8.74875
sp|Q68CZ2|TENS3_HUMAN	TNS3	Tensin-3 OS=Homo sapiens OX=9606 GN=TNS3 PE=1 SV=2	374	0.36	28	11.1056	10.5058	10.6314	10.4427	10.2135	10.1225	12.056	12.2833	12.6392	10.7476	10.2596	12.3262
tr|A0A2R8Y4T1|A0A2R8Y4T1_HUMAN	TNS1	Tensin-1 OS=Homo sapiens OX=9606 GN=TNS1 PE=1 SV=1	374	0.195	20	11.6632	12.2678	11.268	10.4107	10.5619	9.84081	11.6339	10.3143	12.0393	11.733	10.2711	11.3292
sp|Q63HR2-4|TNS2_HUMAN	TNS2	Isoform 4 of Tensin-2 OS=Homo sapiens OX=9606 GN=TNS2	374	0.106	10	13.8024	13.8415	13.2	12.5446	9.48734	9.76627	10.2589	8.41837	8.68057	13.6146	10.5994	9.11928
sp|Q96JM3|CHAP1_HUMAN	CHAMP1	Chromosome alignment-maintaining phosphoprotein 1 OS=Homo sapiens OX=9606 GN=CHAMP1 PE=1 SV=2	375	0.256	13	10.6692	12.1134	10.5049	10.6958	11.4476	10.682	11.6318	10.5558	11.6995	11.0958	10.9418	11.2957
sp|P19532|TFE3_HUMAN	TFE3	Transcription factor E3 OS=Homo sapiens OX=9606 GN=TFE3 PE=1 SV=4	376	0.089	2	10.4141	12.3768	9.75279	11.3542	9.89891	12.1119	10.7484	11.3507	11.9922	10.8479	11.1217	11.3638
sp|Q9HCE3|ZN532_HUMAN	ZNF532	Zinc finger protein 532 OS=Homo sapiens OX=9606 GN=ZNF532 PE=1 SV=2	377	0.022	3	13.2932	11.478	11.3816	9.65232	10.3739	11.4094	9.99247	11.4483	10.9707	12.0509	10.4785	10.8038
sp|O94985|CSTN1_HUMAN	CLSTN1	Calsyntenin-1 OS=Homo sapiens OX=9606 GN=CLSTN1 PE=1 SV=1	378	0.063	3	13.5807	10.9741	13.3353	10.0342	9.68874	10.9911	11.8819	8.68104	10.833	12.63	10.238	10.4653
sp|P85037|FOXK1_HUMAN	FOXK1	Forkhead box protein K1 OS=Homo sapiens OX=9606 GN=FOXK1 PE=1 SV=1	379	0.124	7	11.6751	11.9407	11.7843	11.0991	11.1545	11.2808	10.5885	10.0731	10.404	11.8	11.1781	10.3552
sp|Q14BN4|SLMAP_HUMAN	SLMAP	Sarcolemmal membrane-associated protein OS=Homo sapiens OX=9606 GN=SLMAP PE=1 SV=1	380	0.106	7	9.52261	11.6434	9.1669	10.7925	10.2087	10.8773	12.3716	11.8804	13.5367	10.111	10.6262	12.5962
sp|Q13907-2|IDI1_HUMAN	IDI1	Isoform 2 of Isopentenyl-diphosphate Delta-isomerase 1 OS=Homo sapiens OX=9606 GN=IDI1	381	0.158	4	11.7783	10.3066	11.6019	12.2694	11.4483	11.1201	9.74899	12.9715	8.75496	11.2289	11.6126	10.4918
sp|P09525|ANXA4_HUMAN	ANXA4	Annexin A4 OS=Homo sapiens OX=9606 GN=ANXA4 PE=1 SV=4	382	0.555	15	9.7439	9.68104	9.90705	11.6793	12.0088	11.8121	11.6089	12.388	11.1708	9.77733	11.8334	11.7226
sp|P08758|ANXA5_HUMAN	ANXA5	Annexin A5 OS=Homo sapiens OX=9606 GN=ANXA5 PE=1 SV=2	382	0.85	55	10.9807	10.1927	10.3436	11.9142	11.7702	11.4916	10.9965	11.7622	10.5483	10.5057	11.7253	11.1023
sp|Q12959-2|DLG1_HUMAN	DLG1	Isoform 2 of Disks large homolog 1 OS=Homo sapiens OX=9606 GN=DLG1	383	0.266	18	9.88369	10.9689	9.0261	10.4928	10.4523	10.9359	12.1759	13.0935	12.9709	9.95956	10.627	12.7468
tr|E7EX17|E7EX17_HUMAN	EIF4B	Eukaryotic translation initiation factor 4B OS=Homo sapiens OX=9606 GN=EIF4B PE=1 SV=1	384	0.416	24	13.9404	15.4349	11.6324	8.86679	9.63819	9.87935	10.2294	10.1249	10.2537	13.6692	9.46144	10.2027
sp|O75521|ECI2_HUMAN	ECI2	Enoyl-CoA delta isomerase 2, mitochondrial OS=Homo sapiens OX=9606 GN=ECI2 PE=1 SV=4	385	0.662	22	9.55468	9.67791	8.6462	11.5115	11.3306	11.5448	12.9605	11.6527	13.1211	9.29293	11.4623	12.5781
sp|Q9Y2J4-4|AMOL2_HUMAN	AMOTL2	Isoform 4 of Angiomotin-like protein 2 OS=Homo sapiens OX=9606 GN=AMOTL2	386	0.11	6	10.555	12.2442	10.0884	11.5215	11.0723	11.5152	10.3504	11.2731	11.3798	10.9625	11.3697	11.0011
sp|O96007|MOC2B_HUMAN	MOCS2	Molybdopterin synthase catalytic subunit OS=Homo sapiens OX=9606 GN=MOCS2 PE=1 SV=1	387	0.271	3	12.8748	10.8408	13.8565	12.4342	10.2405	9.29119	10.3811	10.6698	9.41106	12.524	10.6553	10.154
sp|Q96N66|MBOA7_HUMAN	MBOAT7	Lysophospholipid acyltransferase 7 OS=Homo sapiens OX=9606 GN=MBOAT7 PE=1 SV=2	388	0.153	6	10.2566	9.41131	12.3366	12.7653	10.8095	11.4546	11.7176	11.1261	10.1225	10.6682	11.6765	10.9887
sp|P20810-6|ICAL_HUMAN	CAST	Isoform 6 of Calpastatin OS=Homo sapiens OX=9606 GN=CAST	389	0.575	31	12.0982	12.3915	11.3917	9.69791	10.8939	10.144	11.18	10.4764	11.7263	11.9605	10.2453	11.1276
tr|H7BZJ3|H7BZJ3_HUMAN	PDIA3	Protein disulfide-isomerase A3 OS=Homo sapiens OX=9606 GN=PDIA3 PE=1 SV=4	391	0.114	45	10.7219	11.247	10.131	10.3183	10.8982	10.1195	12.4258	11.3629	12.7755	10.7	10.4453	12.1881
sp|P30101|PDIA3_HUMAN	PDIA3	Protein disulfide-isomerase A3 (Fragment) OS=Homo sapiens OX=9606 GN=PDIA3 PE=1 SV=1	391	0.671	3	10.5585	11.0027	10.5875	11.186	10.2722	10.2453	11.9106	12.1959	12.0414	10.7162	10.5678	12.0493
sp|O75923-13|DYSF_HUMAN	DYSF	Isoform 13 of Dysferlin OS=Homo sapiens OX=9606 GN=DYSF	392	0.228	28	10.3352	8.99338	10.8194	12.2619	11.8655	11.9149	11.2627	11.4254	11.1215	10.0493	12.0141	11.2699
sp|Q9NZM1|MYOF_HUMAN	MYOF	Myoferlin OS=Homo sapiens OX=9606 GN=MYOF PE=1 SV=1	392	0.565	65	12.3403	12.0162	12.3529	10.8745	9.71389	10.0746	11.6098	11.3159	9.70204	12.2365	10.221	10.8759
sp|Q9UBV2|SE1L1_HUMAN	SEL1L	Protein sel-1 homolog 1 OS=Homo sapiens OX=9606 GN=SEL1L PE=1 SV=3	393	0.134	7	10.7499	10.7689	10.7962	10.8761	10.4019	10.9908	12.1861	11.7965	11.4336	10.7717	10.7563	11.8054
sp|P33527-9|MRP1_HUMAN	ABCC1	Isoform 9 of Multidrug resistance-associated protein 1 OS=Homo sapiens OX=9606 GN=ABCC1	394	0.106	13	12.0304	10.1108	12.208	12.2224	11.2118	11.4117	10.8762	10.471	9.45786	11.4497	11.6153	10.2684
sp|O15439|MRP4_HUMAN	ABCC4	Multidrug resistance-associated protein 4 OS=Homo sapiens OX=9606 GN=ABCC4 PE=1 SV=3	394	0.033	4	13.5812	10.5791	14.3604	11.0542	10.6119	9.47761	11.1962	10.6357	8.50369	12.8402	10.3812	10.1119
sp|Q8TBA6|GOGA5_HUMAN	GOLGA5	Golgin subfamily A member 5 OS=Homo sapiens OX=9606 GN=GOLGA5 PE=1 SV=3	395	0.237	16	10.8639	10.8226	10.8716	10.2648	11.59	10.8191	12.0211	10.743	12.0039	10.8527	10.8913	11.5893
tr|E7EV01|E7EV01_HUMAN	CAPN5	Calpain-5 OS=Homo sapiens OX=9606 GN=CAPN5 PE=1 SV=2	396	0.101	3	11.7505	11.2117	11.274	11.1061	10.3703	10.3292	10.5855	12.4496	10.923	11.4121	10.6019	11.3194
sp|O60563|CCNT1_HUMAN	CCNT1	Cyclin-T1 OS=Homo sapiens OX=9606 GN=CCNT1 PE=1 SV=1	397	0.074	5	12.8539	14.1309	11.2726	8.84448	10.3765	10.0647	10.2349	10.2039	12.0181	12.7525	9.76189	10.819
sp|O95819-3|M4K4_HUMAN	MAP4K4	Isoform 6 of Mitogen-activated protein kinase kinase kinase kinase 4 OS=Homo sapiens OX=9606 GN=MAP4K4	398	0.111	4	9.159	10.4351	9.64221	10.733	11.2009	11.2962	13.3525	10.9423	13.2388	9.74544	11.0767	12.5112
sp|O95819-6|M4K4_HUMAN	MAP4K4	Isoform 3 of Mitogen-activated protein kinase kinase kinase kinase 4 OS=Homo sapiens OX=9606 GN=MAP4K4	398	0.03	12	10.9938	11.3466	11.1693	10.0175	10.622	10.5898	11.5717	10.7149	12.9745	11.1699	10.4098	11.7537
sp|Q8N4C8|MINK1_HUMAN	MINK1	Misshapen-like kinase 1 OS=Homo sapiens OX=9606 GN=MINK1 PE=1 SV=2	398	0.045	1	9.84344	10.0429	14.86	12.9891	10.7588	11.3421	9.85378	10.1747	10.1353	11.5821	11.6967	10.0546
sp|Q9UKE5|TNIK_HUMAN	TNIK	TRAF2 and NCK-interacting protein kinase OS=Homo sapiens OX=9606 GN=TNIK PE=1 SV=1	398	0.058	10	12.0506	10.6063	12.552	11.6581	11.1661	11.0544	10.3205	10.8313	9.7607	11.7363	11.2929	10.3042
sp|Q66K74|MAP1S_HUMAN	MAP1S	Microtubule-associated protein 1S OS=Homo sapiens OX=9606 GN=MAP1S PE=1 SV=2	399	0.15	13	11.406	11.4349	11.0667	11.4757	10.8084	10.8178	10.6358	12.1992	10.1555	11.3025	11.034	10.9968
sp|Q15058|KIF14_HUMAN	KIF14	Kinesin-like protein KIF14 OS=Homo sapiens OX=9606 GN=KIF14 PE=1 SV=1	400	0.12	11	11.5882	11.1641	11.7578	10.4656	11.6501	11.4263	10.5422	10.2464	11.1592	11.5034	11.1807	10.6493
sp|O60885|BRD4_HUMAN	BRD4	Bromodomain-containing protein 4 OS=Homo sapiens OX=9606 GN=BRD4 PE=1 SV=2	401	0.14	17	9.84985	11.6026	9.66982	11.7579	11.5277	12.7812	10.9636	10.7787	11.0687	10.3741	12.0223	10.937
sp|Q15059|BRD3_HUMAN	BRD3	Bromodomain-containing protein 3 OS=Homo sapiens OX=9606 GN=BRD3 PE=1 SV=1	401	0.083	7	10.7475	11.8626	11.0964	11.3836	11.98	11.6785	10.237	10.3515	10.6628	11.2355	11.6807	10.4171
sp|O95470|SGPL1_HUMAN	SGPL1	Sphingosine-1-phosphate lyase 1 OS=Homo sapiens OX=9606 GN=SGPL1 PE=1 SV=3	402	0.164	12	10.5293	8.56787	10.9186	12.1308	11.7238	10.9897	12.2065	11.6221	11.3114	10.0053	11.6148	11.7133
sp|Q14126|DSG2_HUMAN	DSG2	Desmoglein-2 OS=Homo sapiens OX=9606 GN=DSG2 PE=1 SV=2	403	0.253	18	13.5163	12.6983	13.1702	10.768	10.701	10.6624	9.53888	9.81344	9.13144	13.1283	10.7105	9.49459
sp|Q9Y3F4-2|STRAP_HUMAN	STRAP	Isoform 2 of Serine-threonine kinase receptor-associated protein OS=Homo sapiens OX=9606 GN=STRAP	404	0.669	29	12.9314	12.3956	12.4958	10.0466	9.97076	9.63008	11.2443	10.4478	10.8375	12.6076	9.88248	10.8432
sp|O95210|STBD1_HUMAN	STBD1	Starch-binding domain-containing protein 1 OS=Homo sapiens OX=9606 GN=STBD1 PE=1 SV=1	405	0.184	7	10.4429	9.96326	10.4343	11.7895	10.8671	11.7002	11.6005	11.9238	11.2784	10.2802	11.4523	11.6009
sp|Q13263|TIF1B_HUMAN	TRIM28	Transcription intermediary factor 1-beta OS=Homo sapiens OX=9606 GN=TRIM28 PE=1 SV=5	406	0.659	45	12.7905	11.965	12.0243	10.6164	11.1405	11.2779	10.0463	10.0474	10.0917	12.2599	11.0116	10.0618
sp|Q8WUF5|IASPP_HUMAN	PPP1R13L	RelA-associated inhibitor OS=Homo sapiens OX=9606 GN=PPP1R13L PE=1 SV=4	407	0.376	22	9.35861	9.92675	8.20531	12.0042	11.9076	11.9857	12.3108	11.5976	12.7036	9.16356	11.9658	12.204
sp|Q02952|AKA12_HUMAN	AKAP12	A-kinase anchor protein 12 OS=Homo sapiens OX=9606 GN=AKAP12 PE=1 SV=4	408	0.577	49	11.0981	11.4066	11.0328	9.37727	10.1487	9.60055	12.8049	11.8415	12.6896	11.1792	9.70884	12.4453
sp|O15294|OGT1_HUMAN	OGT	UDP-N-acetylglucosamine--peptide N-acetylglucosaminyltransferase 110 kDa subunit OS=Homo sapiens OX=9606 GN=OGT PE=1 SV=3	409	0.23	24	11.4425	11.8202	10.6507	11.646	10.9088	11.3297	10.7639	10.521	10.9172	11.3045	11.2948	10.734
sp|Q9HCC0|MCCB_HUMAN	MCCC2	Methylcrotonoyl-CoA carboxylase beta chain, mitochondrial OS=Homo sapiens OX=9606 GN=MCCC2 PE=1 SV=1	410	0.327	17	10.611	10.359	10.4371	12.3638	11.8177	12.1663	10.5186	10.9263	10.8002	10.469	12.1159	10.7484
sp|Q96GQ5|RUS1_HUMAN	C16orf58	RUS1 family protein C16orf58 OS=Homo sapiens OX=9606 GN=C16orf58 PE=1 SV=2	411	0.092	1	12.8297	7.54541	7.48036	11.442	12.4287	11.4313	10.8648	11.6233	14.3543	9.28516	11.7673	12.2808
sp|Q15003|CND2_HUMAN	NCAPH	Condensin complex subunit 2 OS=Homo sapiens OX=9606 GN=NCAPH PE=1 SV=3	412	0.336	18	10.7551	11.6937	10.1759	11.0341	11.9632	11.9969	10.9745	10.4198	10.9869	10.8749	11.6647	10.7937
sp|P50454|SERPH_HUMAN	SERPINH1	Serpin H1 OS=Homo sapiens OX=9606 GN=SERPINH1 PE=1 SV=2	413	0.639	48	10.6275	11.2344	10.4104	10.9105	10.9255	11.3365	11.3777	11.5551	11.6224	10.7574	11.0575	11.5184
sp|Q14683|SMC1A_HUMAN	SMC1A	Structural maintenance of chromosomes protein 1A OS=Homo sapiens OX=9606 GN=SMC1A PE=1 SV=2	414	0.377	37	10.453	11.4343	10.3652	10.702	11.3895	11.2563	11.2879	11.0241	12.0877	10.7508	11.1159	11.4666
sp|Q9H8G2|CAAP1_HUMAN	CAAP1	Caspase activity and apoptosis inhibitor 1 OS=Homo sapiens OX=9606 GN=CAAP1 PE=1 SV=2	415	0.222	6	10.5606	11.6703	11.0949	10.0587	11.2675	11.4595	10.8043	10.8003	12.2838	11.1086	10.9286	11.2961
sp|Q99615|DNJC7_HUMAN	DNAJC7	DnaJ homolog subfamily C member 7 OS=Homo sapiens OX=9606 GN=DNAJC7 PE=1 SV=2	416	0.358	17	10.9528	11.8577	10.5936	10.9037	11.7328	11.3303	10.9192	10.4328	11.277	11.1347	11.3223	10.8763
tr|A0A087X1E4|A0A087X1E4_HUMAN	ARFIP2	Arfaptin-2 OS=Homo sapiens OX=9606 GN=ARFIP2 PE=1 SV=1	417	0.155	9	10.4811	11.197	10.2378	10.9215	10.7269	10.9478	12.1244	11.5356	11.8279	10.6386	10.8654	11.8293
sp|P53367-2|ARFP1_HUMAN	ARFIP1	Arfaptin-1 OS=Homo sapiens OX=9606 GN=ARFIP1 PE=1 SV=2	417	0.041	7	11.4278	10.0882	10.9747	10.4533	10.8496	11.106	11.2845	12.2349	11.5808	10.8302	10.803	11.7001
sp|P53367|ARFP1_HUMAN	ARFIP1	Isoform A of Arfaptin-1 OS=Homo sapiens OX=9606 GN=ARFIP1	417	0.228	1	11.2637	12.3562	10.194	10.7117	10.9966	10.4725	13.7961	10.8637	9.3456	11.2713	10.7269	11.3351
tr|A0A087WSV8|A0A087WSV8_HUMAN	NUCB2	Nucleobindin 2, isoform CRA_b OS=Homo sapiens OX=9606 GN=NUCB2 PE=1 SV=1	418	0.436	21	10.2664	10.2317	8.83393	10.1764	7.93626	10.637	13.6977	14.3497	13.8709	9.77734	9.58322	13.9728
sp|Q9BZ76|CNTP3_HUMAN	CNTNAP3	Contactin-associated protein-like 3 OS=Homo sapiens OX=9606 GN=CNTNAP3 PE=2 SV=3	419	0.039	2	11.7306	11.4489	13.977	11.0504	10.069	7.7187	11.668	11.4796	10.8577	12.3855	9.6127	11.3351
sp|Q14204|DYHC1_HUMAN	DYNC1H1	Cytoplasmic dynein 1 heavy chain 1 OS=Homo sapiens OX=9606 GN=DYNC1H1 PE=1 SV=5	420	0.501	62	11.455	10.2629	12.4521	11.6297	11.4083	11.0778	10.7226	10.6233	10.3684	11.39	11.3719	10.5714
sp|Q15437|SC23B_HUMAN	SEC23B	Protein transport protein Sec23B OS=Homo sapiens OX=9606 GN=SEC23B PE=1 SV=2	421	0.33	21	10.3388	10.0492	10.8202	12.3062	11.6603	11.3393	11.0731	11.319	11.0939	10.4027	11.7686	11.162
sp|Q15436|SC23A_HUMAN	SEC23A	Protein transport protein Sec23A OS=Homo sapiens OX=9606 GN=SEC23A PE=1 SV=2	421	0.34	25	10.7682	10.4565	11.1269	12.2259	11.2529	11.3881	10.769	11.4825	10.53	10.7839	11.6223	10.9272
sp|O95793|STAU1_HUMAN	STAU1	Double-stranded RNA-binding protein Staufen homolog 1 OS=Homo sapiens OX=9606 GN=STAU1 PE=1 SV=2	422	0.357	21	10.7741	11.4396	10.306	10.3627	11.1145	11.1998	11.4419	10.7973	12.5641	10.8399	10.8923	11.6011
sp|Q9NUL3|STAU2_HUMAN	STAU2	Double-stranded RNA-binding protein Staufen homolog 2 OS=Homo sapiens OX=9606 GN=STAU2 PE=1 SV=2	422	0.212	12	10.7467	11.5578	11.2334	10.7055	10.9891	10.3481	11.4249	10.6415	12.3529	11.1793	10.6809	11.4731
sp|O95793-3|STAU1_HUMAN	STAU1	Isoform 3 of Double-stranded RNA-binding protein Staufen homolog 1 OS=Homo sapiens OX=9606 GN=STAU1	422	0.024	2	12.0081	9.14338	18.1631	12.1243	11.8623	10.5331	6.79074	9.67743	9.69744	13.1049	11.5066	8.72187
sp|Q5UIP0|RIF1_HUMAN	RIF1	Telomere-associated protein RIF1 OS=Homo sapiens OX=9606 GN=RIF1 PE=1 SV=2	423	0.146	27	12.6553	12.4784	11.942	11.5246	12.4243	11.1762	9.16309	9.45167	9.1844	12.3586	11.7084	9.26639
sp|P02786|TFR1_HUMAN	TFRC	Transferrin receptor protein 1 OS=Homo sapiens OX=9606 GN=TFRC PE=1 SV=2	424	0.421	32	11.1045	9.2247	10.8777	11.5431	11.9826	11.9689	11.3843	11.2272	10.6871	10.4023	11.8315	11.0995
sp|P28838|AMPL_HUMAN	LAP3	Cytosol aminopeptidase OS=Homo sapiens OX=9606 GN=LAP3 PE=1 SV=3	425	0.459	21	9.96044	9.76979	9.80216	11.0248	11.0873	11.2366	11.7795	12.6168	12.7226	9.84413	11.1162	12.373
sp|Q15582|BGH3_HUMAN	TGFBI	Transforming growth factor-beta-induced protein ig-h3 OS=Homo sapiens OX=9606 GN=TGFBI PE=1 SV=1	426	0.205	5	8.71777	8.20295	8.4488	11.4847	11.8971	11.6848	13.1952	13.8914	12.4772	8.45651	11.6889	13.1879
sp|Q9UKM9|RALY_HUMAN	RALY	RNA-binding protein Raly OS=Homo sapiens OX=9606 GN=RALY PE=1 SV=1	427	0.562	20	10.6899	9.73932	10.9203	10.5661	11.9807	11.1986	11.3762	11.6169	11.912	10.4498	11.2485	11.635
sp|P07910-2|HNRPC_HUMAN	HNRNPC	Isoform C1 of Heterogeneous nuclear ribonucleoproteins C1/C2 OS=Homo sapiens OX=9606 GN=HNRNPC	427	0.065	38	11.4726	10.7901	11.2214	9.97717	11.6563	11.2784	11.002	11.3169	11.2852	11.1614	10.9706	11.2014
sp|P22102|PUR2_HUMAN	GART	Trifunctional purine biosynthetic protein adenosine-3 OS=Homo sapiens OX=9606 GN=GART PE=1 SV=1	428	0.413	36	11.3323	11.0543	11.004	10.9085	11.2226	11.4158	10.882	11.1218	11.0587	11.1302	11.1823	11.0208
sp|P22314|UBA1_HUMAN	UBA1	Ubiquitin-like modifier-activating enzyme 1 OS=Homo sapiens OX=9606 GN=UBA1 PE=1 SV=3	429	0.582	53	10.9834	10.6727	11.3681	11.7639	11.03	10.9068	11.1616	10.8831	11.2304	11.0081	11.2336	11.0917
sp|O75152|ZC11A_HUMAN	ZC3H11A	Zinc finger CCCH domain-containing protein 11A OS=Homo sapiens OX=9606 GN=ZC3H11A PE=1 SV=3	430	0.269	17	10.6389	11.0253	10.2336	11.3005	11.4533	11.8826	11.2803	10.1053	12.0802	10.6326	11.5455	11.1553
sp|Q96F86|EDC3_HUMAN	EDC3	Enhancer of mRNA-decapping protein 3 OS=Homo sapiens OX=9606 GN=EDC3 PE=1 SV=1	431	0.341	13	11.9596	11.9822	10.3392	11.7782	10.8328	11.2038	10.6362	10.3105	10.9575	11.427	11.2716	10.6347
sp|P13804|ETFA_HUMAN	ETFA	Electron transfer flavoprotein subunit alpha, mitochondrial OS=Homo sapiens OX=9606 GN=ETFA PE=1 SV=1	432	0.604	19	10.5778	11.3376	10.3569	10.09	10.1277	10.7063	12.2117	11.9898	12.6022	10.7574	10.308	12.2679
sp|Q13155|AIMP2_HUMAN	AIMP2	Aminoacyl tRNA synthase complex-interacting multifunctional protein 2 OS=Homo sapiens OX=9606 GN=AIMP2 PE=1 SV=2	433	0.444	13	11.2055	10.2012	12.1392	11.6661	12.0978	10.6662	10.5635	10.1895	11.271	11.182	11.4767	10.6747
sp|P31153|METK2_HUMAN	MAT2A	S-adenosylmethionine synthase isoform type-2 OS=Homo sapiens OX=9606 GN=MAT2A PE=1 SV=1	434	0.423	23	12.6239	12.2819	12.4658	11.2006	10.9192	11.3247	9.54112	10.0544	9.58841	12.4572	11.1482	9.72798
sp|P10809|CH60_HUMAN	HSPD1	60 kDa heat shock protein, mitochondrial OS=Homo sapiens OX=9606 GN=HSPD1 PE=1 SV=2	435	0.808	57	11.4306	12.4367	10.7443	10.7552	10.357	10.6981	11.5341	10.5731	11.471	11.5372	10.6034	11.1927
tr|A0A0A0MT60|A0A0A0MT60_HUMAN	FKBP15	Peptidylprolyl isomerase (Fragment) OS=Homo sapiens OX=9606 GN=FKBP15 PE=1 SV=1	436	0.24	20	10.0079	10.0052	9.76387	11.1664	11.1591	11.3222	12.2201	11.7498	12.6055	9.92566	11.2159	12.1918
sp|O94906|PRP6_HUMAN	PRPF6	Pre-mRNA-processing factor 6 OS=Homo sapiens OX=9606 GN=PRPF6 PE=1 SV=1	437	0.293	22	10.2891	10.2058	11.6114	11.561	12.0841	11.9236	10.6731	10.7422	10.9097	10.7021	11.8562	10.775
sp|Q14974|IMB1_HUMAN	KPNB1	Importin subunit beta-1 OS=Homo sapiens OX=9606 GN=KPNB1 PE=1 SV=2	438	0.418	32	12.0616	10.5686	13.1213	12.3629	11.3919	11.3724	9.42326	10.5687	9.12934	11.9172	11.7091	9.7071
sp|Q15075|EEA1_HUMAN	EEA1	Early endosome antigen 1 OS=Homo sapiens OX=9606 GN=EEA1 PE=1 SV=2	439	0.422	52	13.4594	15.399	12.0939	9.04563	9.21882	9.33242	10.5204	10.0896	10.8409	13.6508	9.19896	10.4836
tr|A0A087WW66|A0A087WW66_HUMAN	PSMD1	26S proteasome non-ATPase regulatory subunit 1 OS=Homo sapiens OX=9606 GN=PSMD1 PE=1 SV=1	440	0.389	37	11.8688	10.7701	12.2975	11.4688	10.9504	10.9208	10.5769	10.8615	10.2853	11.6455	11.1133	10.5746
sp|A1L0T0|ILVBL_HUMAN	ILVBL	Acetolactate synthase-like protein OS=Homo sapiens OX=9606 GN=ILVBL PE=1 SV=2	441	0.286	11	11.6666	10.1198	12.3679	10.8637	11.7789	11.7897	10.7513	10.5429	10.1192	11.3848	11.4774	10.4711
sp|Q99871-2|HAUS7_HUMAN	HAUS7	Isoform 2 of HAUS augmin-like complex subunit 7 OS=Homo sapiens OX=9606 GN=HAUS7	442	0.105	3	11.1718	12.4088	10.8415	13.0092	11.0566	10.9342	8.51886	11.8663	10.1928	11.474	11.6667	10.1927
sp|Q01844-5|EWS_HUMAN	EWSR1	Isoform 5 of RNA-binding protein EWS OS=Homo sapiens OX=9606 GN=EWSR1	443	0.127	11	10.9176	11.4602	11.2419	10.8793	10.7707	11.0047	11.1536	10.6283	11.9438	11.2066	10.8849	11.2419
sp|P46013|KI67_HUMAN	MKI67	Proliferation marker protein Ki-67 OS=Homo sapiens OX=9606 GN=MKI67 PE=1 SV=2	444	0.36	56	9.30882	10.911	9.66948	12.0733	11.8658	12.214	11.496	10.3829	12.0787	9.9631	12.051	11.3192
tr|A0A1B0GTL5|A0A1B0GTL5_HUMAN	RAB11FIP5	Rab11 family-interacting protein 5 OS=Homo sapiens OX=9606 GN=RAB11FIP5 PE=1 SV=1	445	0.264	23	10.7754	10.154	10.3288	12.4266	11.7237	11.4822	11.3909	11.5191	10.1993	10.4194	11.8775	11.0364
sp|Q9NTI5|PDS5B_HUMAN	PDS5B	Sister chromatid cohesion protein PDS5 homolog B OS=Homo sapiens OX=9606 GN=PDS5B PE=1 SV=1	446	0.207	26	9.97285	10.5118	11.0461	12.0995	12.1921	11.9673	10.67	10.8873	10.6532	10.5102	12.0863	10.7368
sp|Q29RF7|PDS5A_HUMAN	PDS5A	Sister chromatid cohesion protein PDS5 homolog A OS=Homo sapiens OX=9606 GN=PDS5A PE=1 SV=1	446	0.224	26	10.9618	11.2585	12.091	12.3464	11.6874	11.0459	10.2864	10.3653	9.95723	11.4371	11.6932	10.203
tr|E9PB61|E9PB61_HUMAN	ALYREF	THO complex subunit 4 OS=Homo sapiens OX=9606 GN=ALYREF PE=1 SV=1	447	0.447	9	11.313	11.1136	10.4498	10.7854	11.1397	11.3665	11.1445	10.9544	11.733	10.9588	11.0972	11.2773
sp|Q9BQ39|DDX50_HUMAN	DDX50	ATP-dependent RNA helicase DDX50 OS=Homo sapiens OX=9606 GN=DDX50 PE=1 SV=1	448	0.235	15	10.1513	11.1576	9.91446	11.5185	12.3721	12.8589	10.0279	11.6878	10.3113	10.4078	12.2498	10.6757
sp|Q9NR30|DDX21_HUMAN	DDX21	Nucleolar RNA helicase 2 OS=Homo sapiens OX=9606 GN=DDX21 PE=1 SV=5	448	0.48	42	11.3814	12.028	11.8413	11.101	11.4228	10.8719	10.5455	9.64965	11.1584	11.7502	11.1319	10.4512
sp|P13716-2|HEM2_HUMAN	ALAD	Isoform 2 of Delta-aminolevulinic acid dehydratase OS=Homo sapiens OX=9606 GN=ALAD	449	0.111	3	11.823	11.7884	11.5365	11.3613	11.0491	9.52746	10.8269	12.1775	9.90977	11.716	10.646	10.9714
sp|Q9Y4E6|WDR7_HUMAN	WDR7	WD repeat-containing protein 7 OS=Homo sapiens OX=9606 GN=WDR7 PE=1 SV=2	450	0.033	3	10.5329	10.2145	12.0353	10.3036	11.3101	11.9944	11.1517	11.5504	10.9071	10.9276	11.2027	11.2031
sp|Q96KN1|FA84B_HUMAN	FAM84B	Protein FAM84B OS=Homo sapiens OX=9606 GN=FAM84B PE=1 SV=1	451	0.081	1	7.7003	12.6992	11.9094	11.1091	13.2558	11.5355	9.75013	11.5514	10.4892	10.7696	11.9668	10.5969
sp|P54652|HSP72_HUMAN	HSPA2	Heat shock-related 70 kDa protein 2 OS=Homo sapiens OX=9606 GN=HSPA2 PE=1 SV=1	452	0.116	4	8.64211	8.75538	9.66737	14.5471	13.4514	12.4056	11.7883	10.0389	10.7039	9.02162	13.468	10.8437
sp|P11021|BIP_HUMAN	HSPA5	Endoplasmic reticulum chaperone BiP OS=Homo sapiens OX=9606 GN=HSPA5 PE=1 SV=2	452	0.595	46	10.0357	10.6506	9.7347	11.4113	11.5195	11.4295	11.3825	11.5752	12.261	10.1403	11.4534	11.7396
tr|A0A0G2JIW1|A0A0G2JIW1_HUMAN	HSPA1B	Heat shock 70 kDa protein 1B OS=Homo sapiens OX=9606 GN=HSPA1B PE=1 SV=1	452	0.55	37	9.99836	10.7241	9.93126	12.2606	11.2721	10.9088	11.5891	11.7304	11.5853	10.2179	11.4805	11.6349
sp|P38646|GRP75_HUMAN	HSPA9	Stress-70 protein, mitochondrial OS=Homo sapiens OX=9606 GN=HSPA9 PE=1 SV=2	452	0.616	37	10.9663	12.0925	10.1804	10.9716	10.106	10.9827	11.4562	11.3793	11.8649	11.0797	10.6868	11.5668
sp|P11142|HSP7C_HUMAN	HSPA8	Heat shock cognate 71 kDa protein OS=Homo sapiens OX=9606 GN=HSPA8 PE=1 SV=1	452	0.701	62	11.4877	12.0916	10.0753	10.6245	10.8766	10.9734	11.1688	11.4888	11.2133	11.2182	10.8248	11.2903
sp|Q9BZE4|NOG1_HUMAN	GTPBP4	Nucleolar GTP-binding protein 1 OS=Homo sapiens OX=9606 GN=GTPBP4 PE=1 SV=3	452	0.314	21	11.252	9.18265	13.8952	12.6999	12.6061	12.2596	9.24646	9.3619	9.49618	11.4433	12.5219	9.36818
sp|Q96GX9|MTNB_HUMAN	APIP	Methylthioribulose-1-phosphate dehydratase OS=Homo sapiens OX=9606 GN=APIP PE=1 SV=1	453	0.227	7	10.4856	11.0376	10.5313	11.0833	11.1675	11.1854	11.2469	12.2348	11.0276	10.6848	11.1454	11.5031
sp|Q6P2Q9|PRP8_HUMAN	PRPF8	Pre-mRNA-processing-splicing factor 8 OS=Homo sapiens OX=9606 GN=PRPF8 PE=1 SV=2	454	0.338	52	11.3607	10.7905	12.4073	11.8306	11.6832	11.832	9.71952	10.6837	9.69253	11.5195	11.7819	10.0319
tr|A0A0U1RRM6|A0A0U1RRM6_HUMAN	ENAH	Protein enabled homolog OS=Homo sapiens OX=9606 GN=ENAH PE=1 SV=1	455	0.318	20	9.72802	9.80259	9.07954	11.3584	11.8974	11.8276	12.0816	11.8131	12.4116	9.53672	11.6945	12.1021
sp|P05023-4|AT1A1_HUMAN	ATP1A1	Isoform 4 of Sodium/potassium-transporting ATPase subunit alpha-1 OS=Homo sapiens OX=9606 GN=ATP1A1	456	0.269	50	11.8061	10.6434	12.0091	11.2151	10.8813	10.646	11.2705	11.0324	10.4962	11.4862	10.9141	10.933
sp|Q7L311|ARMX2_HUMAN	ARMCX2	Armadillo repeat-containing X-linked protein 2 OS=Homo sapiens OX=9606 GN=ARMCX2 PE=2 SV=1	457	0.112	4	9.43034	11.3415	9.66592	11.9216	11.2607	12.1819	10.3996	10.9168	12.8817	10.1459	11.7881	11.3994
sp|P06733|ENOA_HUMAN	ENO1	Alpha-enolase OS=Homo sapiens OX=9606 GN=ENO1 PE=1 SV=2	458	0.041	80	11.0661	11.4473	9.91938	10.2157	10.461	10.4853	12.1538	12.062	12.1895	10.8109	10.3873	12.1351
sp|P13929|ENOB_HUMAN	ENO3	Beta-enolase OS=Homo sapiens OX=9606 GN=ENO3 PE=1 SV=5	458	0.092	2	13.7198	10.7804	10.9679	11.8051	11.9378	9.93662	8.10262	12.0207	10.7291	11.8227	11.2265	10.2841
sp|P09104|ENOG_HUMAN	ENO2	Gamma-enolase OS=Homo sapiens OX=9606 GN=ENO2 PE=1 SV=3	458	0.521	21	14.8118	14.8775	14.2981	8.57674	9.21952	9.2436	9.80504	9.37091	9.7967	14.6625	9.01329	9.65755
sp|P06733-2|ENOA_HUMAN	ENO1	Isoform MBP-1 of Alpha-enolase OS=Homo sapiens OX=9606 GN=ENO1	458	0.029	1	49.4823	9.32341	10.9875	13.032	3.4393	2.40655	2.66663	8.66222	0	23.2644	6.29262	3.77628
sp|P00558|PGK1_HUMAN	PGK1	Phosphoglycerate kinase 1 OS=Homo sapiens OX=9606 GN=PGK1 PE=1 SV=3	459	0.777	50	11.0341	11.4531	10.736	9.91836	10.2929	10.6004	11.9769	12.0204	11.9679	11.0744	10.2706	11.9884
sp|P07205|PGK2_HUMAN	PGK2	Phosphoglycerate kinase 2 OS=Homo sapiens OX=9606 GN=PGK2 PE=1 SV=3	459	0.065	1	12.0744	11.7077	9.8041	9.30618	9.73117	9.05794	12.2042	12.6013	13.5131	11.1954	9.3651	12.7729
sp|Q7Z3T8|ZFY16_HUMAN	ZFYVE16	Zinc finger FYVE domain-containing protein 16 OS=Homo sapiens OX=9606 GN=ZFYVE16 PE=1 SV=3	460	0.064	6	10.8381	10.8948	10.8791	10.6719	11.0215	11.3718	11.0655	10.9174	12.3399	10.8707	11.0217	11.4409
sp|Q9BQS8-4|FYCO1_HUMAN	FYCO1	Isoform 4 of FYVE and coiled-coil domain-containing protein 1 OS=Homo sapiens OX=9606 GN=FYCO1	462	0.178	18	10.1176	10.7463	10.0916	10.6002	10.8394	10.5536	12.4237	11.6691	12.9584	10.3185	10.6644	12.3504
sp|P78346-2|RPP30_HUMAN	RPP30	Isoform 2 of Ribonuclease P protein subunit p30 OS=Homo sapiens OX=9606 GN=RPP30	463	0.183	2	11.0868	10.9845	10.9058	11.8117	11.9656	11.2311	11.1234	11.8304	9.06082	10.9924	11.6695	10.6715
sp|P35612|ADDB_HUMAN	ADD2	Beta-adducin OS=Homo sapiens OX=9606 GN=ADD2 PE=1 SV=3	464	0.209	13	9.78267	10.6482	9.74579	11.9471	12.6784	12.4018	10.7817	10.9381	11.0762	10.0589	12.3424	10.932
sp|P35611-3|ADDA_HUMAN	ADD1	Isoform 3 of Alpha-adducin OS=Homo sapiens OX=9606 GN=ADD1	464	0.305	22	10.9642	10.3148	11.2146	11.3665	10.7881	11.3102	11.2488	11.2417	11.5512	10.8312	11.1549	11.3472
sp|P49916|DNLI3_HUMAN	LIG3	DNA ligase 3 OS=Homo sapiens OX=9606 GN=LIG3 PE=1 SV=2	465	0.177	11	10.6555	11.4116	10.2523	10.6709	11.0147	11.8672	11.0047	10.9195	12.2036	10.7731	11.1843	11.3759
sp|O60294|TYW4_HUMAN	LCMT2	tRNA wybutosine-synthesizing protein 4 OS=Homo sapiens OX=9606 GN=LCMT2 PE=1 SV=3	466	0.09	5	10.4721	9.56114	11.0149	13.297	11.3067	11.9702	11.7782	10.5678	10.0319	10.3494	12.1913	10.7926
sp|P24752|THIL_HUMAN	ACAT1	Acetyl-CoA acetyltransferase, mitochondrial OS=Homo sapiens OX=9606 GN=ACAT1 PE=1 SV=1	467	0.581	23	10.2209	9.85455	9.48611	10.9953	11.7277	10.7241	12.6062	11.5469	12.8382	9.85385	11.149	12.3304
sp|P51659|DHB4_HUMAN	HSD17B4	Peroxisomal multifunctional enzyme type 2 OS=Homo sapiens OX=9606 GN=HSD17B4 PE=1 SV=3	468	0.049	25	11.8759	9.46506	11.2273	11.741	10.814	11.0167	11.3967	12.1719	10.2913	10.8561	11.1906	11.2866
tr|Q5T4U5|Q5T4U5_HUMAN	ACADM	Acyl-Coenzyme A dehydrogenase, C-4 to C-12 straight chain, isoform CRA_a OS=Homo sapiens OX=9606 GN=ACADM PE=1 SV=1	469	0.308	12	10.8172	11.9405	10.0598	10.8405	10.9773	11.3896	11.2157	11.3834	11.376	10.9392	11.0691	11.325
tr|A6NMQ1|A6NMQ1_HUMAN	POLA1	DNA polymerase OS=Homo sapiens OX=9606 GN=POLA1 PE=1 SV=1	470	0.089	11	11.1419	10.7682	11.8103	12.6759	12.5238	12.5968	9.0106	10.0245	9.44794	11.2401	12.5988	9.49435
sp|Q15311|RBP1_HUMAN	RALBP1	RalA-binding protein 1 OS=Homo sapiens OX=9606 GN=RALBP1 PE=1 SV=3	471	0.076	3	11.6197	10.4092	11.5329	10.7698	11.1252	10.8928	11.2652	10.9695	11.4156	11.1873	10.9293	11.2168
sp|P05141|ADT2_HUMAN	SLC25A5	ADP/ATP translocase 2 OS=Homo sapiens OX=9606 GN=SLC25A5 PE=1 SV=7	472	0.168	10	10.6337	10.1357	10.817	11.1018	12.3617	12.1135	10.9359	10.4199	11.4808	10.5288	11.859	10.9455
sp|P12235|ADT1_HUMAN	SLC25A4	ADP/ATP translocase 1 OS=Homo sapiens OX=9606 GN=SLC25A4 PE=1 SV=4	472	0.309	9	11.0298	10.107	11.2161	12.2422	11.07	11.4549	12.2492	9.71345	10.9174	10.7843	11.589	10.96
sp|P12236|ADT3_HUMAN	SLC25A6	ADP/ATP translocase 3 OS=Homo sapiens OX=9606 GN=SLC25A6 PE=1 SV=4	472	0.158	14	10.9419	10.059	13.4983	10.7764	12.6273	11.8093	10.4228	8.78046	11.0846	11.4997	11.7377	10.096
sp|Q9H0C2|ADT4_HUMAN	SLC25A31	ADP/ATP translocase 4 OS=Homo sapiens OX=9606 GN=SLC25A31 PE=2 SV=1	472	0.117	14	12.3276	10.0462	13.4445	12.8708	11.8014	11.6586	9.56402	9.74448	8.54241	11.9394	12.1103	9.28364
sp|P04083|ANXA1_HUMAN	ANXA1	Annexin A1 OS=Homo sapiens OX=9606 GN=ANXA1 PE=1 SV=2	473	0.685	49	10.6345	12.2763	10.677	9.99368	10.0524	10.0769	11.9666	11.8698	12.4529	11.1959	10.041	12.0964
sp|Q14019|COTL1_HUMAN	COTL1	Coactosin-like protein OS=Homo sapiens OX=9606 GN=COTL1 PE=1 SV=3	474	0.676	15	11.1344	9.78663	11.2439	11.9299	11.3825	10.5411	11.3657	11.3983	11.2176	10.7216	11.2845	11.3272
sp|P22695|QCR2_HUMAN	UQCRC2	Cytochrome b-c1 complex subunit 2, mitochondrial OS=Homo sapiens OX=9606 GN=UQCRC2 PE=1 SV=3	475	0.461	21	10.8258	9.59574	10.0792	11.9239	11.5625	11.4037	11.5285	11.5994	11.4812	10.1669	11.63	11.5364
tr|A0A1B0GVH5|A0A1B0GVH5_HUMAN	FTO	Alpha-ketoglutarate-dependent dioxygenase FTO OS=Homo sapiens OX=9606 GN=FTO PE=1 SV=1	476	0.352	17	9.98051	10.5239	9.46606	11.414	11.6368	11.5956	11.8524	11.7209	11.8097	9.99016	11.5488	11.7943
sp|P54136|SYRC_HUMAN	RARS	Arginine--tRNA ligase, cytoplasmic OS=Homo sapiens OX=9606 GN=RARS PE=1 SV=2	477	0.511	40	9.98591	10.9592	10.7703	11.0113	11.363	11.5091	11.6208	11.2554	11.5249	10.5718	11.2945	11.467
tr|H0YB34|H0YB34_HUMAN	RIDA	2-iminobutanoate/2-iminopropanoate deaminase (Fragment) OS=Homo sapiens OX=9606 GN=RIDA PE=1 SV=1	478	0.196	3	10.9769	11.0095	10.7277	10.5881	10.5287	11.6252	10.8229	12.6458	11.0752	10.9047	10.914	11.5146
sp|Q8NBJ5|GT251_HUMAN	COLGALT1	Procollagen galactosyltransferase 1 OS=Homo sapiens OX=9606 GN=COLGALT1 PE=1 SV=1	479	0.278	21	11.0246	9.77662	11.2926	10.9218	11.3914	10.8477	11.6954	11.5353	11.5144	10.6979	11.0536	11.5817
sp|P51784|UBP11_HUMAN	USP11	Ubiquitin carboxyl-terminal hydrolase 11 OS=Homo sapiens OX=9606 GN=USP11 PE=1 SV=3	480	0.111	11	10.4639	10.5972	10.3166	11.8019	11.3251	11.4644	11.5072	11.4279	11.0957	10.4592	11.5305	11.3436
sp|Q13107|UBP4_HUMAN	USP4	Ubiquitin carboxyl-terminal hydrolase 4 OS=Homo sapiens OX=9606 GN=USP4 PE=1 SV=3	480	0.129	8	11.184	13.0466	11.7802	11.2005	11.5842	10.9996	10.0285	10.5269	9.64944	12.0036	11.2614	10.0683
sp|Q9Y4E8|UBP15_HUMAN	USP15	Ubiquitin carboxyl-terminal hydrolase 15 OS=Homo sapiens OX=9606 GN=USP15 PE=1 SV=3	480	0.294	22	13.9757	13.8899	12.6118	9.31812	9.77949	9.7437	10.4843	9.8938	10.3032	13.4925	9.61377	10.2271
sp|Q9Y6Y8|S23IP_HUMAN	SEC23IP	SEC23-interacting protein OS=Homo sapiens OX=9606 GN=SEC23IP PE=1 SV=1	481	0.267	26	10.7191	11.2346	10.176	9.97141	10.6476	10.9094	12.1846	11.7469	12.4104	10.7099	10.5095	12.114
sp|P17980|PRS6A_HUMAN	PSMC3	26S proteasome regulatory subunit 6A OS=Homo sapiens OX=9606 GN=PSMC3 PE=1 SV=3	482	0.613	36	10.6026	10.9644	10.0549	10.5087	11.0716	11.1398	11.8404	11.3443	12.4732	10.5406	10.9067	11.886
sp|Q9BRK4|LZTS2_HUMAN	LZTS2	Leucine zipper putative tumor suppressor 2 OS=Homo sapiens OX=9606 GN=LZTS2 PE=1 SV=2	483	0.07	2	9.87916	11.3864	9.15402	11.242	11.5886	11.9945	11.6134	11.4403	11.7015	10.1399	11.6084	11.5851
sp|Q9HAV0|GBB4_HUMAN	GNB4	Guanine nucleotide-binding protein subunit beta-4 OS=Homo sapiens OX=9606 GN=GNB4 PE=1 SV=3	483	0.285	6	10.6724	11.176	11.4553	13.6483	10.0689	13.5804	9.17266	11.6466	8.57941	11.1012	12.4325	9.79956
sp|P62879|GBB2_HUMAN	GNB2	Guanine nucleotide-binding protein G(I)/G(S)/G(T) subunit beta-2 OS=Homo sapiens OX=9606 GN=GNB2 PE=1 SV=3	483	0.126	1	12.5808	9.63946	11.9989	11.785	12.4436	10.0993	11.7238	10.6448	9.08419	11.4064	11.4426	10.4843
sp|P62873|GBB1_HUMAN	GNB1	Guanine nucleotide-binding protein G(I)/G(S)/G(T) subunit beta-1 OS=Homo sapiens OX=9606 GN=GNB1 PE=1 SV=3	483	0.394	8	11.2167	10.1305	12.984	12.1406	10.9944	10.7302	11.2528	10.306	10.2448	11.4437	11.2884	10.6012
sp|P29323-3|EPHB2_HUMAN	EPHB2	Isoform 3 of Ephrin type-B receptor 2 OS=Homo sapiens OX=9606 GN=EPHB2	484	0.011	20	10.1695	8.99373	10.0101	14.9975	14.3639	14.593	9.73438	9.19612	7.94184	9.72444	14.6515	8.95745
tr|B7ZKJ3|B7ZKJ3_HUMAN	EPHA5	EPH receptor A5 OS=Homo sapiens OX=9606 GN=EPHA5 PE=1 SV=1	484	0.016	3	11.3959	9.62594	11.0806	13.0382	12.4745	12.3652	10.7864	10.122	9.11121	10.7008	12.626	10.0065
sp|P54760|EPHB4_HUMAN	EPHB4	Ephrin type-B receptor 4 OS=Homo sapiens OX=9606 GN=EPHB4 PE=1 SV=2	484	0.066	5	11.1061	9.85788	12.1831	11.9112	13.4014	12.0676	9.78474	10.1654	9.52262	11.049	12.4601	9.82425
sp|P29317|EPHA2_HUMAN	EPHA2	Ephrin type-A receptor 2 OS=Homo sapiens OX=9606 GN=EPHA2 PE=1 SV=2	484	0.429	37	12.4491	10.9369	12.145	11.4342	11.4096	11.3206	10.4769	10.2708	9.5569	11.8437	11.3881	10.1015
sp|Q69YH5|CDCA2_HUMAN	CDCA2	Cell division cycle-associated protein 2 OS=Homo sapiens OX=9606 GN=CDCA2 PE=1 SV=2	485	0.028	2	12.5111	11.817	12.3212	12.915	12.6256	11.4282	9.0602	8.79148	8.53033	12.2164	12.3229	8.794
sp|Q53EP0|FND3B_HUMAN	FNDC3B	Fibronectin type III domain-containing protein 3B OS=Homo sapiens OX=9606 GN=FNDC3B PE=1 SV=2	486	0.25	22	10.9655	10.6507	10.7002	10.8408	10.5155	10.8601	11.7493	12.1893	11.5286	10.7721	10.7388	11.8224
sp|Q9C040-2|TRIM2_HUMAN	TRIM2	Isoform 2 of Tripartite motif-containing protein 2 OS=Homo sapiens OX=9606 GN=TRIM2	487	0.058	1	9.61658	10.5665	8.34572	12.736	12.5008	12.2956	12.383	10.686	10.8697	9.5096	12.5108	11.3129
sp|O75382|TRIM3_HUMAN	TRIM3	Tripartite motif-containing protein 3 OS=Homo sapiens OX=9606 GN=TRIM3 PE=1 SV=2	487	0.065	4	10.8661	9.36036	9.02267	12.0255	11.4552	11.1261	11.8919	11.9731	12.279	9.74971	11.5356	12.048
sp|O00469-2|PLOD2_HUMAN	PLOD2	Isoform 2 of Procollagen-lysine,2-oxoglutarate 5-dioxygenase 2 OS=Homo sapiens OX=9606 GN=PLOD2	488	0.422	24	9.92093	10.1148	9.26584	10.2343	10.4522	11.2175	12.5349	13.0561	13.2035	9.76719	10.6347	12.9315
sp|P48449|ERG7_HUMAN	LSS	Lanosterol synthase OS=Homo sapiens OX=9606 GN=LSS PE=1 SV=1	489	0.093	7	10.0177	8.77544	10.2752	13.2901	12.3749	13.2766	10.7358	11.3933	9.8609	9.68945	12.9805	10.6633
sp|Q96T76-8|MMS19_HUMAN	MMS19	Isoform 5 of MMS19 nucleotide excision repair protein homolog OS=Homo sapiens OX=9606 GN=MMS19	491	0.224	19	11.4569	10.5205	12.6001	12.2817	11.6703	11.6577	9.81523	10.4381	9.5594	11.5258	11.8699	9.93758
sp|P36915|GNL1_HUMAN	GNL1	Guanine nucleotide-binding protein-like 1 OS=Homo sapiens OX=9606 GN=GNL1 PE=1 SV=2	492	0.168	9	8.9029	9.1069	10.0984	12.0744	11.6013	12.1181	12.0562	12.5343	11.5076	9.3694	11.9313	12.0327
sp|Q5W0V3|F16B1_HUMAN	FAM160B1	Protein FAM160B1 OS=Homo sapiens OX=9606 GN=FAM160B1 PE=1 SV=1	493	0.197	13	10.6213	9.99733	12.4981	12.9709	12.0197	11.773	10.0606	10.3159	9.74314	11.0389	12.2545	10.0399
tr|F8WD26|F8WD26_HUMAN	LMO7	LIM domain only protein 7 OS=Homo sapiens OX=9606 GN=LMO7 PE=1 SV=1	494	0.005	2	8.05148	8.45394	8.13407	12.8701	13.6891	14.3807	12.0434	11.3935	10.9836	8.21316	13.6466	11.4735
tr|E9PMS6|E9PMS6_HUMAN	LMO7	LIM domain only protein 7 OS=Homo sapiens OX=9606 GN=LMO7 PE=1 SV=2	494	0.013	46	9.62349	10.6847	9.78988	12.6727	12.4427	12.6666	10.6173	10.5814	10.9213	10.0327	12.594	10.7067
sp|Q9Y2G5|OFUT2_HUMAN	POFUT2	GDP-fucose protein O-fucosyltransferase 2 OS=Homo sapiens OX=9606 GN=POFUT2 PE=1 SV=3	495	0.221	8	12.2465	10.3068	12.5581	10.3962	10.321	10.1467	11.4905	11.4203	11.1137	11.7038	10.288	11.3415
sp|Q9Y6D5|BIG2_HUMAN	ARFGEF2	Brefeldin A-inhibited guanine nucleotide-exchange protein 2 OS=Homo sapiens OX=9606 GN=ARFGEF2 PE=1 SV=3	496	0.073	6	10.5643	9.84423	11.2906	11.5061	11.6466	11.3238	11.4534	10.853	11.518	10.5664	11.4922	11.2748
sp|Q9Y6D6|BIG1_HUMAN	ARFGEF1	Brefeldin A-inhibited guanine nucleotide-exchange protein 1 OS=Homo sapiens OX=9606 GN=ARFGEF1 PE=1 SV=2	496	0.125	19	10.2274	10.5322	11.2816	11.149	12.0432	11.493	10.9375	10.8677	11.4684	10.6804	11.5617	11.0912
sp|Q9NVN8|GNL3L_HUMAN	GNL3L	Guanine nucleotide-binding protein-like 3-like protein OS=Homo sapiens OX=9606 GN=GNL3L PE=1 SV=1	497	0.148	6	10.668	14.5236	10.8386	12.7866	10.9082	9.72736	10.4735	9.85161	10.2226	12.0101	11.1407	10.1826
sp|Q14847|LASP1_HUMAN	LASP1	LIM and SH3 domain protein 1 OS=Homo sapiens OX=9606 GN=LASP1 PE=1 SV=2	498	0.057	21	10.2713	11.1312	9.49125	10.839	11.117	11.0982	12.464	11.6262	11.962	10.2979	11.0181	12.0174
sp|P10826-2|RARB_HUMAN	RARB	Isoform Beta-2 of Retinoic acid receptor beta OS=Homo sapiens OX=9606 GN=RARB	499	0.031	1	13.1537	10.7215	11.791	10.8287	10.5623	10.082	10.9797	10.3392	11.5418	11.8887	10.491	10.9536
sp|P26640|SYVC_HUMAN	VARS	Valine--tRNA ligase OS=Homo sapiens OX=9606 GN=VARS PE=1 SV=4	500	0.294	37	10.422	10.4444	10.9659	11.7238	10.7685	10.5572	12.2337	11.4544	11.43	10.6108	11.0165	11.706
sp|P04626|ERBB2_HUMAN	ERBB2	Receptor tyrosine-protein kinase erbB-2 OS=Homo sapiens OX=9606 GN=ERBB2 PE=1 SV=1	501	0.041	4	12.5305	10.5731	11.7515	10.8124	11.0891	11.9874	10.7435	11.066	9.44654	11.6184	11.2963	10.4187
sp|P00533|EGFR_HUMAN	EGFR	Epidermal growth factor receptor OS=Homo sapiens OX=9606 GN=EGFR PE=1 SV=2	501	0.349	29	12.6928	12.6058	12.0073	10.5549	10.7138	10.6013	10.3353	10.1137	10.3751	12.4353	10.6233	10.2747
tr|G3V5N8|G3V5N8_HUMAN	ZFYVE1	Zinc finger FYVE domain-containing protein 1 OS=Homo sapiens OX=9606 GN=ZFYVE1 PE=1 SV=1	502	0.063	5	12.0392	10.5732	10.4703	11.2213	10.8324	10.23	11.0561	11.9849	11.5926	11.0276	10.7612	11.5445
sp|P50583|AP4A_HUMAN	NUDT2	Bis(5'-nucleosyl)-tetraphosphatase [asymmetrical] OS=Homo sapiens OX=9606 GN=NUDT2 PE=1 SV=3	503	0.361	6	12.5218	9.74591	13.1451	12.5224	12.7072	11.9161	9.44051	10.4559	7.54518	11.8043	12.3819	9.1472
sp|Q99536|VAT1_HUMAN	VAT1	Synaptic vesicle membrane protein VAT-1 homolog OS=Homo sapiens OX=9606 GN=VAT1 PE=1 SV=2	504	0.501	18	10.0283	10.5961	10.8865	10.5531	10.5405	10.3441	12.5499	11.7182	12.7832	10.5036	10.4792	12.3504
sp|P22234-2|PUR6_HUMAN	PAICS	Isoform 2 of Multifunctional protein ADE2 OS=Homo sapiens OX=9606 GN=PAICS	505	0.419	24	10.5886	11.3665	12.8409	12.7462	12.2767	11.5193	8.75975	10.3133	9.58872	11.5987	12.1807	9.55392
sp|P49903|SPS1_HUMAN	SEPHS1	Selenide, water dikinase 1 OS=Homo sapiens OX=9606 GN=SEPHS1 PE=1 SV=2	506	0.413	10	11.7065	11.5024	11.2978	10.696	10.7662	10.7012	10.957	11.2888	11.0839	11.5022	10.7211	11.1099
tr|A0A3B3IUA2|A0A3B3IUA2_HUMAN	SNU13	NHP2-like protein 1 OS=Homo sapiens OX=9606 GN=SNU13 PE=4 SV=1	507	0.217	11	10.7532	12.7731	9.75157	11.0572	10.823	11.0228	11.3482	10.7991	11.6718	11.0926	10.9677	11.273
sp|Q9C0C7-5|AMRA1_HUMAN	AMBRA1	Isoform 5 of Activating molecule in BECN1-regulated autophagy protein 1 OS=Homo sapiens OX=9606 GN=AMBRA1	508	0.052	2	11.219	10.859	12.1413	12.824	11.3255	9.92623	10.8754	10.8202	10.0093	11.4064	11.3586	10.5683
sp|Q8NFQ8|TOIP2_HUMAN	TOR1AIP2	Torsin-1A-interacting protein 2, isoform IFRG15 OS=Homo sapiens OX=9606 GN=TOR1AIP2 PE=1 SV=1	509	0.345	2	9.26755	11.1196	4.97689	11.6629	12.522	13.1501	12.6689	12.0215	12.6107	8.45468	12.445	12.4337
tr|Q5VZU9|Q5VZU9_HUMAN	TPP2	Tripeptidyl-peptidase 2 OS=Homo sapiens OX=9606 GN=TPP2 PE=1 SV=1	510	0.29	37	10.9033	11.1765	11.6858	11.7681	11.1274	11.5474	10.3193	11.0435	10.4286	11.2552	11.481	10.5971
sp|Q8NBX0|SCPDL_HUMAN	SCCPDH	Saccharopine dehydrogenase-like oxidoreductase OS=Homo sapiens OX=9606 GN=SCCPDH PE=1 SV=1	511	0.406	9	9.96916	9.34609	10.4749	11.7865	11.4105	11.914	11.4371	11.7649	11.8967	9.93005	11.7037	11.6996
sp|Q86TJ2|TAD2B_HUMAN	TADA2B	Transcriptional adapter 2-beta OS=Homo sapiens OX=9606 GN=TADA2B PE=1 SV=2	512	0.05	2	8.31862	12.2222	9.21725	11.7169	12.1123	12.7025	10.8856	11.2348	11.5899	9.91936	12.1772	11.2368
sp|Q6YN16|HSDL2_HUMAN	HSDL2	Hydroxysteroid dehydrogenase-like protein 2 OS=Homo sapiens OX=9606 GN=HSDL2 PE=1 SV=1	513	0.385	17	9.934	8.96142	9.88358	10.6035	12.4307	11.2721	12.095	11.6037	13.216	9.593	11.4354	12.3049
sp|Q6PD62|CTR9_HUMAN	CTR9	RNA polymerase-associated protein CTR9 homolog OS=Homo sapiens OX=9606 GN=CTR9 PE=1 SV=1	514	0.142	13	10.4598	10.9179	11.3709	11.5613	12.2503	11.8556	10.3626	10.5558	10.6656	10.9162	11.8891	10.528
sp|P62191|PRS4_HUMAN	PSMC1	26S proteasome regulatory subunit 4 OS=Homo sapiens OX=9606 GN=PSMC1 PE=1 SV=1	515	0.561	34	10.4343	10.7924	10.7255	10.6396	11.4952	11.599	11.3553	11.0357	11.923	10.6507	11.2446	11.438
sp|P35998|PRS7_HUMAN	PSMC2	26S proteasome regulatory subunit 7 OS=Homo sapiens OX=9606 GN=PSMC2 PE=1 SV=3	515	0.649	30	10.8273	11.1115	10.438	10.8178	10.8528	10.7139	12.1574	11.1784	11.9029	10.7923	10.7948	11.7462
sp|P62195|PRS8_HUMAN	PSMC5	26S proteasome regulatory subunit 8 OS=Homo sapiens OX=9606 GN=PSMC5 PE=1 SV=1	515	0.552	34	11.0486	10.7438	11.3935	10.9739	10.9223	10.8955	11.2305	11.6232	11.1687	11.062	10.9306	11.3408
sp|Q8NB90|AFG2H_HUMAN	SPATA5	ATPase family protein 2 homolog OS=Homo sapiens OX=9606 GN=SPATA5 PE=1 SV=3	515	0.308	21	11.3555	11.0455	11.1735	11.1197	11.4279	11.4032	10.7143	10.8842	10.8763	11.1915	11.3169	10.8249
sp|P43686|PRS6B_HUMAN	PSMC4	26S proteasome regulatory subunit 6B OS=Homo sapiens OX=9606 GN=PSMC4 PE=1 SV=2	515	0.648	25	11.5337	10.7944	11.5583	11.198	10.8348	10.6519	11.2136	11.28	10.9352	11.2955	10.8949	11.1429
sp|P63272|SPT4H_HUMAN	SUPT4H1	Transcription elongation factor SPT4 OS=Homo sapiens OX=9606 GN=SUPT4H1 PE=1 SV=1	516	0.077	1	12.1651	10.7768	10.9346	9.07468	10.0991	10.7514	12.5321	11.864	11.8022	11.2922	9.97506	12.0661
sp|Q9BZF3-5|OSBL6_HUMAN	OSBPL6	Isoform 5 of Oxysterol-binding protein-related protein 6 OS=Homo sapiens OX=9606 GN=OSBPL6	517	0.062	3	12.136	11.4034	11.9993	9.80372	11.4966	10.9523	10.9763	9.67893	11.5535	11.8462	10.7509	10.7362
sp|Q86Y56|DAAF5_HUMAN	DNAAF5	Dynein assembly factor 5, axonemal OS=Homo sapiens OX=9606 GN=DNAAF5 PE=1 SV=4	518	0.153	11	12.3911	10.1314	13.3523	12.9086	11.6067	10.9774	9.53643	10.7809	8.3151	11.9583	11.8309	9.54414
sp|Q9BQ67|GRWD1_HUMAN	GRWD1	Glutamate-rich WD repeat-containing protein 1 OS=Homo sapiens OX=9606 GN=GRWD1 PE=1 SV=1	519	0.33	12	12.6872	10.9134	11.1554	12.0242	11.5063	10.9622	10.4443	10.5708	9.73617	11.5853	11.4976	10.2504
sp|Q709C8|VP13C_HUMAN	VPS13C	Vacuolar protein sorting-associated protein 13C OS=Homo sapiens OX=9606 GN=VPS13C PE=1 SV=1	520	0.142	39	10.9537	10.3896	11.7678	9.96326	10.57	10.3706	11.706	12.4177	11.8614	11.037	10.3013	11.995
sp|P11047|LAMC1_HUMAN	LAMC1	Laminin subunit gamma-1 OS=Homo sapiens OX=9606 GN=LAMC1 PE=1 SV=3	521	0.438	37	11.1824	11.1155	10.973	11.2937	10.8099	10.5767	11.9118	10.6859	11.4511	11.0903	10.8934	11.3496
sp|Q7LBC6|KDM3B_HUMAN	KDM3B	Lysine-specific demethylase 3B OS=Homo sapiens OX=9606 GN=KDM3B PE=1 SV=2	522	0.159	14	10.626	11.6459	9.86167	10.6767	11.1631	11.159	11.6248	10.905	12.3378	10.7112	10.9996	11.6225
sp|Q8NHP8|PLBL2_HUMAN	PLBD2	Putative phospholipase B-like 2 OS=Homo sapiens OX=9606 GN=PLBD2 PE=1 SV=2	523	0.165	9	14.3086	12.2529	15.4645	9.49109	9.10469	8.66153	10.2796	11.7861	8.651	14.0087	9.08577	10.2389
sp|Q15004|PAF15_HUMAN	PCLAF	PCNA-associated factor OS=Homo sapiens OX=9606 GN=PCLAF PE=1 SV=1	524	0.126	4	11.8232	12.6575	11.2998	11.8765	13.0491	13.7155	8.07664	9.29172	8.21015	11.9268	12.8804	8.52617
sp|P11717|MPRI_HUMAN	IGF2R	Cation-independent mannose-6-phosphate receptor OS=Homo sapiens OX=9606 GN=IGF2R PE=1 SV=3	525	0.306	43	11.827	11.0056	11.9063	10.9466	10.9563	11.3059	10.5068	11.0922	10.4533	11.5796	11.0696	10.6841
sp|P15927-3|RFA2_HUMAN	RPA2	Isoform 3 of Replication protein A 32 kDa subunit OS=Homo sapiens OX=9606 GN=RPA2	526	0.263	11	11.1687	11.176	10.2701	11.4071	11.1313	11.127	11.8147	10.187	11.7181	10.8716	11.2218	11.2399
sp|Q9BXI6-2|TB10A_HUMAN	TBC1D10A	Isoform 2 of TBC1 domain family member 10A OS=Homo sapiens OX=9606 GN=TBC1D10A	527	0.101	2	8.93322	8.59023	5.62927	10.2116	13.41	10.8604	11.3822	13.8442	17.1389	7.71757	11.494	14.1218
sp|P26358-2|DNMT1_HUMAN	DNMT1	Isoform 2 of DNA (cytosine-5)-methyltransferase 1 OS=Homo sapiens OX=9606 GN=DNMT1	528	0.311	40	11.899	11.6325	11.9582	12.0785	12.3568	12.4408	9.46654	9.155	9.0127	11.8299	12.292	9.21141
sp|P61247|RS3A_HUMAN	RPS3A	40S ribosomal protein S3a OS=Homo sapiens OX=9606 GN=RPS3A PE=1 SV=2	529	0.652	27	10.6464	10.7623	11.3669	10.8683	11.1325	10.9269	11.7225	9.79634	12.778	10.9252	10.9759	11.4323
tr|A0A0A0MR39|A0A0A0MR39_HUMAN	MYEF2	Myelin expression factor 2, isoform CRA_a OS=Homo sapiens OX=9606 GN=MYEF2 PE=1 SV=1	530	0.013	15	10.6585	10.0374	9.92941	11.1294	11.2232	11.2811	11.7508	12.7202	11.27	10.2084	11.2112	11.9137
sp|Q13045|FLII_HUMAN	FLII	Protein flightless-1 homolog OS=Homo sapiens OX=9606 GN=FLII PE=1 SV=2	531	0.32	32	11.2567	11.1299	12.6	11.7641	11.0227	11.6931	9.98227	10.9211	9.63008	11.6622	11.4933	10.1778
sp|Q13045-2|FLII_HUMAN	FLII	Isoform 2 of Protein flightless-1 homolog OS=Homo sapiens OX=9606 GN=FLII	531	0.016	1	11.9919	11.4533	12.2489	10.7053	10.8236	11.4712	9.44429	11.4639	10.3975	11.898	11	10.4352
sp|Q9NSU2-1|TREX1_HUMAN	TREX1	Isoform 1 of Three-prime repair exonuclease 1 OS=Homo sapiens OX=9606 GN=TREX1	532	0.114	2	10.6217	12.3753	11.7835	10.6549	10.7446	11.5314	11.8877	9.40903	10.9919	11.5935	10.977	10.7629
sp|Q99797|MIPEP_HUMAN	MIPEP	Mitochondrial intermediate peptidase OS=Homo sapiens OX=9606 GN=MIPEP PE=1 SV=2	533	0.14	5	11.6111	12.9094	12.65	11.3029	10.6677	10.1774	10.6926	10.1719	9.81716	12.3902	10.716	10.2272
sp|P49368|TCPG_HUMAN	CCT3	T-complex protein 1 subunit gamma OS=Homo sapiens OX=9606 GN=CCT3 PE=1 SV=4	534	0.637	40	11.7206	11.0272	12.065	11.6895	11.0164	10.6612	10.7933	10.7428	10.2838	11.6043	11.1224	10.6066
sp|P49915|GUAA_HUMAN	GMPS	GMP synthase [glutamine-hydrolyzing] OS=Homo sapiens OX=9606 GN=GMPS PE=1 SV=1	535	0.449	29	11.9105	10.4343	11.9644	11.244	11.3502	10.6146	11.047	10.3587	11.0763	11.4364	11.0696	10.8273
sp|Q9UKX7|NUP50_HUMAN	NUP50	Nuclear pore complex protein Nup50 OS=Homo sapiens OX=9606 GN=NUP50 PE=1 SV=2	536	0.536	18	11.855	13.0657	9.60594	11.2144	10.3002	10.1737	12.1492	9.7007	11.9351	11.5089	10.5628	11.2617
sp|Q9BW19|KIFC1_HUMAN	KIFC1	Kinesin-like protein KIFC1 OS=Homo sapiens OX=9606 GN=KIFC1 PE=1 SV=2	537	0.187	12	12.398	12.7895	11.4661	12.1218	11.87	12.5237	9.04152	9.1698	8.61948	12.2179	12.1718	8.9436
sp|Q9Y2K7|KDM2A_HUMAN	KDM2A	Lysine-specific demethylase 2A OS=Homo sapiens OX=9606 GN=KDM2A PE=1 SV=3	538	0.091	6	10.3474	11.3917	10.7834	11.8552	11.2744	11.2284	11.2711	10.6782	11.1702	10.8408	11.4527	11.0398
tr|A2ABF9|A2ABF9_HUMAN	EHMT2	Histone-lysine N-methyltransferase EHMT2 OS=Homo sapiens OX=9606 GN=EHMT2 PE=1 SV=1	539	0.152	14	11.7301	11.5731	11.7563	12.0853	11.5165	11.2469	10.6874	9.88034	9.52408	11.6865	11.6162	10.0306
sp|Q8NBZ7-2|UXS1_HUMAN	UXS1	Isoform 2 of UDP-glucuronic acid decarboxylase 1 OS=Homo sapiens OX=9606 GN=UXS1	540	0.181	3	11.9922	11.2654	10.7979	10.4563	11.0256	11.2745	9.56646	12.5875	11.0341	11.3518	10.9188	11.0627
sp|P42025|ACTY_HUMAN	ACTR1B	Beta-centractin OS=Homo sapiens OX=9606 GN=ACTR1B PE=1 SV=1	541	0.173	7	11.4695	10.538	10.6967	11.9459	11.2966	11.1139	11.4724	10.9375	10.5295	10.9014	11.4521	10.9798
sp|P61163|ACTZ_HUMAN	ACTR1A	Alpha-centractin OS=Homo sapiens OX=9606 GN=ACTR1A PE=1 SV=1	541	0.471	25	11.6247	10.7572	11.2053	10.4854	10.9585	11.0195	11.3018	11.4288	11.2188	11.1957	10.8211	11.3165
sp|P22681|CBL_HUMAN	CBL	E3 ubiquitin-protein ligase CBL OS=Homo sapiens OX=9606 GN=CBL PE=1 SV=2	542	0.021	5	11.0025	10.6287	8.40839	11.1147	11.4405	11.9517	12.8427	10.9375	11.6733	10.0132	11.5023	11.8178
sp|Q9H8Y8-3|GORS2_HUMAN	GORASP2	Isoform 3 of Golgi reassembly-stacking protein 2 OS=Homo sapiens OX=9606 GN=GORASP2	543	0.284	5	10.2851	11.9304	9.1239	9.81232	10.7217	10.6244	12.9815	11.5198	13.0009	10.4465	10.3861	12.5007
sp|Q96ES7|SGF29_HUMAN	SGF29	SAGA-associated factor 29 OS=Homo sapiens OX=9606 GN=SGF29 PE=1 SV=1	544	0.16	5	9.9687	11.2223	10.3755	10.6218	11.4734	10.7499	12.311	10.6884	12.5889	10.5222	10.9484	11.8628
sp|O75477|ERLN1_HUMAN	ERLIN1	Erlin-1 OS=Homo sapiens OX=9606 GN=ERLIN1 PE=1 SV=1	545	0.37	15	11.5332	10.8348	11.2807	10.4793	11.0159	10.0021	11.6759	10.6713	12.5068	11.2162	10.4991	11.618
sp|O94905|ERLN2_HUMAN	ERLIN2	Erlin-2 OS=Homo sapiens OX=9606 GN=ERLIN2 PE=1 SV=1	545	0.33	8	11.9413	10.6913	11.4222	10.1917	10.6552	9.3514	12.0753	11.1751	12.4964	11.3516	10.0661	11.9156
sp|Q13409|DC1I2_HUMAN	DYNC1I2	Cytoplasmic dynein 1 intermediate chain 2 OS=Homo sapiens OX=9606 GN=DYNC1I2 PE=1 SV=3	546	0.335	23	10.6982	11.3992	10.5117	10.206	10.7006	10.8713	11.959	11.026	12.6278	10.8697	10.5926	11.8709
sp|Q9BYX2|TBD2A_HUMAN	TBC1D2	TBC1 domain family member 2A OS=Homo sapiens OX=9606 GN=TBC1D2 PE=1 SV=3	547	0.164	8	11.1929	10.4131	11.9821	11.3368	12.4636	11.2562	10.572	11.0509	9.73235	11.196	11.6855	10.4518
sp|Q9Y657|SPIN1_HUMAN	SPIN1	Spindlin-1 OS=Homo sapiens OX=9606 GN=SPIN1 PE=1 SV=3	548	0.286	7	11.3908	11.4291	9.78376	11.809	10.9986	11.2176	11.6237	9.89825	11.8492	10.8679	11.3417	11.1237
sp|Q567U6|CCD93_HUMAN	CCDC93	Coiled-coil domain-containing protein 93 OS=Homo sapiens OX=9606 GN=CCDC93 PE=1 SV=2	549	0.222	14	10.6407	10.349	10.0324	10.6842	11.668	10.8971	11.9277	12.4401	11.3608	10.3407	11.0831	11.9095
sp|Q15836|VAMP3_HUMAN	VAMP3	Vesicle-associated membrane protein 3 OS=Homo sapiens OX=9606 GN=VAMP3 PE=1 SV=3	550	0.16	6	11.6873	10.5465	12.7985	13.1348	11.196	11.0302	10.6204	10.2695	8.71692	11.6774	11.787	9.86894
sp|Q9BV73|CP250_HUMAN	CEP250	Centrosome-associated protein CEP250 OS=Homo sapiens OX=9606 GN=CEP250 PE=1 SV=2	551	0.06	8	11.4449	12.6223	11.4244	10.276	11.0018	10.6748	10.9241	10.5717	11.0599	11.8305	10.6509	10.8519
sp|O75792|RNH2A_HUMAN	RNASEH2A	Ribonuclease H2 subunit A OS=Homo sapiens OX=9606 GN=RNASEH2A PE=1 SV=2	552	0.261	8	10.1149	11.5739	9.16531	11.1602	12.1047	12.3618	10.9234	11.3254	11.2704	10.2847	11.8756	11.1731
sp|Q8NC60|NOA1_HUMAN	NOA1	Nitric oxide-associated protein 1 OS=Homo sapiens OX=9606 GN=NOA1 PE=1 SV=2	553	0.08	6	11.8472	9.6676	15.9259	12.9809	10.8879	10.2589	9.96181	9.26213	9.20768	12.4802	11.3759	9.47721
sp|Q92538|GBF1_HUMAN	GBF1	Golgi-specific brefeldin A-resistance guanine nucleotide exchange factor 1 OS=Homo sapiens OX=9606 GN=GBF1 PE=1 SV=2	554	0.288	40	11.3466	10.6262	12.491	11.6322	11.2831	11.0958	10.3613	10.7366	10.4272	11.4879	11.337	10.5084
sp|Q9BQ52|RNZ2_HUMAN	ELAC2	Zinc phosphodiesterase ELAC protein 2 OS=Homo sapiens OX=9606 GN=ELAC2 PE=1 SV=2	555	0.377	22	11.5135	11.2856	11.5658	11.8594	11.9306	11.7611	9.96206	10.3606	9.76123	11.455	11.8504	10.028
sp|O95433|AHSA1_HUMAN	AHSA1	Activator of 90 kDa heat shock protein ATPase homolog 1 OS=Homo sapiens OX=9606 GN=AHSA1 PE=1 SV=1	556	0.467	18	11.8355	10.8777	12.4274	10.6397	11.6488	11.0279	9.81246	10.7948	10.9358	11.7135	11.1055	10.5144
sp|Q6WCQ1-2|MPRIP_HUMAN	MPRIP	Isoform 2 of Myosin phosphatase Rho-interacting protein OS=Homo sapiens OX=9606 GN=MPRIP	557	0.208	34	10.8616	12.2912	10.4666	9.75068	9.98947	10.5015	11.6197	11.9829	12.5364	11.2065	10.0806	12.0463
sp|Q9H2D6-2|TARA_HUMAN	TRIOBP	Isoform 3 of TRIO and F-actin-binding protein OS=Homo sapiens OX=9606 GN=TRIOBP	557	0.006	26	11.5525	12.1269	11.4982	10.0357	10.6194	10.4406	10.8817	11.4445	11.4004	11.7259	10.3652	11.2422
sp|Q8IVL6|P3H3_HUMAN	P3H3	Prolyl 3-hydroxylase 3 OS=Homo sapiens OX=9606 GN=P3H3 PE=1 SV=1	558	0.321	17	14.2186	13.0349	15.1983	10.9425	10.3575	10.0985	8.66932	9.13628	8.34405	14.1506	10.4662	8.71655
tr|S4R3N1|S4R3N1_HUMAN	HSPE1-MOB4	HSPE1-MOB4 readthrough OS=Homo sapiens OX=9606 GN=HSPE1-MOB4 PE=3 SV=1	559	0.582	23	11.4924	11.2806	11.2633	11.0181	10.8671	10.8832	11.0672	10.9061	11.2221	11.3454	10.9228	11.0651
sp|P61604|CH10_HUMAN	HSPE1	10 kDa heat shock protein, mitochondrial OS=Homo sapiens OX=9606 GN=HSPE1 PE=1 SV=2	559	0.265	6	11.8444	10.9751	11.3412	9.81202	10.8857	9.7412	12.162	10.174	13.0644	11.3869	10.1463	11.8001
sp|Q14152|EIF3A_HUMAN	EIF3A	Eukaryotic translation initiation factor 3 subunit A OS=Homo sapiens OX=9606 GN=EIF3A PE=1 SV=1	560	0.378	44	11.3429	11.3957	12.6188	12.0763	11.2628	10.822	10.4472	10.1925	9.84172	11.7858	11.387	10.1605
sp|Q9NS00|C1GLT_HUMAN	C1GALT1	Glycoprotein-N-acetylgalactosamine 3-beta-galactosyltransferase 1 OS=Homo sapiens OX=9606 GN=C1GALT1 PE=1 SV=1	561	0.154	4	9.79556	10.7987	8.39266	10.7434	11.1319	12.379	12.0077	11.5989	13.1522	9.66231	11.4181	12.2529
sp|Q5VWQ0|RSBN1_HUMAN	RSBN1	Lysine-specific demethylase 9 OS=Homo sapiens OX=9606 GN=RSBN1 PE=1 SV=2	562	0.067	3	12.3112	11.5777	10.5114	10.2764	12.6237	9.93564	11.4369	8.62881	12.6981	11.4668	10.9452	10.9213
sp|Q96C86|DCPS_HUMAN	DCPS	m7GpppX diphosphatase OS=Homo sapiens OX=9606 GN=DCPS PE=1 SV=2	563	0.377	12	10.23	10.0279	9.9347	10.3375	10.7339	10.3938	13.0603	12.7022	12.5795	10.0642	10.4884	12.7807
tr|A0A087WVQ6|A0A087WVQ6_HUMAN	CLTC	Clathrin heavy chain OS=Homo sapiens OX=9606 GN=CLTC PE=1 SV=1	564	0.553	45	10.5921	10.6702	11.1413	11.7207	11.0736	11.9222	10.9244	11.6034	10.352	10.8012	11.5722	10.9599
sp|Q15370-2|ELOB_HUMAN	ELOB	Isoform 2 of Elongin-B OS=Homo sapiens OX=9606 GN=ELOB	565	0.41	4	11.7839	11.1296	7.4028	8.33592	10.7561	11.3824	13.6527	14.0507	11.5059	10.1054	10.1581	13.0698
tr|F5GYQ1|F5GYQ1_HUMAN	ATP6V0D1	V-type proton ATPase subunit OS=Homo sapiens OX=9606 GN=ATP6V0D1 PE=1 SV=1	566	0.291	4	11.2201	10.7164	10.8529	10.8847	10.4879	11.1111	11.4523	11.4955	11.779	10.9298	10.8279	11.5756
sp|P52701|MSH6_HUMAN	MSH6	DNA mismatch repair protein Msh6 OS=Homo sapiens OX=9606 GN=MSH6 PE=1 SV=2	567	0.323	29	11.3241	10.8497	13.7287	12.1027	12.0276	11.5807	9.52205	9.69662	9.16789	11.9675	11.9037	9.46219
tr|F8W7S1|F8W7S1_HUMAN	MIGA1	Mitoguardin 1 OS=Homo sapiens OX=9606 GN=MIGA1 PE=1 SV=2	568	0.047	3	12.4369	11.963	11.5382	10.9749	10.7894	10.3635	11.2605	10.8882	9.78543	11.9794	10.7093	10.6447
sp|P61970|NTF2_HUMAN	NUTF2	Nuclear transport factor 2 OS=Homo sapiens OX=9606 GN=NUTF2 PE=1 SV=1	569	0.512	8	11.4062	11.0081	10.0789	10.8008	10.4185	10.9749	11.7104	12.2586	11.3436	10.8311	10.7314	11.7709
sp|Q96AT1|K1143_HUMAN	KIAA1143	Uncharacterized protein KIAA1143 OS=Homo sapiens OX=9606 GN=KIAA1143 PE=1 SV=2	570	0.357	5	11.5146	12.2941	12.7115	11.5142	12.3205	10.6546	9.75572	11.062	8.1727	12.1734	11.4964	9.66347
sp|P32119|PRDX2_HUMAN	PRDX2	Peroxiredoxin-2 OS=Homo sapiens OX=9606 GN=PRDX2 PE=1 SV=5	571	0.606	18	11.1012	10.1129	10.833	10.3306	10.7976	10.5983	12.8432	11.4746	11.9087	10.6824	10.5755	12.0755
sp|Q13162|PRDX4_HUMAN	PRDX4	Peroxiredoxin-4 OS=Homo sapiens OX=9606 GN=PRDX4 PE=1 SV=1	571	0.491	16	11.0035	10.4501	10.9651	12.0852	10.888	10.2182	11.9285	11.0448	11.4166	10.8062	11.0638	11.4633
sp|Q06830|PRDX1_HUMAN	PRDX1	Peroxiredoxin-1 OS=Homo sapiens OX=9606 GN=PRDX1 PE=1 SV=1	571	0.693	34	11.8282	11.2579	10.665	10.4903	10.8127	10.6514	11.5468	10.7279	12.0199	11.2504	10.6515	11.4315
sp|P13861|KAP2_HUMAN	PRKAR2A	cAMP-dependent protein kinase type II-alpha regulatory subunit OS=Homo sapiens OX=9606 GN=PRKAR2A PE=1 SV=2	572	0.314	10	9.74252	9.23298	9.50239	11.39	11.9839	11.8922	12.0347	12.6559	11.5655	9.49263	11.7554	12.0854
sp|P31323|KAP3_HUMAN	PRKAR2B	cAMP-dependent protein kinase type II-beta regulatory subunit OS=Homo sapiens OX=9606 GN=PRKAR2B PE=1 SV=3	572	0.167	4	11.3181	10.286	10.163	13.0594	10.6561	11.3385	11.2305	11.4189	10.5294	10.589	11.6847	11.0596
sp|O14529|CUX2_HUMAN	CUX2	Homeobox protein cut-like 2 OS=Homo sapiens OX=9606 GN=CUX2 PE=1 SV=4	573	0.005	1	9.52202	8.59393	10.9047	11.1873	17.2893	12.6615	9.53876	12.0412	8.26127	9.67355	13.7127	9.94708
sp|P39880-3|CUX1_HUMAN	CUX1	Isoform 3 of Homeobox protein cut-like 1 OS=Homo sapiens OX=9606 GN=CUX1	573	0.115	14	10.5801	11.5229	11.5633	11.8537	10.603	10.6711	11.224	10.4958	11.4861	11.2221	11.0426	11.0686
sp|Q6UX04|CWC27_HUMAN	CWC27	Spliceosome-associated protein CWC27 homolog OS=Homo sapiens OX=9606 GN=CWC27 PE=1 SV=1	574	0.201	8	11.6975	12.2103	11.0958	10.5817	11.4313	10.4061	11.3043	10.3363	10.9367	11.6679	10.8064	10.8591
sp|Q96J92|WNK4_HUMAN	WNK4	Serine/threonine-protein kinase WNK4 OS=Homo sapiens OX=9606 GN=WNK4 PE=1 SV=1	575	0.007	1	10.1104	7.37899	9.32353	12.6841	12.8537	16.4994	11.7824	10.1648	9.20253	8.93764	14.0124	10.3832
sp|Q9H4A3-7|WNK1_HUMAN	WNK1	Isoform 6 of Serine/threonine-protein kinase WNK1 OS=Homo sapiens OX=9606 GN=WNK1	575	0.106	22	13.5942	15.0786	13.2225	9.12942	9.59115	9.70796	10.0388	9.41167	10.2257	13.9651	9.47618	9.89206
sp|Q03468|ERCC6_HUMAN	ERCC6	DNA excision repair protein ERCC-6 OS=Homo sapiens OX=9606 GN=ERCC6 PE=1 SV=1	576	0.111	13	8.68602	9.33567	9.06694	10.8305	10.637	10.6067	13.6356	12.5585	14.6429	9.02954	10.6914	13.6123
sp|P0DP91|ERPG3_HUMAN	CSB-PGBD3	Chimeric ERCC6-PGBD3 protein OS=Homo sapiens OX=9606 GN=CSB-PGBD3 PE=1 SV=1	576	0.047	3	10.3867	8.12024	9.37734	11.3852	10.8754	10.3788	12.6538	13.3066	13.516	9.29476	10.8798	13.1588
sp|O00499-2|BIN1_HUMAN	BIN1	Isoform IIB of Myc box-dependent-interacting protein 1 OS=Homo sapiens OX=9606 GN=BIN1	577	0.014	23	10.86	12.2921	10.0626	10.0044	10.151	10.4293	12.5167	11.3313	12.3528	11.0716	10.1949	12.0669
sp|P53396|ACLY_HUMAN	ACLY	Isoform 2 of ATP-citrate synthase OS=Homo sapiens OX=9606 GN=ACLY	578	0.471	1	11.1821	10.1829	10.7241	11.2083	12.59	11.713	11.194	9.38463	11.8211	10.6964	11.8371	10.7999
sp|P53396-2|ACLY_HUMAN	ACLY	ATP-citrate synthase OS=Homo sapiens OX=9606 GN=ACLY PE=1 SV=3	578	0.008	45	11.6144	10.7469	11.9001	11.5039	11.3391	10.638	11.1482	10.5886	10.5206	11.4205	11.1603	10.7525
sp|P14868|SYDC_HUMAN	DARS	Aspartate--tRNA ligase, cytoplasmic OS=Homo sapiens OX=9606 GN=DARS PE=1 SV=2	579	0.507	26	11.1955	10.5016	11.6498	11.0336	10.9672	11.2323	10.9082	11.8168	10.695	11.1156	11.0777	11.14
sp|Q92791|SC65_HUMAN	P3H4	Endoplasmic reticulum protein SC65 OS=Homo sapiens OX=9606 GN=P3H4 PE=1 SV=1	580	0.243	9	13.9146	11.6291	14.1005	10.8208	10.4656	10.6433	9.78269	10.1212	8.52221	13.2147	10.6432	9.47537
sp|P35579|MYH9_HUMAN	MYH9	Myosin-9 OS=Homo sapiens OX=9606 GN=MYH9 PE=1 SV=4	581	0.585	57	7.92175	8.64787	8.51338	12.986	12.272	12.365	12.9147	11.123	13.2563	8.361	12.541	12.4313
sp|Q7Z406-2|MYH14_HUMAN	MYH14	Isoform 2 of Myosin-14 OS=Homo sapiens OX=9606 GN=MYH14	581	0.049	25	8.64686	8.43119	10.7933	13.2423	12.8613	12.2632	11.4462	10.7289	11.5866	9.29045	12.7889	11.2539
sp|P35580-4|MYH10_HUMAN	MYH10	Isoform 4 of Myosin-10 OS=Homo sapiens OX=9606 GN=MYH10	581	0.407	50	9.69175	10.021	10.3048	11.7655	11.4713	11.6479	11.4558	11.8264	11.8155	10.0059	11.6282	11.6992
sp|O95202|LETM1_HUMAN	LETM1	Mitochondrial proton/calcium exchanger protein OS=Homo sapiens OX=9606 GN=LETM1 PE=1 SV=1	582	0.365	30	10.0045	9.73052	11.0511	11.2812	11.4252	10.9911	11.8748	11.3518	12.2898	10.262	11.2325	11.8388
sp|O95613|PCNT_HUMAN	PCNT	Pericentrin OS=Homo sapiens OX=9606 GN=PCNT PE=1 SV=4	582	0.037	9	11.2312	12.3272	10.9086	10.8405	11.1077	11.6851	10.6266	10.0299	11.2431	11.489	11.2111	10.6332
sp|O60488|ACSL4_HUMAN	ACSL4	Long-chain-fatty-acid--CoA ligase 4 OS=Homo sapiens OX=9606 GN=ACSL4 PE=1 SV=2	583	0.278	16	10.2702	10.4659	12.889	11.7355	11.9703	11.7758	10.4496	10.7242	9.71936	11.2084	11.8272	10.2977
sp|O95573|ACSL3_HUMAN	ACSL3	Long-chain-fatty-acid--CoA ligase 3 OS=Homo sapiens OX=9606 GN=ACSL3 PE=1 SV=3	583	0.332	24	11.9118	10.7402	12.9096	11.0694	11.4281	11.5026	10.3412	10.1004	9.99674	11.8539	11.3334	10.1461
sp|Q9NZ09-4|UBAP1_HUMAN	UBAP1	Isoform 4 of Ubiquitin-associated protein 1 OS=Homo sapiens OX=9606 GN=UBAP1	584	0.186	8	11.0775	11.6632	8.74336	11.2768	11.5191	11.2378	11.7562	11.4302	11.2959	10.4947	11.3446	11.4941
sp|P08236|BGLR_HUMAN	GUSB	Beta-glucuronidase OS=Homo sapiens OX=9606 GN=GUSB PE=1 SV=2	585	0.055	3	11.0853	10.3863	10.8858	11.3599	10.8918	11.1063	11.7177	11.4312	11.1358	10.7858	11.1193	11.4282
sp|P30740|ILEU_HUMAN	SERPINB1	Leukocyte elastase inhibitor OS=Homo sapiens OX=9606 GN=SERPINB1 PE=1 SV=1	586	0.174	7	8.46319	8.74786	9.06991	10.844	11.8647	12.7863	12.0314	12.9712	13.2215	8.76032	11.8317	12.7414
sp|P50452|SPB8_HUMAN	SERPINB8	Serpin B8 OS=Homo sapiens OX=9606 GN=SERPINB8 PE=1 SV=2	586	0.356	14	10.5682	9.52907	11.0573	11.8525	11.828	10.7697	11.9541	11.7825	10.6586	10.3849	11.4834	11.4651
tr|A0A087X1N8|A0A087X1N8_HUMAN	SERPINB6	Serpin B6 OS=Homo sapiens OX=9606 GN=SERPINB6 PE=1 SV=1	586	0.623	27	11.868	11.3343	10.2875	11.2365	10.4266	10.4815	11.704	12.128	10.5338	11.1633	10.7149	11.4553
sp|Q9H2M9|RBGPR_HUMAN	RAB3GAP2	Rab3 GTPase-activating protein non-catalytic subunit OS=Homo sapiens OX=9606 GN=RAB3GAP2 PE=1 SV=1	587	0.26	32	11.0713	10.4085	10.8347	11.2956	11.3431	11.7305	10.7645	11.8507	10.701	10.7715	11.4564	11.1054
sp|O95429|BAG4_HUMAN	BAG4	BAG family molecular chaperone regulator 4 OS=Homo sapiens OX=9606 GN=BAG4 PE=1 SV=1	587	0.096	2	11.1933	11.6385	10.059	11.6882	9.78848	11.5078	12.6845	11.4502	9.99012	10.9636	10.9948	11.3749
sp|Q8N3D4|EH1L1_HUMAN	EHBP1L1	EH domain-binding protein 1-like protein 1 OS=Homo sapiens OX=9606 GN=EHBP1L1 PE=1 SV=2	588	0.227	15	11.4399	11.8448	11.8349	10.6425	10.7715	10.5885	11.1234	10.6775	11.077	11.7065	10.6675	10.9593
sp|P52788|SPSY_HUMAN	SMS	Spermine synthase OS=Homo sapiens OX=9606 GN=SMS PE=1 SV=2	589	0.456	22	10.2132	10.6956	10.5934	11.2689	11.6849	12.0895	10.5305	11.9273	10.9967	10.5007	11.6811	11.1515
sp|Q9NZ56|FMN2_HUMAN	FMN2	Formin-2 OS=Homo sapiens OX=9606 GN=FMN2 PE=1 SV=4	590	0.06	6	8.80645	9.77457	8.79724	13.757	14.5416	13.7848	10.7398	9.30502	10.4936	9.12609	14.0278	10.1795
sp|Q86UU1|PHLB1_HUMAN	PHLDB1	Pleckstrin homology-like domain family B member 1 OS=Homo sapiens OX=9606 GN=PHLDB1 PE=1 SV=1	591	0.159	18	11.2688	12.5694	10.9087	10.7112	10.9265	10.6374	10.8822	10.4764	11.6193	11.5823	10.7584	10.9926
sp|P13612|ITA4_HUMAN	ITGA4	Integrin alpha-4 OS=Homo sapiens OX=9606 GN=ITGA4 PE=1 SV=3	592	0.089	4	11.6104	12.0211	12.2767	11.5579	11.0547	11.5678	9.91718	10.1581	9.83615	11.9694	11.3935	9.97048
sp|Q96A35|RM24_HUMAN	MRPL24	39S ribosomal protein L24, mitochondrial OS=Homo sapiens OX=9606 GN=MRPL24 PE=1 SV=1	593	0.347	5	11.8108	11.1117	11.2511	11.1589	11.5068	11.1217	10.8163	10.01	11.2127	11.3912	11.2625	10.6797
sp|P63220|RS21_HUMAN	RPS21	40S ribosomal protein S21 OS=Homo sapiens OX=9606 GN=RPS21 PE=1 SV=1	594	0.217	10	10.4443	12.482	9.1108	10.8191	10.3203	10.9468	12.6358	11.549	11.692	10.679	10.6954	11.9589
sp|Q8N766|EMC1_HUMAN	EMC1	ER membrane protein complex subunit 1 OS=Homo sapiens OX=9606 GN=EMC1 PE=1 SV=1	595	0.177	15	12.2532	9.69264	13.7908	13.1755	11.5599	10.9786	9.68636	10.5517	8.31124	11.9122	11.9047	9.51643
sp|Q4KMP7|TB10B_HUMAN	TBC1D10B	TBC1 domain family member 10B OS=Homo sapiens OX=9606 GN=TBC1D10B PE=1 SV=3	596	0.101	3	9.12869	12.2155	8.16567	10.3286	9.92282	11.5782	13.9639	11.4804	13.2163	9.83662	10.6099	12.8869
sp|Q5VZE5|NAA35_HUMAN	NAA35	N-alpha-acetyltransferase 35, NatC auxiliary subunit OS=Homo sapiens OX=9606 GN=NAA35 PE=1 SV=1	597	0.163	9	10.6773	10.3653	11.7958	11.5567	11.4448	11.3274	10.5934	11.6337	10.6057	10.9461	11.443	10.9443
sp|Q13308-6|PTK7_HUMAN	PTK7	Isoform 6 of Inactive tyrosine-protein kinase 7 OS=Homo sapiens OX=9606 GN=PTK7	598	0.223	18	10.4769	9.85668	9.80911	12.7446	12.4234	11.9521	11.5464	10.9965	10.1943	10.0476	12.3734	10.9124
sp|O76024|WFS1_HUMAN	WFS1	Wolframin OS=Homo sapiens OX=9606 GN=WFS1 PE=1 SV=2	599	0.104	6	7.88013	7.72621	7.12348	15.8129	13.5367	14.1806	11.5078	11.1192	11.1131	7.57661	14.5101	11.2467
sp|Q13445|TMED1_HUMAN	TMED1	Transmembrane emp24 domain-containing protein 1 OS=Homo sapiens OX=9606 GN=TMED1 PE=1 SV=1	600	0.07	1	10.6184	8.48444	11.3791	9.1694	12.7353	10.7301	12.4012	11.6079	12.8741	10.1606	10.8783	12.2944
sp|O14548|COX7R_HUMAN	COX7A2L	Cytochrome c oxidase subunit 7A-related protein, mitochondrial OS=Homo sapiens OX=9606 GN=COX7A2L PE=1 SV=2	601	0.544	5	8.78844	8.87501	8.58727	11.1283	12.8874	12.1998	12.0018	12.236	13.2961	8.75024	12.0718	12.5113
sp|O94888|UBXN7_HUMAN	UBXN7	UBX domain-containing protein 7 OS=Homo sapiens OX=9606 GN=UBXN7 PE=1 SV=2	602	0.209	9	10.835	11.5857	9.83828	10.8958	10.6191	11.3774	12.3318	10.4209	12.0961	10.753	10.9641	11.6163
sp|O60506|HNRPQ_HUMAN	SYNCRIP	Heterogeneous nuclear ribonucleoprotein Q OS=Homo sapiens OX=9606 GN=SYNCRIP PE=1 SV=2	603	0.44	30	11.2351	12.2551	10.257	10.4322	10.354	10.1591	11.998	11.0273	12.2821	11.2491	10.3151	11.7691
sp|O43390|HNRPR_HUMAN	HNRNPR	Heterogeneous nuclear ribonucleoprotein R OS=Homo sapiens OX=9606 GN=HNRNPR PE=1 SV=1	603	0.027	5	11.1976	11.6376	11.3054	11.466	10.9211	12.3063	9.91584	11.4254	9.82472	11.3802	11.5645	10.3887
sp|O43390-2|HNRPR_HUMAN	HNRNPR	Isoform 2 of Heterogeneous nuclear ribonucleoprotein R OS=Homo sapiens OX=9606 GN=HNRNPR	603	0.557	37	12.5397	11.4794	11.545	11.2317	10.839	10.6039	10.8632	10.2276	10.6704	11.8547	10.8915	10.5871
sp|Q9NYB0|TE2IP_HUMAN	TERF2IP	Telomeric repeat-binding factor 2-interacting protein 1 OS=Homo sapiens OX=9606 GN=TERF2IP PE=1 SV=1	604	0.163	4	10.7565	11.0194	10.0792	10.8947	10.3896	11.103	12.5911	10.5441	12.6224	10.6184	10.7958	11.9192
sp|P62241|RS8_HUMAN	RPS8	40S ribosomal protein S8 OS=Homo sapiens OX=9606 GN=RPS8 PE=1 SV=2	605	0.601	31	10.6496	11.1298	9.87297	10.2132	11.3312	11.3886	11.2945	11.5457	12.5744	10.5508	10.9777	11.8049
tr|A0A087X2I1|A0A087X2I1_HUMAN	PSMC6	26S proteasome regulatory subunit 10B OS=Homo sapiens OX=9606 GN=PSMC6 PE=1 SV=1	606	0.543	22	11.0706	10.6385	11.1241	11.1988	11.1942	11.17	11.2193	11.1633	11.2212	10.9444	11.1877	11.2013
sp|P07900-2|HS90A_HUMAN	HSP90AA1	Isoform 2 of Heat shock protein HSP 90-alpha OS=Homo sapiens OX=9606 GN=HSP90AA1	607	0.519	58	11.5514	11.1178	11.433	10.7778	10.9322	10.564	11.1592	11.0934	11.3712	11.3674	10.758	11.2079
sp|P08238|HS90B_HUMAN	HSP90AB1	Heat shock protein HSP 90-beta OS=Homo sapiens OX=9606 GN=HSP90AB1 PE=1 SV=4	607	0.472	40	11.8027	12.4223	11.1178	11.2446	10.8758	10.348	11.0711	10.1175	11.0003	11.7809	10.8228	10.7296
sp|Q9NQH7|XPP3_HUMAN	XPNPEP3	Xaa-Pro aminopeptidase 3 OS=Homo sapiens OX=9606 GN=XPNPEP3 PE=1 SV=1	607	0.13	5	12.2202	12.058	11.5865	10.3144	10.348	11.0175	10.8176	10.4876	11.1501	11.9549	10.56	10.8184
sp|Q12931|TRAP1_HUMAN	TRAP1	Heat shock protein 75 kDa, mitochondrial OS=Homo sapiens OX=9606 GN=TRAP1 PE=1 SV=3	607	0.376	20	12.8151	11.2715	11.9127	11.1329	11.3843	11.6573	9.89363	10.91	9.02254	11.9998	11.3915	9.94206
sp|P14625|ENPL_HUMAN	HSP90B1	Endoplasmin OS=Homo sapiens OX=9606 GN=HSP90B1 PE=1 SV=1	607	0.618	57	14.2028	13.9089	13.8324	9.46868	9.60298	9.21303	9.98117	9.80128	9.9887	13.9814	9.42823	9.92372
sp|Q9BT23|LIMD2_HUMAN	LIMD2	LIM domain-containing protein 2 OS=Homo sapiens OX=9606 GN=LIMD2 PE=1 SV=1	608	0.071	1	10.8755	9.58239	11.7909	11.7792	10.4562	10.4817	13.4438	12.4413	9.14896	10.7496	10.9057	11.678
sp|Q9UHB6-4|LIMA1_HUMAN	LIMA1	Isoform 4 of LIM domain and actin-binding protein 1 OS=Homo sapiens OX=9606 GN=LIMA1	608	0.451	31	10.6416	11.8787	10.1654	10.6521	10.8336	10.9172	11.5566	11.3368	12.0179	10.8952	10.801	11.6371
tr|A0A0C4DG17|A0A0C4DG17_HUMAN	RPSA	40S ribosomal protein SA OS=Homo sapiens OX=9606 GN=RPSA PE=1 SV=1	609	0.587	28	13.192	10.5919	15.8172	12.7962	10.2416	10.5257	8.6776	10.2517	7.90608	13.2004	11.1878	8.94513
sp|P62269|RS18_HUMAN	RPS18	40S ribosomal protein S18 OS=Homo sapiens OX=9606 GN=RPS18 PE=1 SV=3	610	0.434	14	11.1481	10.7847	12.2602	12.5991	10.9063	11.2626	10.7286	10.4419	9.86845	11.3977	11.5893	10.3463
sp|Q13439|GOGA4_HUMAN	GOLGA4	Isoform 5 of Golgin subfamily A member 4 OS=Homo sapiens OX=9606 GN=GOLGA4	611	0.014	48	10.3613	11.4288	10.2649	10.5171	10.609	10.6702	12.1508	11.3787	12.6193	10.685	10.5988	12.0496
sp|Q13439-5|GOGA4_HUMAN	GOLGA4	Golgin subfamily A member 4 OS=Homo sapiens OX=9606 GN=GOLGA4 PE=1 SV=1	611	0.302	2	11.5134	11.8662	10.5913	10.5585	9.26253	11.6451	11.8207	10.703	12.0393	11.3236	10.4887	11.521
sp|P05198|IF2A_HUMAN	EIF2S1	Eukaryotic translation initiation factor 2 subunit 1 OS=Homo sapiens OX=9606 GN=EIF2S1 PE=1 SV=3	612	0.714	36	11.0786	11.4465	10.5287	11.1564	11.0841	11.6683	10.6075	11.6642	10.7656	11.0179	11.3029	11.0124
sp|P61221|ABCE1_HUMAN	ABCE1	ATP-binding cassette sub-family E member 1 OS=Homo sapiens OX=9606 GN=ABCE1 PE=1 SV=1	613	0.464	31	11.7236	11.1117	12.1496	11.1199	11.1962	10.6175	10.7717	10.8212	10.4886	11.6616	10.9779	10.6938
sp|O00401|WASL_HUMAN	WASL	Neural Wiskott-Aldrich syndrome protein OS=Homo sapiens OX=9606 GN=WASL PE=1 SV=2	614	0.228	6	9.76326	11.6369	8.83994	10.4624	11.4558	11.1363	11.6484	11.9784	13.0785	10.08	11.0182	12.2351
sp|P36542|ATPG_HUMAN	ATP5F1C	Isoform Heart of ATP synthase subunit gamma, mitochondrial OS=Homo sapiens OX=9606 GN=ATP5F1C	615	0.336	1	9.42048	9.62331	9.24552	13.2702	14.1768	14.3241	10.6798	9.92488	9.33494	9.42977	13.9237	9.97987
sp|P36542-2|ATPG_HUMAN	ATP5F1C	ATP synthase subunit gamma, mitochondrial OS=Homo sapiens OX=9606 GN=ATP5F1C PE=1 SV=1	615	0.04	11	12.6304	10.7821	12.4077	10.6183	10.5801	10.2817	11.113	11.5733	10.0133	11.9401	10.4934	10.8999
sp|Q9H074|PAIP1_HUMAN	PAIP1	Polyadenylate-binding protein-interacting protein 1 OS=Homo sapiens OX=9606 GN=PAIP1 PE=1 SV=1	616	0.211	10	11.0092	10.0041	12.7355	11.42	11.9996	11.1535	10.3193	11.0895	10.2693	11.2496	11.5244	10.5594
sp|Q9Y487|VPP2_HUMAN	ATP6V0A2	V-type proton ATPase 116 kDa subunit a isoform 2 OS=Homo sapiens OX=9606 GN=ATP6V0A2 PE=1 SV=2	617	0.056	4	15.6039	12.0325	17.162	11.0299	9.92838	10.209	8.17342	8.82853	7.03246	14.9328	10.3891	8.01147
sp|Q9NUJ1|ABHDA_HUMAN	ABHD10	Mycophenolic acid acyl-glucuronide esterase, mitochondrial OS=Homo sapiens OX=9606 GN=ABHD10 PE=1 SV=1	618	0.291	8	11.3023	10.0054	10.3732	10.4251	11.4382	11.368	12.0602	11.3668	11.6609	10.5603	11.0771	11.696
sp|Q13740-2|CD166_HUMAN	ALCAM	Isoform 2 of CD166 antigen OS=Homo sapiens OX=9606 GN=ALCAM	619	0.023	30	9.64429	9.1148	8.1951	11.1782	11.5982	11.1519	13.8529	11.9061	13.3586	8.98473	11.3094	13.0392
sp|Q9NZD2|GLTP_HUMAN	GLTP	Glycolipid transfer protein OS=Homo sapiens OX=9606 GN=GLTP PE=1 SV=3	620	0.206	4	13.4453	12.6141	14.009	10.4643	9.84022	10.1452	9.75413	10.8435	8.88429	13.3561	10.1499	9.82731
sp|Q06190|P2R3A_HUMAN	PPP2R3A	Serine/threonine-protein phosphatase 2A regulatory subunit B'' subunit alpha OS=Homo sapiens OX=9606 GN=PPP2R3A PE=1 SV=1	621	0.063	3	8.68424	9.64413	9.59341	11.7	11.8042	11.3276	11.5243	12.6873	13.0348	9.30726	11.6106	12.4155
sp|P51688|SPHM_HUMAN	SGSH	N-sulphoglucosamine sulphohydrolase OS=Homo sapiens OX=9606 GN=SGSH PE=1 SV=1	622	0.074	3	8.13028	7.38903	7.31279	13.2503	12.7994	13.2541	14.7018	11.6349	11.5274	7.6107	13.1013	12.6214
sp|P68036-3|UB2L3_HUMAN	UBE2L3	Isoform 3 of Ubiquitin-conjugating enzyme E2 L3 OS=Homo sapiens OX=9606 GN=UBE2L3	623	0.495	12	13.3	11.9618	10.9473	11.1647	9.99772	9.15537	12.0966	10.6206	10.7559	12.0697	10.1059	11.1577
sp|Q8N1G4|LRC47_HUMAN	LRRC47	Leucine-rich repeat-containing protein 47 OS=Homo sapiens OX=9606 GN=LRRC47 PE=1 SV=1	624	0.479	18	11.2819	11.2415	10.0489	11.8989	10.6642	10.9519	11.8339	11.1813	10.8974	10.8574	11.1717	11.3042
sp|Q13895|BYST_HUMAN	BYSL	Bystin OS=Homo sapiens OX=9606 GN=BYSL PE=1 SV=3	625	0.238	11	11.0963	10.519	12.0237	12.2801	12.0227	11.824	10.5517	10.4546	9.22791	11.213	12.0423	10.0781
sp|Q9NXH8|TOR4A_HUMAN	TOR4A	Torsin-4A OS=Homo sapiens OX=9606 GN=TOR4A PE=1 SV=2	626	0.246	11	12.8546	11.2968	14.9147	12.1907	10.6115	9.94545	9.92161	9.83241	8.43208	13.022	10.9159	9.39537
sp|Q15031|SYLM_HUMAN	LARS2	Probable leucine--tRNA ligase, mitochondrial OS=Homo sapiens OX=9606 GN=LARS2 PE=1 SV=2	627	0.093	6	10.5678	10.0044	10.1627	11.5639	11.6217	12.1173	11.371	11.9851	10.6061	10.245	11.7676	11.3207
sp|Q86XI2-2|CNDG2_HUMAN	NCAPG2	Isoform 2 of Condensin-2 complex subunit G2 OS=Homo sapiens OX=9606 GN=NCAPG2	629	0.084	5	9.98671	10.4585	11.7118	12.2292	13.7368	12.7478	9.39243	9.28565	10.451	10.719	12.9046	9.70969
sp|O75691|UTP20_HUMAN	UTP20	Small subunit processome component 20 homolog OS=Homo sapiens OX=9606 GN=UTP20 PE=1 SV=3	630	0.066	15	12.5423	12.6936	13.3944	10.1231	11.2443	11.1967	8.9404	9.83526	10.0299	12.8768	10.8547	9.60185
sp|P99999|CYC_HUMAN	CYCS	Cytochrome c OS=Homo sapiens OX=9606 GN=CYCS PE=1 SV=2	631	0.619	15	10.0023	10.4329	9.57236	10.4037	11.4219	11.0542	12.2943	11.56	13.2584	10.0025	10.9599	12.3709
sp|Q8N3C0|ASCC3_HUMAN	ASCC3	Activating signal cointegrator 1 complex subunit 3 OS=Homo sapiens OX=9606 GN=ASCC3 PE=1 SV=3	632	0.165	28	11.0599	10.2569	12.5027	11.593	11.2241	11.389	10.446	11.5699	9.9587	11.2732	11.402	10.6582
tr|A0A0A0MTQ8|A0A0A0MTQ8_HUMAN	CCDC175	Coiled-coil domain-containing protein 175 OS=Homo sapiens OX=9606 GN=CCDC175 PE=1 SV=1	633	0.011	2	8.73429	8.36336	7.44873	12.4354	13.5757	11.0349	13.6125	14.3966	10.3985	8.18213	12.3487	12.8025
tr|J3KPF3|J3KPF3_HUMAN	SLC3A2	4F2 cell-surface antigen heavy chain OS=Homo sapiens OX=9606 GN=SLC3A2 PE=1 SV=1	634	0.073	30	9.80884	9.95807	9.65635	13.1883	12.0146	12.4518	11.2318	10.9164	10.7737	9.80775	12.5516	10.974
tr|F8W031|F8W031_HUMAN		Uncharacterized protein (Fragment) OS=Homo sapiens OX=9606 PE=4 SV=2	635	0.316	8	10.1935	10.894	9.2552	10.8241	10.9239	9.60695	12.607	11.3316	14.3637	10.1142	10.4516	12.7674
sp|Q15269|PWP2_HUMAN	PWP2	Periodic tryptophan protein 2 homolog OS=Homo sapiens OX=9606 GN=PWP2 PE=2 SV=2	635	0.126	8	11.0036	10.2491	12.7498	11.6286	12.4578	11.2911	9.73262	10.7819	10.1055	11.3342	11.7925	10.2067
sp|A1XBS5|FA92A_HUMAN	FAM92A	Protein FAM92A OS=Homo sapiens OX=9606 GN=FAM92A PE=1 SV=2	636	0.111	1	10.9795	10.0649	10.5341	11.1262	12.7882	11.0477	10.8718	10.7016	11.886	10.5262	11.654	11.1531
sp|Q96C19|EFHD2_HUMAN	EFHD2	EF-hand domain-containing protein D2 OS=Homo sapiens OX=9606 GN=EFHD2 PE=1 SV=1	637	0.554	12	11.0791	11.1519	10.5299	10.6528	10.4959	10.4884	12.0473	11.8184	11.7362	10.9203	10.5457	11.8673
sp|O14727|APAF_HUMAN	APAF1	Apoptotic protease-activating factor 1 OS=Homo sapiens OX=9606 GN=APAF1 PE=1 SV=2	638	0.112	15	13.9983	12.7513	14.1516	9.86131	10.3155	10.5739	9.48876	9.47213	9.38721	13.6337	10.2502	9.44937
sp|A5PLN9-5|TPC13_HUMAN	TRAPPC13	Isoform 4 of Trafficking protein particle complex subunit 13 OS=Homo sapiens OX=9606 GN=TRAPPC13	639	0.112	3	10.2831	10.8106	10.9935	11.0993	12.234	10.2803	11.3946	11.4853	11.4195	10.6957	11.2045	11.4331
tr|A0A0A0MTR7|A0A0A0MTR7_HUMAN	RNF213	E3 ubiquitin-protein ligase RNF213 OS=Homo sapiens OX=9606 GN=RNF213 PE=1 SV=1	640	0.002	22	10.8712	10.198	12.0416	11.9129	11.4146	11.4242	10.6344	10.9423	10.5609	11.0369	11.5839	10.7125
sp|P31327-3|CPSM_HUMAN	CPS1	Isoform 3 of Carbamoyl-phosphate synthase [ammonia], mitochondrial OS=Homo sapiens OX=9606 GN=CPS1	640	0.078	10	11.4258	11.5301	11.6104	10.8868	11.9946	11.6833	9.8618	10.49	10.5172	11.5221	11.5216	10.2897
sp|P27708|PYR1_HUMAN	CAD	CAD protein OS=Homo sapiens OX=9606 GN=CAD PE=1 SV=3	640	0.228	38	12.288	10.9401	14.1905	11.96	11.246	10.7824	9.71492	10.1507	8.72746	12.4729	11.3295	9.53103
sp|P31930|QCR1_HUMAN	UQCRC1	Cytochrome b-c1 complex subunit 1, mitochondrial OS=Homo sapiens OX=9606 GN=UQCRC1 PE=1 SV=3	641	0.427	19	10.2938	10.2899	9.34506	11.8324	10.9544	10.6104	12.7644	10.9947	12.9148	9.97625	11.1324	12.2246
tr|G3V0E4|G3V0E4_HUMAN	PMPCB	Mitochondrial-processing peptidase subunit beta OS=Homo sapiens OX=9606 GN=PMPCB PE=1 SV=1	641	0.169	9	11.2271	10.3264	11.5092	10.7725	11.1943	11.0249	10.7205	11.7978	11.4273	11.0209	10.9972	11.3152
sp|P52306-5|GDS1_HUMAN	RAP1GDS1	Isoform 5 of Rap1 GTPase-GDP dissociation stimulator 1 OS=Homo sapiens OX=9606 GN=RAP1GDS1	642	0.258	17	11.397	9.65401	12.2262	11.3426	11.6231	10.7093	11.1369	11.7835	10.1273	11.0924	11.225	11.0159
tr|F2Z2X4|F2Z2X4_HUMAN	XPO4	Exportin-4 OS=Homo sapiens OX=9606 GN=XPO4 PE=1 SV=1	642	0.078	6	13.9772	10.5479	13.2525	12.4147	11.1234	11.1112	9.17227	10.5776	7.82336	12.5925	11.5498	9.19108
sp|Q14232|EI2BA_HUMAN	EIF2B1	Translation initiation factor eIF-2B subunit alpha OS=Homo sapiens OX=9606 GN=EIF2B1 PE=1 SV=1	643	0.344	9	13.7983	13.1447	16.3245	10.6005	9.72959	10.1217	8.92002	9.13329	8.22735	14.4225	10.1506	8.76022
tr|A0A1C7CYX1|A0A1C7CYX1_HUMAN	ELMSAN1	ELM2 and SANT domain-containing protein 1 OS=Homo sapiens OX=9606 GN=ELMSAN1 PE=1 SV=1	644	0.088	7	10.0489	10.5391	10.7545	11.2292	11.4105	12.1363	11.0249	11.0765	11.78	10.4475	11.592	11.2938
sp|P26639|SYTC_HUMAN	TARS	Threonine--tRNA ligase, cytoplasmic OS=Homo sapiens OX=9606 GN=TARS PE=1 SV=3	645	0.03	35	12.1763	10.9082	12.7584	11.245	11.6776	10.7716	10.5209	9.85067	10.0914	11.9476	11.2314	10.1543
sp|Q01543|FLI1_HUMAN	FLI1	Friend leukemia integration 1 transcription factor OS=Homo sapiens OX=9606 GN=FLI1 PE=1 SV=1	646	0.157	5	13.4801	13.5548	12.4453	12.1787	11.2268	9.76486	8.90539	8.58985	9.85414	13.1601	11.0568	9.11646
tr|A0A024R571|A0A024R571_HUMAN	EHD1	EH domain-containing protein 1 OS=Homo sapiens OX=9606 GN=EHD1 PE=1 SV=1	647	0.642	38	9.39379	10.1526	10.1428	11.8765	11.8027	11.5181	11.2463	11.8198	12.0474	9.8964	11.7324	11.7045
sp|Q9NZN4|EHD2_HUMAN	EHD2	EH domain-containing protein 2 OS=Homo sapiens OX=9606 GN=EHD2 PE=1 SV=2	647	0.58	28	10.3801	10.0448	12.2801	13.1308	12.0367	12.0908	9.64812	10.9234	9.46511	10.9017	12.4194	10.0122
sp|Q9H223|EHD4_HUMAN	EHD4	EH domain-containing protein 4 OS=Homo sapiens OX=9606 GN=EHD4 PE=1 SV=1	647	0.453	26	10.6504	10.5292	11.696	12.0749	11.7488	11.4221	10.7896	10.648	10.441	10.9585	11.7486	10.6262
sp|Q9NZN3|EHD3_HUMAN	EHD3	EH domain-containing protein 3 OS=Homo sapiens OX=9606 GN=EHD3 PE=1 SV=2	647	0.245	7	11.0678	11.6143	11.0199	11.9215	12.6116	12.0441	10.1234	9.63051	9.96693	11.234	12.1924	9.90695
tr|H0YFD6|H0YFD6_HUMAN	HADHA	Trifunctional enzyme subunit alpha, mitochondrial OS=Homo sapiens OX=9606 GN=HADHA PE=1 SV=2	648	0.52	43	10.8027	10.8523	10.3592	10.6171	10.5378	11.2493	11.762	12.028	11.7916	10.6714	10.8014	11.8605
tr|A0A3B3ITK7|A0A3B3ITK7_HUMAN	PGM1	Phosphoglucomutase-1 OS=Homo sapiens OX=9606 GN=PGM1 PE=4 SV=1	649	0.485	23	9.86002	8.92143	10.6727	13.5923	11.8993	11.3712	11.648	11.9545	10.0804	9.81805	12.2876	11.2276
tr|A0A2R8YH03|A0A2R8YH03_HUMAN	FAM208B	Protein FAM208B OS=Homo sapiens OX=9606 GN=FAM208B PE=1 SV=1	650	0.02	4	11.7435	12.4805	12.2144	11.5333	10.511	11.1576	10.2843	9.67314	10.4023	12.1461	11.0673	10.1199
sp|Q8TED9|AF1L1_HUMAN	AFAP1L1	Actin filament-associated protein 1-like 1 OS=Homo sapiens OX=9606 GN=AFAP1L1 PE=1 SV=2	651	0.02	1	9.66435	8.78419	7.00268	15.1265	14.9359	13.7751	9.40061	8.20509	13.1056	8.48374	14.6125	10.2371
sp|Q8N556-2|AFAP1_HUMAN	AFAP1	Isoform 2 of Actin filament-associated protein 1 OS=Homo sapiens OX=9606 GN=AFAP1	651	0.163	16	10.9983	11.3366	11.2355	11.4109	11.1395	11.3253	10.9093	10.7369	10.9077	11.1901	11.2919	10.8513
sp|O14646|CHD1_HUMAN	CHD1	Chromodomain-helicase-DNA-binding protein 1 OS=Homo sapiens OX=9606 GN=CHD1 PE=1 SV=2	652	0.097	13	10.3738	11.1502	10.4591	11.0441	11.7511	11.6133	11.518	10.6132	11.4771	10.661	11.4695	11.2028
sp|O14647|CHD2_HUMAN	CHD2	Chromodomain-helicase-DNA-binding protein 2 OS=Homo sapiens OX=9606 GN=CHD2 PE=1 SV=2	652	0.062	8	10.6882	10.7882	10.7378	10.9665	12.7272	11.5241	10.38	11.3076	10.8805	10.7381	11.7393	10.856
sp|Q9HCK8|CHD8_HUMAN	CHD8	Chromodomain-helicase-DNA-binding protein 8 OS=Homo sapiens OX=9606 GN=CHD8 PE=1 SV=5	652	0.067	10	10.4872	11.5577	10.3746	11.1907	10.9387	11.2887	11.3082	10.9631	11.891	10.8065	11.1394	11.3874
sp|Q8TD26|CHD6_HUMAN	CHD6	Chromodomain-helicase-DNA-binding protein 6 OS=Homo sapiens OX=9606 GN=CHD6 PE=1 SV=4	652	0.013	2	10.6215	11.6552	11.6091	11.0668	11.0887	10.2955	13.3381	9.51993	10.8052	11.2953	10.817	11.2211
sp|Q3L8U1|CHD9_HUMAN	CHD9	Chromodomain-helicase-DNA-binding protein 9 OS=Homo sapiens OX=9606 GN=CHD9 PE=1 SV=2	652	0.011	3	11.0127	12.0138	11.4497	10.4896	11.6516	11.7613	10.0342	10.0764	11.5106	11.4921	11.3008	10.5404
tr|A0A087WUE4|A0A087WUE4_HUMAN	LENG8	Leukocyte receptor cluster member 8 OS=Homo sapiens OX=9606 GN=LENG8 PE=1 SV=1	653	0.092	5	11.536	11.5166	12.5561	11.7196	12.1809	11.6374	9.56877	9.68841	9.59611	11.8696	11.846	9.61776
sp|Q9NX24|NHP2_HUMAN	NHP2	H/ACA ribonucleoprotein complex subunit 2 OS=Homo sapiens OX=9606 GN=NHP2 PE=1 SV=1	654	0.529	5	11.4954	11.7267	11.5114	11.0396	11.2393	11.6145	9.8616	10.9481	10.5633	11.5778	11.2978	10.4577
sp|Q9UBT2|SAE2_HUMAN	UBA2	SUMO-activating enzyme subunit 2 OS=Homo sapiens OX=9606 GN=UBA2 PE=1 SV=2	655	0.348	22	10.7226	11.2256	12.0292	12.074	11.4537	11.3581	10.514	10.3208	10.3021	11.3258	11.6286	10.379
sp|P46199|IF2M_HUMAN	MTIF2	Translation initiation factor IF-2, mitochondrial OS=Homo sapiens OX=9606 GN=MTIF2 PE=1 SV=2	656	0.135	6	10.2409	10.6995	10.7942	10.142	10.8228	11.1193	11.6304	12.3159	12.235	10.5782	10.6947	12.0604
sp|Q9UN37|VPS4A_HUMAN	VPS4A	Vacuolar protein sorting-associated protein 4A OS=Homo sapiens OX=9606 GN=VPS4A PE=1 SV=1	657	0.389	13	10.8207	11.6763	10.5195	11.148	10.7789	11.7252	11.0491	11.3663	10.9161	11.0055	11.2174	11.1105
sp|O75351|VPS4B_HUMAN	VPS4B	Vacuolar protein sorting-associated protein 4B OS=Homo sapiens OX=9606 GN=VPS4B PE=1 SV=2	657	0.414	20	11.2378	11.0601	10.9471	11.4337	11.1698	10.8368	11.202	11.0998	11.0129	11.0817	11.1468	11.1049
sp|Q6PIW4|FIGL1_HUMAN	FIGNL1	Fidgetin-like protein 1 OS=Homo sapiens OX=9606 GN=FIGNL1 PE=1 SV=2	657	0.028	4	11.5974	12.3642	11.0815	11.4894	12.2353	11.0992	9.78322	9.9376	10.4122	11.681	11.608	10.0443
sp|Q6Y7W6|GGYF2_HUMAN	GIGYF2	GRB10-interacting GYF protein 2 OS=Homo sapiens OX=9606 GN=GIGYF2 PE=1 SV=1	658	0.013	22	10.9461	11.9694	10.6778	10.5732	10.8352	10.6295	11.5515	10.9894	11.8278	11.1978	10.6793	11.4562
sp|Q9UNF0|PACN2_HUMAN	PACSIN2	Protein kinase C and casein kinase substrate in neurons protein 2 OS=Homo sapiens OX=9606 GN=PACSIN2 PE=1 SV=2	659	0.414	19	10.6535	10.6631	10.6233	10.2115	11.2298	10.8287	12.1604	11.0224	12.6073	10.6466	10.7567	11.93
sp|Q15418-2|KS6A1_HUMAN	RPS6KA1	Isoform 2 of Ribosomal protein S6 kinase alpha-1 OS=Homo sapiens OX=9606 GN=RPS6KA1	660	0.116	12	9.48543	9.63301	9.33244	11.5861	12.2098	12.311	11.9105	12.0205	11.5113	9.48363	12.0356	11.8141
sp|Q9UKI8-2|TLK1_HUMAN	TLK1	Isoform 2 of Serine/threonine-protein kinase tousled-like 1 OS=Homo sapiens OX=9606 GN=TLK1	660	0.069	2	10.8694	11.5388	9.68209	12.5427	11.4247	10.207	11.7772	11.8942	10.0639	10.6968	11.3915	11.2451
sp|Q86UE8-2|TLK2_HUMAN	TLK2	Isoform 2 of Serine/threonine-protein kinase tousled-like 2 OS=Homo sapiens OX=9606 GN=TLK2	660	0.029	2	10.8325	10.6132	10.8162	11.2935	10.584	11.3814	11.3139	11.2043	11.9611	10.754	11.0863	11.4931
sp|O15021|MAST4_HUMAN	MAST4	Microtubule-associated serine/threonine-protein kinase 4 OS=Homo sapiens OX=9606 GN=MAST4 PE=1 SV=4	660	0.028	7	10.8024	12.0598	11.4643	11.8634	10.2557	11.0505	11.6648	10.5279	10.3113	11.4422	11.0565	10.8347
sp|Q96GX5|GWL_HUMAN	MASTL	Serine/threonine-protein kinase greatwall OS=Homo sapiens OX=9606 GN=MASTL PE=1 SV=1	660	0.046	1	12.5912	11.9306	9.96484	11.3411	12.2276	11.0828	9.30403	9.77807	11.7796	11.4955	11.5505	10.2872
sp|P51812|KS6A3_HUMAN	RPS6KA3	Ribosomal protein S6 kinase alpha-3 OS=Homo sapiens OX=9606 GN=RPS6KA3 PE=1 SV=1	660	0.157	9	12.2478	10.3385	12.4311	11.6319	11.429	10.6216	10.8184	10.4402	10.0415	11.6725	11.2275	10.4334
sp|Q16254|E2F4_HUMAN	E2F4	Transcription factor E2F4 OS=Homo sapiens OX=9606 GN=E2F4 PE=1 SV=2	661	0.136	7	10.459	10.9811	10.9014	10.265	11.8264	10.6131	12.0144	11.7047	11.2349	10.7805	10.9015	11.6513
sp|Q15014|MO4L2_HUMAN	MORF4L2	Mortality factor 4-like protein 2 OS=Homo sapiens OX=9606 GN=MORF4L2 PE=1 SV=1	662	0.309	7	10.0207	11.1708	11.4872	11.6689	11.6626	11.4197	10.9087	10.3042	11.3572	10.8929	11.5837	10.8567
sp|Q9UBU8|MO4L1_HUMAN	MORF4L1	Mortality factor 4-like protein 1 OS=Homo sapiens OX=9606 GN=MORF4L1 PE=1 SV=2	662	0.249	5	10.6714	10.8923	12.4295	11.3156	12.3818	12.0669	10.0435	9.84137	10.3575	11.3311	11.9214	10.0808
sp|Q93063-3|EXT2_HUMAN	EXT2	Isoform 3 of Exostosin-2 OS=Homo sapiens OX=9606 GN=EXT2	663	0.067	5	11.8333	9.66465	12.2272	11.3806	11.4204	10.7015	10.8602	11.0661	10.846	11.2417	11.1675	10.9241
tr|F8W6M3|F8W6M3_HUMAN	ZDHHC3	Palmitoyltransferase OS=Homo sapiens OX=9606 GN=ZDHHC3 PE=1 SV=1	665	0.072	2	10.9037	10.7774	12.6193	11.3465	9.88159	10.7436	11.2115	10.9296	11.5869	11.4335	10.6572	11.2427
sp|Q6QEF8-5|CORO6_HUMAN	CORO6	Isoform 5 of Coronin-6 OS=Homo sapiens OX=9606 GN=CORO6	666	0.03	1	8.90903	11.6292	8.47788	11.7937	11.2664	11.217	11.6253	11.714	13.3676	9.67204	11.4257	12.2356
sp|P31146|COR1A_HUMAN	CORO1A	Coronin-1A OS=Homo sapiens OX=9606 GN=CORO1A PE=1 SV=4	666	0.102	3	9.39511	9.96875	9.7001	10.9949	10.9831	11.0772	13.4955	11.3122	13.0731	9.68799	11.0184	12.6269
sp|Q9ULV4-3|COR1C_HUMAN	CORO1C	Isoform 3 of Coronin-1C OS=Homo sapiens OX=9606 GN=CORO1C	666	0.495	38	12.1578	12.5281	12.2833	10.9842	10.3826	10.9848	10.2458	10.0039	10.4295	12.3231	10.7839	10.2264
sp|P52434|RPAB3_HUMAN	POLR2H	DNA-directed RNA polymerases I, II, and III subunit RPABC3 OS=Homo sapiens OX=9606 GN=POLR2H PE=1 SV=4	667	0.107	4	12.3539	10.8027	11.1233	12.7695	11.0634	11.2018	10.0209	11.9273	8.7372	11.4266	11.6782	10.2285
sp|Q16594|TAF9_HUMAN	TAF9	Transcription initiation factor TFIID subunit 9 OS=Homo sapiens OX=9606 GN=TAF9 PE=1 SV=1	668	0.114	1	10.9257	11.6312	12.5383	9.78081	10.2668	12.46	9.68044	12.0721	10.6447	11.6984	10.8359	10.7991
sp|P62263|RS14_HUMAN	RPS14	40S ribosomal protein S14 OS=Homo sapiens OX=9606 GN=RPS14 PE=1 SV=3	669	0.371	16	10.7904	11.8681	10.6135	11.0023	11.0827	10.8958	11.2565	10.9703	11.5205	11.0907	10.9936	11.2491
sp|Q9H7N4|SFR19_HUMAN	SCAF1	Splicing factor, arginine/serine-rich 19 OS=Homo sapiens OX=9606 GN=SCAF1 PE=1 SV=3	671	0.055	4	10.9783	11.6999	11.0411	10.1442	11.7465	10.9523	11.6069	9.50124	12.3295	11.2398	10.9477	11.1459
sp|O75044|SRGP2_HUMAN	SRGAP2	SLIT-ROBO Rho GTPase-activating protein 2 OS=Homo sapiens OX=9606 GN=SRGAP2 PE=1 SV=3	672	0.125	11	10.4396	10.4841	10.4874	11.9868	11.13	11.8941	11.106	11.7155	10.7564	10.4704	11.6703	11.1926
sp|Q7Z6B7|SRGP1_HUMAN	SRGAP1	SLIT-ROBO Rho GTPase-activating protein 1 OS=Homo sapiens OX=9606 GN=SRGAP1 PE=1 SV=1	672	0.125	10	13.3006	14.2306	12.4402	11.0714	10.0221	10.031	9.62689	9.67863	9.59851	13.3238	10.3748	9.63468
sp|Q9UPN9|TRI33_HUMAN	TRIM33	E3 ubiquitin-protein ligase TRIM33 OS=Homo sapiens OX=9606 GN=TRIM33 PE=1 SV=3	673	0.1	11	10.8815	11.2002	11.0178	11.0417	11.8563	12.1676	10.6756	10.4585	10.7007	11.0332	11.6885	10.6116
sp|O15164|TIF1A_HUMAN	TRIM24	Transcription intermediary factor 1-alpha OS=Homo sapiens OX=9606 GN=TRIM24 PE=1 SV=3	673	0.055	5	10.4677	11.8001	10.9392	10.6284	11.3326	11.5079	10.6834	10.7489	11.8919	11.069	11.1563	11.1081
sp|O15027-5|SC16A_HUMAN	SEC16A	Isoform 5 of Protein transport protein Sec16A OS=Homo sapiens OX=9606 GN=SEC16A	674	0.169	27	10.9364	11.3082	10.0611	10.7668	10.7104	10.5836	12.2509	11.3617	12.0209	10.7686	10.6869	11.8778
sp|Q99704|DOK1_HUMAN	DOK1	Docking protein 1 OS=Homo sapiens OX=9606 GN=DOK1 PE=1 SV=1	675	0.254	4	9.18513	9.52116	10.6473	12.4891	12.7119	11.7474	10.9026	11.8864	10.9089	9.78453	12.3161	11.2326
sp|Q14692|BMS1_HUMAN	BMS1	Ribosome biogenesis protein BMS1 homolog OS=Homo sapiens OX=9606 GN=BMS1 PE=1 SV=1	676	0.172	13	11.0356	11.5461	10.9358	12.6006	10.9731	10.4503	11.9218	9.68972	10.847	11.1725	11.3413	10.8195
sp|Q15424-3|SAFB1_HUMAN	SAFB	Isoform 3 of Scaffold attachment factor B1 OS=Homo sapiens OX=9606 GN=SAFB	677	0.156	11	9.81872	12.4378	9.98225	11.4871	10.4016	12.0884	10.7357	11.9246	11.1238	10.7463	11.3257	11.2614
sp|Q14151|SAFB2_HUMAN	SAFB2	Scaffold attachment factor B2 OS=Homo sapiens OX=9606 GN=SAFB2 PE=1 SV=1	677	0.268	25	11.1145	11.3887	11.906	11.5168	10.8476	10.3476	11.3394	10.3652	11.1742	11.4697	10.904	10.9596
sp|Q8N1G2|CMTR1_HUMAN	CMTR1	Cap-specific mRNA (nucleoside-2'-O-)-methyltransferase 1 OS=Homo sapiens OX=9606 GN=CMTR1 PE=1 SV=1	678	0.079	4	11.0901	11.259	12.0484	11.6468	11.3079	11.615	10.8966	9.74864	10.3875	11.4658	11.5232	10.3442
sp|Q6MZP7|LIN54_HUMAN	LIN54	Protein lin-54 homolog OS=Homo sapiens OX=9606 GN=LIN54 PE=1 SV=3	679	0.087	3	11.5854	11.0963	10.94	12.2395	12.2433	11.4977	9.15358	9.92811	11.3161	11.2072	11.9935	10.1326
sp|P35659|DEK_HUMAN	DEK	Protein DEK OS=Homo sapiens OX=9606 GN=DEK PE=1 SV=1	680	0.36	16	10.3414	11.8503	10.0107	12.1546	11.6739	12.9457	9.5937	11.1532	10.2763	10.7341	12.2581	10.3411
sp|Q92900|RENT1_HUMAN	UPF1	Regulator of nonsense transcripts 1 OS=Homo sapiens OX=9606 GN=UPF1 PE=1 SV=2	681	0.406	40	11.8963	11.4451	11.4455	11.1796	11.2482	11.2045	10.529	10.7553	10.2966	11.5956	11.2108	10.527
sp|P51530|DNA2_HUMAN	DNA2	DNA replication ATP-dependent helicase/nuclease DNA2 OS=Homo sapiens OX=9606 GN=DNA2 PE=1 SV=3	681	0.025	2	14.0642	12.2444	14.2129	12.5747	11.3199	9.40571	7.58649	9.81885	8.77273	13.5072	11.1001	8.72602
sp|Q01804|OTUD4_HUMAN	OTUD4	OTU domain-containing protein 4 OS=Homo sapiens OX=9606 GN=OTUD4 PE=1 SV=4	682	0.176	15	10.4935	11.8515	9.78232	11.0592	10.5536	11.4932	11.3298	11.4991	11.9379	10.7091	11.0353	11.5889
sp|Q8IV48|ERI1_HUMAN	ERI1	3'-5' exoribonuclease 1 OS=Homo sapiens OX=9606 GN=ERI1 PE=1 SV=3	683	0.183	7	11.9567	12.6395	12.4834	11.3149	11.2384	11.579	9.79613	9.87543	9.11654	12.3599	11.3774	9.59603
sp|O15116|LSM1_HUMAN	LSM1	U6 snRNA-associated Sm-like protein LSm1 OS=Homo sapiens OX=9606 GN=LSM1 PE=1 SV=1	684	0.519	4	12.6198	12.0643	10.41	12.2176	10.2836	10.3315	10.8774	10.9474	10.2484	11.698	10.9442	10.6911
sp|P49753|ACOT2_HUMAN	ACOT2	Acyl-coenzyme A thioesterase 2, mitochondrial OS=Homo sapiens OX=9606 GN=ACOT2 PE=1 SV=6	685	0.296	9	9.07637	8.82234	8.54205	11.2251	11.2325	11.1593	12.9519	13.2398	13.7508	8.81359	11.2056	13.3142
sp|Q9UHD8|SEPT9_HUMAN	2019-09-09	Septin-9 OS=Homo sapiens OX=9606 GN=SEPT9 PE=1 SV=2	686	0.712	49	10.3718	11.2098	9.03702	10.6709	10.9671	10.3507	13.2534	11.8265	12.3128	10.2062	10.6629	12.4642
tr|B5ME97|B5ME97_HUMAN	2019-09-10	Septin 10, isoform CRA_c OS=Homo sapiens OX=9606 GN=SEPT10 PE=1 SV=2	686	0.388	24	10.4008	10.0833	10.3375	10.5181	11.5659	11.8616	11.2715	12.2826	11.6787	10.2739	11.3152	11.7443
sp|Q92599|SEPT8_HUMAN	2019-09-08	Septin-8 OS=Homo sapiens OX=9606 GN=SEPT8 PE=1 SV=4	686	0.282	21	10.5029	10.1006	10.4208	11.0907	11.4012	11.659	11.2975	12.1063	11.4209	10.3414	11.3836	11.6082
sp|Q9NVA2-2|SEP11_HUMAN	2019-09-11	Isoform 2 of Septin-11 OS=Homo sapiens OX=9606 GN=SEPT11	686	0.287	13	11.0234	11.4641	9.75253	11.7331	10.7615	10.3626	12.7135	10.3339	11.8556	10.7467	10.9524	11.6343
sp|Q16181-2|SEPT7_HUMAN	2019-09-07	Isoform 2 of Septin-7 OS=Homo sapiens OX=9606 GN=SEPT7	686	0.025	24	11.2327	10.2026	12.0374	11.9127	11.4262	11.1798	10.487	11.4565	10.0651	11.1576	11.5062	10.6695
sp|Q14141|SEPT6_HUMAN	2019-09-06	Septin-6 OS=Homo sapiens OX=9606 GN=SEPT6 PE=1 SV=4	686	0.161	5	11.5951	13.6822	10.3117	10.1107	10.0142	11.2549	11.1821	11.1662	10.6829	11.863	10.4599	11.0104
sp|O43493|TGON2_HUMAN	TGOLN2	Trans-Golgi network integral membrane protein 2 OS=Homo sapiens OX=9606 GN=TGOLN2 PE=1 SV=3	687	0.334	16	11.2109	13.1283	9.51716	10.5045	10.505	10.3891	11.6676	10.3378	12.7397	11.2855	10.4662	11.5817
sp|P84090|ERH_HUMAN	ERH	Enhancer of rudimentary homolog OS=Homo sapiens OX=9606 GN=ERH PE=1 SV=1	688	0.404	6	12.9428	10.9991	10.3784	9.81236	10.7169	10.7797	10.9685	11.9513	11.4509	11.4401	10.4363	11.4569
sp|O76080|ZFAN5_HUMAN	ZFAND5	AN1-type zinc finger protein 5 OS=Homo sapiens OX=9606 GN=ZFAND5 PE=1 SV=1	689	0.347	3	10.715	12.5501	9.19321	11.8457	9.56721	11.4536	11.4933	11.7045	11.4774	10.8194	10.9555	11.5584
sp|Q6FIF0|ZFAN6_HUMAN	ZFAND6	AN1-type zinc finger protein 6 OS=Homo sapiens OX=9606 GN=ZFAND6 PE=1 SV=2	689	0.163	3	10.9009	11.6637	9.93016	10.3912	11.1824	11.6407	10.5642	11.0392	12.6875	10.8316	11.0714	11.4303
sp|P52948|NUP98_HUMAN	NUP98	Nuclear pore complex protein Nup98-Nup96 OS=Homo sapiens OX=9606 GN=NUP98 PE=1 SV=4	690	0.249	32	10.8068	11.4877	10.6658	10.7917	11.6953	11.3755	10.966	11.1008	11.1104	10.9868	11.2875	11.0591
sp|Q16512-2|PKN1_HUMAN	PKN1	Isoform 2 of Serine/threonine-protein kinase N1 OS=Homo sapiens OX=9606 GN=PKN1	691	0.172	13	9.19694	8.69487	9.9062	14.1003	13.4227	13.05	10.0793	11.2971	10.2526	9.266	13.5243	10.543
sp|Q16513|PKN2_HUMAN	PKN2	Serine/threonine-protein kinase N2 OS=Homo sapiens OX=9606 GN=PKN2 PE=1 SV=1	691	0.194	15	11.3398	10.7175	11.0447	11.0533	11.0565	11.0312	11.4481	10.9514	11.3575	11.034	11.047	11.2523
sp|Q9P2R3-4|ANFY1_HUMAN	ANKFY1	Isoform 4 of Rabankyrin-5 OS=Homo sapiens OX=9606 GN=ANKFY1	691	0.14	12	12.303	10.2233	12.5299	11.2726	11.8496	11.2671	9.92211	10.5766	10.0558	11.6854	11.4631	10.1848
sp|Q9P2E5|CHPF2_HUMAN	CHPF2	Chondroitin sulfate glucuronyltransferase OS=Homo sapiens OX=9606 GN=CHPF2 PE=2 SV=2	692	0.07	2	10.8344	8.79747	15.0661	11.542	13.304	10.3046	10.8309	9.61596	9.70468	11.566	11.7169	10.0505
sp|Q08945|SSRP1_HUMAN	SSRP1	FACT complex subunit SSRP1 OS=Homo sapiens OX=9606 GN=SSRP1 PE=1 SV=1	693	0.299	25	12.6087	13.609	8.52934	9.90408	15.7854	12.1169	8.87212	7.9383	10.6361	11.5823	12.6021	9.14884
sp|P04040|CATA_HUMAN	CAT	Catalase OS=Homo sapiens OX=9606 GN=CAT PE=1 SV=3	694	0.353	17	11.0333	10.4643	11.5314	11.6065	10.4866	10.3521	11.3177	12.1813	11.0267	11.0097	10.8151	11.5086
sp|O14578-4|CTRO_HUMAN	CIT	Isoform 4 of Citron Rho-interacting kinase OS=Homo sapiens OX=9606 GN=CIT	695	0.173	31	13.9134	14.658	14.6471	10.2746	10.912	10.5168	8.24933	8.14004	8.68873	14.4062	10.5678	8.35937
sp|Q14146|URB2_HUMAN	URB2	Unhealthy ribosome biogenesis protein 2 homolog OS=Homo sapiens OX=9606 GN=URB2 PE=1 SV=2	696	0.024	1	11.4718	11.7534	14.112	14.3689	10.2302	12.4181	7.84549	11.2537	6.54637	12.4457	12.3391	8.54852
sp|P41214|EIF2D_HUMAN	EIF2D	Eukaryotic translation initiation factor 2D OS=Homo sapiens OX=9606 GN=EIF2D PE=1 SV=3	697	0.236	11	10.8219	10.1833	11.2764	10.6575	11.7584	11.8394	10.8758	11.1445	11.4427	10.7605	11.4184	11.1543
sp|Q6UW63|KDEL1_HUMAN	KDELC1	KDEL motif-containing protein 1 OS=Homo sapiens OX=9606 GN=KDELC1 PE=1 SV=1	698	0.265	7	10.6109	11.6513	11.2207	11.2696	10.7562	11.1754	10.3455	11.2493	11.7209	11.161	11.0671	11.1052
sp|P08243|ASNS_HUMAN	ASNS	Asparagine synthetase [glutamine-hydrolyzing] OS=Homo sapiens OX=9606 GN=ASNS PE=1 SV=4	699	0.173	8	11.9007	10.8189	12.1304	12.3249	11.4692	11.341	9.85542	10.2308	9.92875	11.6167	11.7117	10.005
sp|Q9Y383|LC7L2_HUMAN	LUC7L2	Putative RNA-binding protein Luc7-like 2 OS=Homo sapiens OX=9606 GN=LUC7L2 PE=1 SV=2	700	0.028	20	10.3008	11.1076	9.65902	10.4867	10.7667	11.6799	11.5594	12.2781	12.1619	10.3558	10.9778	11.9998
sp|Q9NQ29|LUC7L_HUMAN	LUC7L	Putative RNA-binding protein Luc7-like 1 OS=Homo sapiens OX=9606 GN=LUC7L PE=1 SV=1	700	0.146	5	11.4565	12.9295	10.6866	10.9218	11.2682	11.3534	9.81692	10.5947	10.9724	11.6909	11.1811	10.4613
sp|Q9BPZ7|SIN1_HUMAN	MAPKAP1	Target of rapamycin complex 2 subunit MAPKAP1 OS=Homo sapiens OX=9606 GN=MAPKAP1 PE=1 SV=2	701	0.167	6	12.3819	10.1251	11.7195	10.8737	11.6536	11.8053	9.91892	11.4178	10.1043	11.4088	11.4442	10.4803
sp|P17655|CAN2_HUMAN	CAPN2	Calpain-2 catalytic subunit OS=Homo sapiens OX=9606 GN=CAPN2 PE=1 SV=6	702	0.474	34	11.0605	11.4396	12.6164	11.2811	10.9704	11.287	10.0647	11.4693	9.81081	11.7055	11.1795	10.4483
sp|P08670|VIME_HUMAN	VIM	Vimentin OS=Homo sapiens OX=9606 GN=VIM PE=1 SV=4	703	0.833	93	11.8226	11.9502	11.343	9.85642	10.4901	10.5422	11.327	11.4449	11.2236	11.7053	10.2962	11.3318
sp|O43252|PAPS1_HUMAN	PAPSS1	Bifunctional 3'-phosphoadenosine 5'-phosphosulfate synthase 1 OS=Homo sapiens OX=9606 GN=PAPSS1 PE=1 SV=2	704	0.404	22	12.7022	11.935	13.1537	10.8482	10.6474	10.3775	9.95239	10.752	9.63176	12.597	10.6244	10.112
sp|O95340-2|PAPS2_HUMAN	PAPSS2	Isoform B of Bifunctional 3'-phosphoadenosine 5'-phosphosulfate synthase 2 OS=Homo sapiens OX=9606 GN=PAPSS2	704	0.433	27	13.1448	12.7923	13.3582	9.90835	10.5278	10.2024	9.78204	10.1182	10.1658	13.0984	10.2128	10.022
sp|Q9Y6G5|COMDA_HUMAN	COMMD10	COMM domain-containing protein 10 OS=Homo sapiens OX=9606 GN=COMMD10 PE=1 SV=1	705	0.347	6	10.1798	10.3773	9.81568	11.4417	11.0464	11.664	11.396	12.7247	11.3544	10.1243	11.384	11.825
sp|P49411|EFTU_HUMAN	TUFM	Elongation factor Tu, mitochondrial OS=Homo sapiens OX=9606 GN=TUFM PE=1 SV=2	706	0.538	23	11.9737	11.2158	11.6278	11.5572	10.504	11.2318	10.3861	11.6021	9.90149	11.6058	11.0977	10.6299
sp|Q969T9|WBP2_HUMAN	WBP2	WW domain-binding protein 2 OS=Homo sapiens OX=9606 GN=WBP2 PE=1 SV=1	707	0.195	8	11.1761	9.83128	10.37	10.5156	11.1472	10.573	11.9725	12.9806	11.4337	10.4591	10.7453	12.1289
sp|Q8N5A5|ZGPAT_HUMAN	ZGPAT	Zinc finger CCCH-type with G patch domain-containing protein OS=Homo sapiens OX=9606 GN=ZGPAT PE=1 SV=3	708	0.111	4	12.1668	10.8025	9.88278	10.4804	11.9514	10.3854	12.4757	11.0396	10.8153	10.9507	10.9391	11.4435
sp|Q99996-6|AKAP9_HUMAN	AKAP9	Isoform 6 of A-kinase anchor protein 9 OS=Homo sapiens OX=9606 GN=AKAP9	709	0.168	47	10.789	11.2201	10.4672	10.3628	10.7857	10.8745	11.9993	11.0383	12.4631	10.8254	10.6743	11.8336
sp|Q02224|CENPE_HUMAN	CENPE	Centromere-associated protein E OS=Homo sapiens OX=9606 GN=CENPE PE=1 SV=2	709	0.023	5	12.3194	12.6974	12.6879	10.2601	11.1032	12.3714	9.80482	9.21067	9.54514	12.5682	11.2449	9.52021
sp|P25686|DNJB2_HUMAN	DNAJB2	DnaJ homolog subfamily B member 2 OS=Homo sapiens OX=9606 GN=DNAJB2 PE=1 SV=3	710	0.12	3	10.6176	8.96824	11.1967	12.0011	11.9764	11.7238	11.1681	12.4425	9.90556	10.2608	11.9004	11.1721
sp|O75190|DNJB6_HUMAN	DNAJB6	DnaJ homolog subfamily B member 6 OS=Homo sapiens OX=9606 GN=DNAJB6 PE=1 SV=2	710	0.046	5	12.5455	10.2454	12.9706	12.7288	11.9442	10.2061	10.1803	10.597	8.58213	11.9205	11.6264	9.78648
sp|Q6L8Q7|PDE12_HUMAN	PDE12	2',5'-phosphodiesterase 12 OS=Homo sapiens OX=9606 GN=PDE12 PE=1 SV=2	711	0.19	4	11.1211	11.6197	10.9987	10.9785	11.4228	11.0112	11.1064	10.5059	11.2357	11.2465	11.1375	10.9493
sp|P82933|RT09_HUMAN	MRPS9	28S ribosomal protein S9, mitochondrial OS=Homo sapiens OX=9606 GN=MRPS9 PE=1 SV=2	712	0.273	10	10.5796	10.383	10.2671	11.0503	11.27	11.6021	11.6116	11.3799	11.8565	10.4099	11.3075	11.616
sp|Q9NVT9|ARMC1_HUMAN	ARMC1	Armadillo repeat-containing protein 1 OS=Homo sapiens OX=9606 GN=ARMC1 PE=1 SV=1	713	0.152	5	11.135	10.2722	12.031	11.5628	11.6533	11.7643	10.4644	10.4421	10.6749	11.1461	11.6601	10.5271
sp|P23229|ITA6_HUMAN	ITGA6	Integrin alpha-6 OS=Homo sapiens OX=9606 GN=ITGA6 PE=1 SV=5	714	0.264	31	13.5769	13.49	12.8985	9.25215	9.28274	9.117	10.8224	10.9072	10.6531	13.3218	9.2173	10.7942
sp|Q9Y6W3|CAN7_HUMAN	CAPN7	Calpain-7 OS=Homo sapiens OX=9606 GN=CAPN7 PE=1 SV=1	715	0.146	6	11.1935	10.7431	12.8821	11.0623	11.3417	11.1573	9.90299	11.2868	10.4302	11.6062	11.1871	10.54
sp|O75962|TRIO_HUMAN	TRIO	Triple functional domain protein OS=Homo sapiens OX=9606 GN=TRIO PE=1 SV=2	716	0.158	31	9.71259	9.08666	10.3473	13.0719	13.0952	12.8498	10.4909	10.9357	10.4099	9.71552	13.0056	10.6122
sp|Q53F19|NCBP3_HUMAN	NCBP3	Nuclear cap-binding protein subunit 3 OS=Homo sapiens OX=9606 GN=NCBP3 PE=1 SV=2	717	0.111	3	11.5225	11.8395	10.9593	11.4539	10.5057	10.7315	10.9519	10.8418	11.194	11.4404	10.897	10.9959
sp|Q9BY89|K1671_HUMAN	KIAA1671	Uncharacterized protein KIAA1671 OS=Homo sapiens OX=9606 GN=KIAA1671 PE=1 SV=2	719	0.162	19	13.0405	14.386	12.6201	8.89556	9.91516	9.24754	10.8771	10.1297	10.8884	13.3489	9.35275	10.6317
sp|P00505|AATM_HUMAN	GOT2	Aspartate aminotransferase, mitochondrial OS=Homo sapiens OX=9606 GN=GOT2 PE=1 SV=3	720	0.563	27	11.3523	11.1561	10.0312	12.2718	10.1799	11.0176	11.5375	11.8711	10.5825	10.8465	11.1564	11.3304
sp|Q8WY91|THAP4_HUMAN	THAP4	THAP domain-containing protein 4 OS=Homo sapiens OX=9606 GN=THAP4 PE=1 SV=2	721	0.042	1	11.8373	12.4075	10.878	12.7054	11.7302	11.383	10.2974	8.43399	10.3274	11.7076	11.9395	9.68626
sp|P31350-2|RIR2_HUMAN	RRM2	Isoform 2 of Ribonucleoside-diphosphate reductase subunit M2 OS=Homo sapiens OX=9606 GN=RRM2	722	0.261	10	11.6307	11.0751	11.5641	13.2218	12.4292	13.317	8.86161	9.18213	8.71831	11.4233	12.9893	8.92068
sp|Q7LG56-6|RIR2B_HUMAN	RRM2B	Isoform 6 of Ribonucleoside-diphosphate reductase subunit M2 B OS=Homo sapiens OX=9606 GN=RRM2B	722	0.102	2	12.2821	10.1929	14.236	15.1962	11.272	10.5934	9.18817	10.725	6.31408	12.237	12.3539	8.74242
sp|Q02790|FKBP4_HUMAN	FKBP4	Peptidyl-prolyl cis-trans isomerase FKBP4 OS=Homo sapiens OX=9606 GN=FKBP4 PE=1 SV=3	723	0.495	22	13.5307	13.4211	13.2765	9.64765	9.83692	9.98374	10.2014	9.83633	10.2658	13.4094	9.82277	10.1012
sp|Q14566|MCM6_HUMAN	MCM6	DNA replication licensing factor MCM6 OS=Homo sapiens OX=9606 GN=MCM6 PE=1 SV=1	724	0.329	31	11.589	10.8774	10.8617	12.6718	11.575	12.3173	9.80918	10.971	9.32749	11.1094	12.188	10.0359
sp|Q9BUJ2|HNRL1_HUMAN	HNRNPUL1	Heterogeneous nuclear ribonucleoprotein U-like protein 1 OS=Homo sapiens OX=9606 GN=HNRNPUL1 PE=1 SV=2	725	0.363	32	11.0242	11.5371	10.4122	11.0989	11.1433	10.8744	11.6651	10.4401	11.8046	10.9912	11.0389	11.3033
sp|P13984|T2FB_HUMAN	GTF2F2	General transcription factor IIF subunit 2 OS=Homo sapiens OX=9606 GN=GTF2F2 PE=1 SV=2	726	0.602	12	11.0788	11.134	10.2776	11.0342	12.018	11.8533	10.6533	10.9466	11.0043	10.8301	11.6352	10.8681
sp|P48163|MAOX_HUMAN	ME1	NADP-dependent malic enzyme OS=Homo sapiens OX=9606 GN=ME1 PE=1 SV=1	727	0.33	13	11.0875	10.3851	11.016	13.0311	11.0268	11.093	10.7719	11.2819	10.3066	10.8295	11.717	10.7868
sp|Q14149|MORC3_HUMAN	MORC3	MORC family CW-type zinc finger protein 3 OS=Homo sapiens OX=9606 GN=MORC3 PE=1 SV=3	728	0.195	13	10.7489	11.3198	11.4451	12.0986	11.7737	11.4019	10.1364	10.5316	10.5439	11.1713	11.7581	10.404
sp|Q9BX63|FANCJ_HUMAN	BRIP1	Fanconi anemia group J protein OS=Homo sapiens OX=9606 GN=BRIP1 PE=1 SV=2	729	0.046	2	10.9097	13.7887	11.5753	12.0743	10.6438	12.0522	10.9972	8.50694	9.45189	12.0912	11.5901	9.65201
sp|Q96RE7|NACC1_HUMAN	NACC1	Nucleus accumbens-associated protein 1 OS=Homo sapiens OX=9606 GN=NACC1 PE=1 SV=1	730	0.233	10	10.3084	11.0508	11.0528	11.6165	11.5643	11.9234	10.6042	11.4207	10.4589	10.804	11.7014	10.8279
sp|Q96BF6|NACC2_HUMAN	NACC2	Nucleus accumbens-associated protein 2 OS=Homo sapiens OX=9606 GN=NACC2 PE=1 SV=1	730	0.037	1	11.6584	8.98803	13.7867	12.5465	11.8653	11.2807	10.0038	11.502	8.36853	11.4777	11.8975	9.95811
sp|Q04721|NOTC2_HUMAN	NOTCH2	Neurogenic locus notch homolog protein 2 OS=Homo sapiens OX=9606 GN=NOTCH2 PE=1 SV=3	731	0.078	12	10.8937	11.1053	11.49	12.0404	11.0768	10.8483	10.7614	11.1667	10.6172	11.163	11.3218	10.8484
sp|P04818|TYSY_HUMAN	TYMS	Thymidylate synthase OS=Homo sapiens OX=9606 GN=TYMS PE=1 SV=3	732	0.204	4	11.1802	9.56148	12.68	14.1226	12.8181	11.8872	9.25807	10.0137	8.47879	11.1406	12.9426	9.25019
tr|E5RJD8|E5RJD8_HUMAN	TBCA	Tubulin-specific chaperone A OS=Homo sapiens OX=9606 GN=TBCA PE=1 SV=1	733	NA	12	10.0909	10.8645	8.95001	9.64179	10.5568	10.7576	12.1509	13.216	13.7715	9.96847	10.3187	13.0461
sp|P07355-2|ANXA2_HUMAN	ANXA2	Isoform 2 of Annexin A2 OS=Homo sapiens OX=9606 GN=ANXA2	734	0.244	80	10.8456	11.6339	10.2907	11.4265	10.466	10.6709	12.0734	11.2161	11.3769	10.9234	10.8545	11.5555
sp|Q86XR7-2|TCAM2_HUMAN	TICAM2	Isoform 2 of TIR domain-containing adapter molecule 2 OS=Homo sapiens OX=9606 GN=TICAM2	735	0.196	8	12.0402	10.8225	12.3607	12.1262	10.4704	11.7752	10.7733	10.8704	8.7611	11.7411	11.4573	10.1349
sp|Q9BSJ8-2|ESYT1_HUMAN	ESYT1	Isoform 2 of Extended synaptotagmin-1 OS=Homo sapiens OX=9606 GN=ESYT1	736	0.392	26	14.0768	11.421	14.8657	11.6707	10.2269	9.77927	9.87317	9.62818	8.45826	13.4545	10.559	9.31987
tr|A0A0C4DFY5|A0A0C4DFY5_HUMAN	GPRC5C	G-protein-coupled receptor family C group 5 member C OS=Homo sapiens OX=9606 GN=GPRC5C PE=1 SV=1	737	0.086	2	7.84953	7.91946	6.76588	8.69162	8.177	8.35292	18.762	16.4514	17.0302	7.51162	8.40718	17.4145
sp|P12004|PCNA_HUMAN	PCNA	Proliferating cell nuclear antigen OS=Homo sapiens OX=9606 GN=PCNA PE=1 SV=1	738	0.678	26	11.596	10.9052	11.5383	11.5803	11.4794	11.6054	10.5037	10.805	9.98673	11.3465	11.555	10.4318
sp|Q9Y6G9|DC1L1_HUMAN	DYNC1LI1	Cytoplasmic dynein 1 light intermediate chain 1 OS=Homo sapiens OX=9606 GN=DYNC1LI1 PE=1 SV=3	739	0.379	23	10.2137	10.3539	9.94911	10.7658	11.4964	10.6371	12.0624	11.1539	13.3676	10.1722	10.9664	12.1946
sp|O43237|DC1L2_HUMAN	DYNC1LI2	Cytoplasmic dynein 1 light intermediate chain 2 OS=Homo sapiens OX=9606 GN=DYNC1LI2 PE=1 SV=1	739	0.51	14	10.5823	10.9613	9.67054	10.7266	11.3104	10.9206	11.6032	11.4114	12.8137	10.4047	10.9859	11.9428
sp|Q9UDT6-2|CLIP2_HUMAN	CLIP2	Isoform 2 of CAP-Gly domain-containing linker protein 2 OS=Homo sapiens OX=9606 GN=CLIP2	740	0.011	11	10.6807	11.2451	10.4882	10.8068	11.5614	11.11	11.1915	10.4813	12.435	10.8047	11.1594	11.3693
sp|P30622-2|CLIP1_HUMAN	CLIP1	Isoform 3 of CAP-Gly domain-containing linker protein 1 OS=Homo sapiens OX=9606 GN=CLIP1	740	0.008	34	13.5758	14.38	12.8135	9.05885	9.6436	9.31918	10.8358	9.35051	11.0228	13.5898	9.34054	10.403
sp|Q86VS8|HOOK3_HUMAN	HOOK3	Protein Hook homolog 3 OS=Homo sapiens OX=9606 GN=HOOK3 PE=1 SV=2	741	0.311	17	10.4696	11.3672	10.089	10.6238	11.3136	10.8846	11.7016	10.9375	12.6132	10.6419	10.9407	11.7508
sp|Q13464|ROCK1_HUMAN	ROCK1	Rho-associated protein kinase 1 OS=Homo sapiens OX=9606 GN=ROCK1 PE=1 SV=1	742	0.177	23	10.7387	11.8262	10.0681	10.1826	11.0945	10.9392	11.5558	11.2337	12.361	10.8777	10.7388	11.7168
sp|O75116|ROCK2_HUMAN	ROCK2	Rho-associated protein kinase 2 OS=Homo sapiens OX=9606 GN=ROCK2 PE=1 SV=4	742	0.32	34	11.2671	10.9529	11.9197	10.796	11.5046	10.9451	10.7823	10.3577	11.4746	11.3799	11.0819	10.8715
sp|Q02241-2|KIF23_HUMAN	KIF23	Isoform 2 of Kinesin-like protein KIF23 OS=Homo sapiens OX=9606 GN=KIF23	743	0.025	17	12.0436	12.3328	11.5829	11.2297	12.3281	11.6827	9.35224	9.67996	9.76799	11.9864	11.7468	9.60006
sp|Q9BX70|BTBD2_HUMAN	BTBD2	BTB/POZ domain-containing protein 2 OS=Homo sapiens OX=9606 GN=BTBD2 PE=1 SV=1	744	0.088	3	12.8002	9.95157	11.185	11.2541	11.2093	11.8537	10.3676	11.3887	9.99	11.3123	11.439	10.5821
sp|Q92805|GOGA1_HUMAN	GOLGA1	Golgin subfamily A member 1 OS=Homo sapiens OX=9606 GN=GOLGA1 PE=1 SV=3	746	0.289	13	10.3177	11.0204	10.4358	9.99154	10.7561	10.7513	12.418	11.146	13.1632	10.5913	10.4996	12.2424
sp|Q96QC0|PP1RA_HUMAN	PPP1R10	Serine/threonine-protein phosphatase 1 regulatory subunit 10 OS=Homo sapiens OX=9606 GN=PPP1R10 PE=1 SV=1	747	0.143	9	11.2491	11.3568	12.5204	12.0081	10.8532	10.5875	10.2197	10.6526	10.5524	11.7088	11.1496	10.4749
sp|O15031|PLXB2_HUMAN	PLXNB2	Plexin-B2 OS=Homo sapiens OX=9606 GN=PLXNB2 PE=1 SV=3	748	0.152	22	10.8956	9.01767	11.1668	12.0498	11.5392	11.4038	11.3327	12.0167	10.5778	10.36	11.6643	11.3091
sp|Q9C0B5|ZDHC5_HUMAN	ZDHHC5	Palmitoyltransferase ZDHHC5 OS=Homo sapiens OX=9606 GN=ZDHHC5 PE=1 SV=2	749	0.119	4	10.8953	11.0072	11.7335	10.826	11.1455	11.1088	11.1445	11.333	10.8061	11.212	11.0268	11.0945
sp|P27824-2|CALX_HUMAN	CANX	Isoform 2 of Calnexin OS=Homo sapiens OX=9606 GN=CANX	750	0.509	40	11.1043	10.7712	11.7236	10.8308	11.0019	11.0125	10.643	11.2775	11.6353	11.1997	10.9484	11.1853
sp|P11233|RALA_HUMAN	RALA	Ras-related protein Ral-A OS=Homo sapiens OX=9606 GN=RALA PE=1 SV=1	751	0.194	6	8.85666	9.8167	6.98248	9.07081	11.1407	11.4932	12.9359	13.9336	15.7699	8.55195	10.5682	14.2131
sp|P11234-2|RALB_HUMAN	RALB	Isoform 2 of Ras-related protein Ral-B OS=Homo sapiens OX=9606 GN=RALB	751	0.211	9	12.2934	11.2207	12.4933	10.6384	10.8944	10.3212	11.8218	10.0132	10.3036	12.0025	10.618	10.7129
sp|P13674|P4HA1_HUMAN	P4HA1	Prolyl 4-hydroxylase subunit alpha-1 OS=Homo sapiens OX=9606 GN=P4HA1 PE=1 SV=2	752	0.38	21	11.7897	11.1509	11.5124	10.0884	10.2944	9.78915	11.8092	11.3818	12.1841	11.4843	10.0573	11.7917
sp|Q9UJU6|DBNL_HUMAN	DBNL	Drebrin-like protein OS=Homo sapiens OX=9606 GN=DBNL PE=1 SV=1	753	0.028	21	11.1264	10.7828	10.2898	9.99537	11.1011	10.3547	12.6921	11.2673	12.3904	10.733	10.4837	12.1166
tr|F8W930|F8W930_HUMAN	IGF2BP2	Insulin-like growth factor 2 mRNA-binding protein 2 OS=Homo sapiens OX=9606 GN=IGF2BP2 PE=1 SV=1	754	0.298	18	11.7778	11.4631	11.1622	11.7987	10.991	11.0036	10.598	10.7583	10.4474	11.4677	11.2644	10.6012
sp|Q9NZI8|IF2B1_HUMAN	IGF2BP1	Insulin-like growth factor 2 mRNA-binding protein 1 OS=Homo sapiens OX=9606 GN=IGF2BP1 PE=1 SV=2	754	0.175	7	11.8341	12.7658	10.3932	10.7191	9.81222	9.95979	12.4882	10.7384	11.2892	11.6644	10.1637	11.5053
sp|O00425|IF2B3_HUMAN	IGF2BP3	Insulin-like growth factor 2 mRNA-binding protein 3 OS=Homo sapiens OX=9606 GN=IGF2BP3 PE=1 SV=2	754	0.368	19	11.92	12.4404	11.2388	10.2279	10.5623	10.8035	11.1098	10.8406	10.8568	11.8664	10.5312	10.9357
sp|Q9UQE7|SMC3_HUMAN	SMC3	Structural maintenance of chromosomes protein 3 OS=Homo sapiens OX=9606 GN=SMC3 PE=1 SV=2	755	0.374	39	11.4707	11.0634	11.7314	11.8404	11.8049	11.4787	10.48	9.77289	10.3576	11.4218	11.708	10.2035
sp|Q4L180|FIL1L_HUMAN	FILIP1L	Filamin A-interacting protein 1-like OS=Homo sapiens OX=9606 GN=FILIP1L PE=1 SV=2	756	0.093	6	7.07713	7.04936	6.13156	10.3781	11.7554	12.1546	15.57	14.3791	15.5047	6.75268	11.4294	15.1513
sp|Q96L91|EP400_HUMAN	EP400	E1A-binding protein p400 OS=Homo sapiens OX=9606 GN=EP400 PE=1 SV=4	757	0.027	4	12.5961	12.6778	12.6947	10.6089	11.0842	10.8867	10.6703	9.46784	9.31339	12.6562	10.8599	9.81718
sp|Q9NRX1|PNO1_HUMAN	PNO1	RNA-binding protein PNO1 OS=Homo sapiens OX=9606 GN=PNO1 PE=1 SV=1	758	0.111	4	10.7242	10.8874	12.404	12.2136	12.4204	13.4158	8.91509	10.5385	8.48093	11.3385	12.6833	9.31151
sp|P36543|VATE1_HUMAN	ATP6V1E1	V-type proton ATPase subunit E 1 OS=Homo sapiens OX=9606 GN=ATP6V1E1 PE=1 SV=1	759	0.381	10	10.6844	10.542	10.2838	10.7394	10.2768	10.3359	12.8119	12.2603	12.0655	10.5034	10.4507	12.3792
sp|Q9H5V8|CDCP1_HUMAN	CDCP1	CUB domain-containing protein 1 OS=Homo sapiens OX=9606 GN=CDCP1 PE=1 SV=3	760	0.141	6	5.1702	4.533	5.04863	11.5152	11.1576	11.3965	17.7826	17.9059	15.4904	4.91728	11.3564	17.0596
sp|P62913|RL11_HUMAN	RPL11	60S ribosomal protein L11 OS=Homo sapiens OX=9606 GN=RPL11 PE=1 SV=2	761	0.315	6	10.8076	9.40558	11.841	10.6194	11.6071	10.858	12.4466	11.3289	11.0858	10.6847	11.0282	11.6204
sp|Q8IXI1|MIRO2_HUMAN	RHOT2	Mitochondrial Rho GTPase 2 OS=Homo sapiens OX=9606 GN=RHOT2 PE=1 SV=2	762	0.175	9	10.6242	9.74331	9.81758	12.1115	11.1927	11.6258	12.0838	10.5482	12.253	10.0617	11.6433	11.6283
sp|Q8IXI2-3|MIRO1_HUMAN	RHOT1	Isoform 3 of Mitochondrial Rho GTPase 1 OS=Homo sapiens OX=9606 GN=RHOT1	762	0.088	4	11.1546	10.406	12.3747	11.3239	10.9576	10.8317	11.0103	10.6355	11.3057	11.3118	11.0377	10.9838
sp|Q9Y3L5|RAP2C_HUMAN	RAP2C	Ras-related protein Rap-2c OS=Homo sapiens OX=9606 GN=RAP2C PE=1 SV=1	762	0.295	5	13.2184	11.3857	13.9364	14.135	10.9748	11.2217	8.84473	9.19923	7.08412	12.8468	12.1105	8.37603
sp|P61225|RAP2B_HUMAN	RAP2B	Ras-related protein Rap-2b OS=Homo sapiens OX=9606 GN=RAP2B PE=1 SV=1	762	0.109	2	13.9941	13.2748	14.8727	13.3556	9.95779	11.6013	8.41807	8.73469	5.79086	14.0472	11.6382	7.64787
sp|Q04323-2|UBXN1_HUMAN	UBXN1	Isoform 2 of UBX domain-containing protein 1 OS=Homo sapiens OX=9606 GN=UBXN1	763	0.356	6	10.0913	10.5741	7.87591	9.97785	11.3777	11.1745	11.9281	12.9757	14.0247	9.51377	10.8434	12.9762
sp|P09110|THIK_HUMAN	ACAA1	3-ketoacyl-CoA thiolase, peroxisomal OS=Homo sapiens OX=9606 GN=ACAA1 PE=1 SV=2	764	0.354	10	10.0927	8.89236	9.64287	10.6412	10.8018	10.7463	13.1977	13.6486	12.3365	9.54264	10.7298	13.0609
sp|Q14257-2|RCN2_HUMAN	RCN2	Isoform 2 of Reticulocalbin-2 OS=Homo sapiens OX=9606 GN=RCN2	765	0.391	17	10.4654	11.4125	10.5084	10.6113	10.6071	10.9847	11.9912	12.0286	11.3908	10.7954	10.7344	11.8035
sp|Q9NWT6|HIF1N_HUMAN	HIF1AN	Hypoxia-inducible factor 1-alpha inhibitor OS=Homo sapiens OX=9606 GN=HIF1AN PE=1 SV=2	766	0.278	5	10.078	10.3308	10.3405	11.5231	11.669	11.4742	10.8774	11.947	11.76	10.2498	11.5554	11.5281
sp|P42574|CASP3_HUMAN	CASP3	Caspase-3 OS=Homo sapiens OX=9606 GN=CASP3 PE=1 SV=2	767	0.336	9	9.8618	11.621	10.4477	10.3044	10.9725	10.5303	12.9965	10.3488	12.917	10.6435	10.6024	12.0874
sp|P55212|CASP6_HUMAN	CASP6	Caspase-6 OS=Homo sapiens OX=9606 GN=CASP6 PE=1 SV=2	767	0.16	7	10.856	10.2666	10.9369	12.6986	10.971	13.3719	9.95457	11.5573	9.38713	10.6865	12.3472	10.2997
sp|Q9H5N1|RABE2_HUMAN	RABEP2	Rab GTPase-binding effector protein 2 OS=Homo sapiens OX=9606 GN=RABEP2 PE=1 SV=2	768	0.211	7	12.1737	11.7847	10.1547	10.1087	9.73099	11.1256	10.9009	12.2165	11.8042	11.371	10.3218	11.6405
sp|O00429-2|DNM1L_HUMAN	DNM1L	Isoform 4 of Dynamin-1-like protein OS=Homo sapiens OX=9606 GN=DNM1L	769	NA	37	14.1645	13.8138	14.2658	9.72761	9.82134	9.57984	9.40108	9.62647	9.59951	14.0814	9.7096	9.54235
sp|Q96TC7|RMD3_HUMAN	RMDN3	Regulator of microtubule dynamics protein 3 OS=Homo sapiens OX=9606 GN=RMDN3 PE=1 SV=2	770	0.14	6	12.1469	11.2557	11.2646	9.51835	10.5832	10.9794	10.7495	12.3104	11.1921	11.5557	10.3603	11.4173
sp|P62993|GRB2_HUMAN	GRB2	Growth factor receptor-bound protein 2 OS=Homo sapiens OX=9606 GN=GRB2 PE=1 SV=1	771	0.433	8	11.5871	10.3042	12.1867	10.9664	11.5095	10.6859	11.3827	10.7774	10.6002	11.3593	11.0539	10.9201
sp|Q9NPE2|NGRN_HUMAN	NGRN	Neugrin OS=Homo sapiens OX=9606 GN=NGRN PE=1 SV=2	773	0.069	2	10.9882	12.9973	10.0997	11.0243	11.2795	12.2668	10.4345	10.3047	10.6048	11.3617	11.5235	10.448
sp|Q8NBN3|TM87A_HUMAN	TMEM87A	Transmembrane protein 87A OS=Homo sapiens OX=9606 GN=TMEM87A PE=1 SV=3	774	0.123	4	12.2	11.6535	12.418	10.4547	10.1476	12.4499	10.147	11.558	8.97134	12.0905	11.0174	10.2254
sp|Q9NSK0-3|KLC4_HUMAN	KLC4	Isoform 3 of Kinesin light chain 4 OS=Homo sapiens OX=9606 GN=KLC4	775	0.075	8	11.0813	10.8802	11.0314	10.0773	11.1014	11.0896	11.4705	11.8273	11.441	10.9976	10.7561	11.5796
tr|G3V5R9|G3V5R9_HUMAN	KLC1	Kinesin light chain 1 OS=Homo sapiens OX=9606 GN=KLC1 PE=1 SV=1	775	0.027	28	11.0777	11.97	10.3191	10.0649	10.5772	10.786	11.5559	11.3609	12.2883	11.1223	10.476	11.735
sp|Q9H0B6|KLC2_HUMAN	KLC2	Kinesin light chain 2 OS=Homo sapiens OX=9606 GN=KLC2 PE=1 SV=1	775	0.268	19	11.4091	11.4733	10.8094	11.1242	10.9916	10.4512	11.4587	11.0822	11.2002	11.2306	10.8557	11.247
sp|Q9BYN8|RT26_HUMAN	MRPS26	28S ribosomal protein S26, mitochondrial OS=Homo sapiens OX=9606 GN=MRPS26 PE=1 SV=1	776	0.205	4	9.57568	11.0153	6.40712	8.81357	11.0303	12.0791	13.539	12.7334	14.8065	8.99937	10.641	13.693
sp|Q9BWH2|FUND2_HUMAN	FUNDC2	FUN14 domain-containing protein 2 OS=Homo sapiens OX=9606 GN=FUNDC2 PE=1 SV=2	777	0.095	2	9.7498	10.1764	10.6139	11.8043	11.0371	12.2833	10.4825	11.4615	12.3913	10.18	11.7082	11.4451
tr|J3QQX2|J3QQX2_HUMAN	ARHGDIA	Rho GDP-dissociation inhibitor 1 OS=Homo sapiens OX=9606 GN=ARHGDIA PE=1 SV=1	778	0.111	14	11.1592	10.3951	12.075	11.898	11.5594	11.2248	10.4848	11.7759	9.42784	11.2098	11.5607	10.5628
sp|Q9Y2W1|TR150_HUMAN	THRAP3	Thyroid hormone receptor-associated protein 3 OS=Homo sapiens OX=9606 GN=THRAP3 PE=1 SV=2	779	0.248	25	10.8138	10.7523	10.2549	10.992	11.3526	12.0064	10.621	12.0748	11.1322	10.607	11.4503	11.276
sp|Q16831|UPP1_HUMAN	UPP1	Uridine phosphorylase 1 OS=Homo sapiens OX=9606 GN=UPP1 PE=1 SV=1	781	0.168	3	8.80673	7.46643	10.287	12.893	13.583	12.658	11.4063	12.5156	10.3839	8.85339	13.0447	11.4353
sp|Q9UHY7|ENOPH_HUMAN	ENOPH1	Enolase-phosphatase E1 OS=Homo sapiens OX=9606 GN=ENOPH1 PE=1 SV=1	782	0.169	3	11.2668	11.2204	11.2342	10.0525	11.2389	11.571	10.9671	12.0012	10.4478	11.2405	10.9541	11.1387
sp|Q96EU7|C1GLC_HUMAN	C1GALT1C1	C1GALT1-specific chaperone 1 OS=Homo sapiens OX=9606 GN=C1GALT1C1 PE=1 SV=1	783	0.135	4	11.1477	10.125	11.2222	11.1513	11.4598	12.0021	11.552	11.5732	9.76657	10.8316	11.5377	10.9639
tr|A0A0D9SGE8|A0A0D9SGE8_HUMAN	PHF6	PHD finger protein 6 OS=Homo sapiens OX=9606 GN=PHF6 PE=1 SV=1	784	0.27	9	10.6204	11.1712	11.7426	11.8931	11.6719	12.2441	10.0607	10.0707	10.5254	11.1781	11.9364	10.2189
sp|Q9H4A4|AMPB_HUMAN	RNPEP	Aminopeptidase B OS=Homo sapiens OX=9606 GN=RNPEP PE=1 SV=2	785	0.265	18	10.5246	9.48967	11.6499	11.9098	11.9244	11.3636	10.7971	11.6215	10.7194	10.5547	11.7326	11.046
tr|J3KR72|J3KR72_HUMAN	TAF6	Transcription initiation factor TFIID subunit 6 OS=Homo sapiens OX=9606 GN=TAF6 PE=1 SV=1	786	0.05	3	10.6294	11.6159	10.0692	11.1309	12.0708	12.164	10.8328	10.437	11.05	10.7715	11.7886	10.7733
sp|Q6KC79|NIPBL_HUMAN	NIPBL	Nipped-B-like protein OS=Homo sapiens OX=9606 GN=NIPBL PE=1 SV=2	787	0.047	12	10.1323	11.7667	10.5931	10.4274	11.2835	11.3099	11.5217	10.3827	12.5827	10.8307	11.0069	11.4957
sp|Q6UN15|FIP1_HUMAN	FIP1L1	Pre-mRNA 3'-end-processing factor FIP1 OS=Homo sapiens OX=9606 GN=FIP1L1 PE=1 SV=1	788	0.113	11	11.7382	11.7804	11.6449	10.6212	11.442	10.357	10.4221	10.3664	11.6277	11.7212	10.8067	10.8054
sp|P17252|KPCA_HUMAN	PRKCA	Protein kinase C alpha type OS=Homo sapiens OX=9606 GN=PRKCA PE=1 SV=4	790	0.182	20	10.4768	10.3333	11.0211	11.4291	11.5915	11.6168	11.2238	10.4803	11.8273	10.6104	11.5458	11.1771
sp|Q05655-2|KPCD_HUMAN	PRKCD	Isoform 2 of Protein kinase C delta type OS=Homo sapiens OX=9606 GN=PRKCD	790	0.129	8	10.1077	10.657	11.2048	11.0308	11.0374	11.3051	11.3296	11.305	12.0228	10.6565	11.1244	11.5525
sp|Q92925|SMRD2_HUMAN	SMARCD2	SWI/SNF-related matrix-associated actin-dependent regulator of chromatin subfamily D member 2 OS=Homo sapiens OX=9606 GN=SMARCD2 PE=1 SV=3	791	0.254	9	9.83057	10.6772	10.2015	11.8967	11.5835	12.6563	11.4145	10.4848	11.2549	10.2364	12.0455	11.0514
sp|Q96GM5|SMRD1_HUMAN	SMARCD1	SWI/SNF-related matrix-associated actin-dependent regulator of chromatin subfamily D member 1 OS=Homo sapiens OX=9606 GN=SMARCD1 PE=1 SV=2	791	0.163	4	13.1449	11.8486	14.129	10.7885	10.8142	10.3598	8.97497	10.4572	9.4829	13.0408	10.6542	9.63836
sp|O00479|HMGN4_HUMAN	HMGN4	High mobility group nucleosome-binding domain-containing protein 4 OS=Homo sapiens OX=9606 GN=HMGN4 PE=1 SV=3	792	0.267	2	11.0941	10.8762	9.35009	10.178	10.5508	10.31	12.682	10.8239	14.1348	10.4401	10.3463	12.5469
sp|P05204|HMGN2_HUMAN	HMGN2	Non-histone chromosomal protein HMG-17 OS=Homo sapiens OX=9606 GN=HMGN2 PE=1 SV=3	792	0.311	2	12.6418	13.3567	17.7025	15.0709	8.55073	6.84269	11.0194	7.39145	7.42381	14.567	10.1548	8.61155
sp|Q9UBB4|ATX10_HUMAN	ATXN10	Ataxin-10 OS=Homo sapiens OX=9606 GN=ATXN10 PE=1 SV=1	793	0.331	18	10.4146	10.4812	11.3528	12.1046	11.5866	11.3046	11.0273	11.7015	10.0267	10.7495	11.6653	10.9185
sp|Q7L3B6|CD37L_HUMAN	CDC37L1	Hsp90 co-chaperone Cdc37-like 1 OS=Homo sapiens OX=9606 GN=CDC37L1 PE=1 SV=1	794	0.077	3	9.45228	9.76168	8.51667	11.8112	11.502	10.6845	13.8185	11.1062	13.347	9.24354	11.3326	12.7572
sp|Q9NYF8|BCLF1_HUMAN	BCLAF1	Bcl-2-associated transcription factor 1 OS=Homo sapiens OX=9606 GN=BCLAF1 PE=1 SV=2	795	0.202	18	10.2209	11.5214	8.97053	10.0172	10.2783	10.4361	13.2819	11.5386	13.7351	10.2376	10.2439	12.8519
sp|A7E2V4-2|ZSWM8_HUMAN	ZSWIM8	Isoform 2 of Zinc finger SWIM domain-containing protein 8 OS=Homo sapiens OX=9606 GN=ZSWIM8	796	0.023	2	13.1204	10.0394	15.6085	11.043	11.7041	10.9346	8.28605	10.3777	8.88628	12.9228	11.2272	9.18334
sp|Q00839|HNRPU_HUMAN	HNRNPU	Heterogeneous nuclear ribonucleoprotein U OS=Homo sapiens OX=9606 GN=HNRNPU PE=1 SV=6	797	0.378	40	10.9811	11.3672	10.9185	11.5067	11.4449	11.4871	10.6077	10.9998	10.687	11.0889	11.4796	10.7648
sp|Q8NI27|THOC2_HUMAN	THOC2	THO complex subunit 2 OS=Homo sapiens OX=9606 GN=THOC2 PE=1 SV=2	798	0.118	12	12.3842	10.3397	12.8133	12.2324	11.5189	11.374	9.77686	10.0734	9.48726	11.8457	11.7084	9.77917
sp|Q9UKK3|PARP4_HUMAN	PARP4	Poly [ADP-ribose] polymerase 4 OS=Homo sapiens OX=9606 GN=PARP4 PE=1 SV=3	799	0.222	19	11.5687	11.3081	12.2491	10.8547	10.5282	10.2898	10.7877	10.9339	11.4799	11.7086	10.5576	11.0672
sp|Q8NHQ9|DDX55_HUMAN	DDX55	ATP-dependent RNA helicase DDX55 OS=Homo sapiens OX=9606 GN=DDX55 PE=1 SV=3	800	0.092	5	12.3484	13.5696	13.6879	10.0807	10.8862	10.3879	9.64201	8.77153	10.6257	13.202	10.4516	9.67975
sp|P18433|PTPRA_HUMAN	PTPRA	Receptor-type tyrosine-protein phosphatase alpha OS=Homo sapiens OX=9606 GN=PTPRA PE=1 SV=3	801	0.037	2	12.6748	9.75846	15.5147	11.3893	9.82862	10.2904	10.0136	11.4575	9.0726	12.6493	10.5028	10.1812
sp|P23469|PTPRE_HUMAN	PTPRE	Receptor-type tyrosine-protein phosphatase epsilon OS=Homo sapiens OX=9606 GN=PTPRE PE=1 SV=1	801	0.017	2	12.6595	10.4667	15.4658	10.9167	10.403	8.34179	11.3147	10.0976	10.3342	12.864	9.88716	10.5822
sp|Q8WWM7|ATX2L_HUMAN	ATXN2L	Ataxin-2-like protein OS=Homo sapiens OX=9606 GN=ATXN2L PE=1 SV=2	802	0.01	17	10.8995	11.7924	10.7652	11.6156	11.1341	11.0636	10.9344	11.0725	10.7227	11.1524	11.2711	10.9099
sp|Q92626|PXDN_HUMAN	PXDN	Peroxidasin homolog OS=Homo sapiens OX=9606 GN=PXDN PE=1 SV=2	803	0.193	24	11.0291	9.2242	10.8401	12.5283	11.3478	11.8771	11.2271	11.7862	10.1401	10.3645	11.9177	11.0511
sp|Q5T9A4|ATD3B_HUMAN	ATAD3B	ATPase family AAA domain-containing protein 3B OS=Homo sapiens OX=9606 GN=ATAD3B PE=1 SV=1	804	0.269	13	11.4401	11.027	12.2537	11.846	11.0336	11.1931	10.5495	10.2521	10.4048	11.5736	11.3576	10.4021
sp|Q9NVI7|ATD3A_HUMAN	ATAD3A	ATPase family AAA domain-containing protein 3A OS=Homo sapiens OX=9606 GN=ATAD3A PE=1 SV=2	804	0.161	8	12.5744	11.5553	12.2496	12.0667	10.9786	11.8583	9.40595	10.7665	8.54446	12.1264	11.6345	9.5723
sp|Q15633|TRBP2_HUMAN	TARBP2	RISC-loading complex subunit TARBP2 OS=Homo sapiens OX=9606 GN=TARBP2 PE=1 SV=3	806	0.191	5	13.3919	14.6922	13.3244	9.95887	10.4994	9.1542	9.86545	8.98451	10.1291	13.8028	9.87082	9.65969
sp|P30613|KPYR_HUMAN	PKLR	Pyruvate kinase PKLR OS=Homo sapiens OX=9606 GN=PKLR PE=1 SV=2	807	0.052	5	11.4498	11.3999	11.1799	10.8919	10.1702	11.0505	12.3748	11.2523	10.2307	11.3432	10.7042	11.2859
sp|P14618-2|KPYM_HUMAN	PKM	Pyruvate kinase PKM OS=Homo sapiens OX=9606 GN=PKM PE=1 SV=4	807	0.058	43	12.0554	11.2635	11.6549	10.5881	10.6499	10.3829	11.4764	11.3837	10.5451	11.6579	10.5403	11.1351
sp|P14618|KPYM_HUMAN	PKM	Isoform M1 of Pyruvate kinase PKM OS=Homo sapiens OX=9606 GN=PKM	807	0.819	6	14.4495	12.8818	15.0307	10.6403	10.2636	10.102	9.33678	9.94	7.35526	14.1207	10.3353	8.87735
sp|Q9NZB2-6|F120A_HUMAN	FAM120A	Isoform F of Constitutive coactivator of PPAR-gamma-like protein 1 OS=Homo sapiens OX=9606 GN=FAM120A	808	0.355	27	10.6208	10.4525	11.9127	11.2349	11.3007	10.8807	11.1515	11.2883	11.158	10.9953	11.1388	11.1993
sp|P14854|CX6B1_HUMAN	COX6B1	Cytochrome c oxidase subunit 6B1 OS=Homo sapiens OX=9606 GN=COX6B1 PE=1 SV=2	809	0.523	1	13.1534	7.83662	16.5425	16.8257	9.37385	9.24116	9.64847	10.9555	6.42275	12.5108	11.8136	9.00891
sp|P29590|PML_HUMAN	PML	Protein PML OS=Homo sapiens OX=9606 GN=PML PE=1 SV=3	810	0.175	15	11.2481	10.9274	11.6676	10.6696	10.3716	10.6831	11.6789	11.4067	11.3471	11.281	10.5748	11.4776
sp|P53041|PPP5_HUMAN	PPP5C	Serine/threonine-protein phosphatase 5 OS=Homo sapiens OX=9606 GN=PPP5C PE=1 SV=1	811	0.433	25	11.2445	11.1572	11.2907	11.2321	11.4621	11.6315	10.1871	11.5495	10.2453	11.2308	11.4419	10.6606
sp|Q96HC4|PDLI5_HUMAN	PDLIM5	PDZ and LIM domain protein 5 OS=Homo sapiens OX=9606 GN=PDLIM5 PE=1 SV=5	812	0.136	45	10.8765	11.2999	9.97354	9.80922	10.0116	10.2628	12.4552	12.6131	12.6981	10.7166	10.0279	12.5888
sp|O95394-4|AGM1_HUMAN	PGM3	Isoform 3 of Phosphoacetylglucosamine mutase OS=Homo sapiens OX=9606 GN=PGM3	813	0.375	17	9.84788	9.68976	9.81505	11.656	11.1266	11.7094	11.5637	12.9471	11.6446	9.78423	11.4973	12.0518
sp|O94901-9|SUN1_HUMAN	SUN1	Isoform 9 of SUN domain-containing protein 1 OS=Homo sapiens OX=9606 GN=SUN1	814	0.223	18	10.693	9.62134	11.2031	11.9655	12.2774	12.2666	10.9618	11.3299	9.68119	10.5058	12.1698	10.6576
sp|Q9UH99-2|SUN2_HUMAN	SUN2	Isoform 2 of SUN domain-containing protein 2 OS=Homo sapiens OX=9606 GN=SUN2	814	0.304	16	12.405	11.1965	12.9648	11.2339	10.18	10.2402	10.9336	11.2519	9.59408	12.1888	10.5514	10.5932
tr|B7ZM99|B7ZM99_HUMAN	MTHFD1L	MTHFD1L protein OS=Homo sapiens OX=9606 GN=MTHFD1L PE=1 SV=1	815	0.24	19	10.8629	11.0584	11.0088	11.126	11.3336	11.4776	10.8944	10.4633	11.7749	10.9767	11.3124	11.0442
sp|Q9NWB6|ARGL1_HUMAN	ARGLU1	Arginine and glutamate-rich protein 1 OS=Homo sapiens OX=9606 GN=ARGLU1 PE=1 SV=1	816	0.136	5	11.3711	13.3711	10.1276	10.7787	10.2041	11.0126	11.3142	11.0566	10.764	11.6233	10.6651	11.0449
sp|O95155-4|UBE4B_HUMAN	UBE4B	Isoform 4 of Ubiquitin conjugation factor E4 B OS=Homo sapiens OX=9606 GN=UBE4B	816	0.178	17	11.1895	10.9673	12.8471	12.959	11.3231	11.4225	9.71847	10.6282	8.94471	11.668	11.9015	9.76379
sp|Q13683|ITA7_HUMAN	ITGA7	Integrin alpha-7 OS=Homo sapiens OX=9606 GN=ITGA7 PE=1 SV=3	817	0.094	5	13.3209	14.818	11.8599	8.55965	9.04091	7.8859	11.9373	11.6389	10.9386	13.3329	8.49549	11.5049
sp|P51991|ROA3_HUMAN	HNRNPA3	Heterogeneous nuclear ribonucleoprotein A3 OS=Homo sapiens OX=9606 GN=HNRNPA3 PE=1 SV=2	818	0.519	27	10.6711	11.7433	9.34494	9.92505	10.4051	10.7528	12.5099	11.2046	13.4432	10.5864	10.361	12.3859
sp|P22626|ROA2_HUMAN	HNRNPA2B1	Heterogeneous nuclear ribonucleoproteins A2/B1 OS=Homo sapiens OX=9606 GN=HNRNPA2B1 PE=1 SV=2	818	0.858	28	11.0822	10.551	12.2694	12.7319	10.6832	10.3108	11.6272	10.3936	10.3508	11.3009	11.242	10.7905
tr|H0YH80|H0YH80_HUMAN	HNRNPA1	Heterogeneous nuclear ribonucleoprotein A1 OS=Homo sapiens OX=9606 GN=HNRNPA1 PE=1 SV=5	818	0.058	30	11.8146	13.0193	9.29846	9.36515	10.4968	11.0639	11.6631	11.1326	12.146	11.3775	10.3086	11.6472
sp|P09651|ROA1_HUMAN	HNRNPA1	Heterogeneous nuclear ribonucleoprotein A1 (Fragment) OS=Homo sapiens OX=9606 GN=HNRNPA1 PE=1 SV=1	818	0.597	4	12.3076	12.5882	12.0413	9.89266	10.7964	10.5927	10.1943	10.4546	11.1322	12.3124	10.4273	10.5937
sp|Q13151|ROA0_HUMAN	HNRNPA0	Heterogeneous nuclear ribonucleoprotein A0 OS=Homo sapiens OX=9606 GN=HNRNPA0 PE=1 SV=1	818	0.508	19	13.4814	11.7327	12.8264	12.76	10.1117	9.96824	10.1804	9.84006	9.09906	12.6802	10.9466	9.70651
sp|Q9BXP5|SRRT_HUMAN	SRRT	Serrate RNA effector molecule homolog OS=Homo sapiens OX=9606 GN=SRRT PE=1 SV=1	819	0.37	25	11.1877	11.6487	11.2524	10.937	11.4203	11.3934	10.3542	10.7712	11.035	11.3629	11.2502	10.7201
sp|Q9BRG1|VPS25_HUMAN	VPS25	Vacuolar protein-sorting-associated protein 25 OS=Homo sapiens OX=9606 GN=VPS25 PE=1 SV=1	820	0.534	4	11.6523	10.325	11.4786	11.2763	11.429	10.5846	12.0059	10.7285	10.5198	11.152	11.0966	11.0847
sp|O94768|ST17B_HUMAN	STK17B	Serine/threonine-protein kinase 17B OS=Homo sapiens OX=9606 GN=STK17B PE=1 SV=1	821	0.137	3	7.42064	6.73914	8.36749	12.8303	12.6341	13.809	12.94	12.8119	12.4475	7.50909	13.0911	12.7331
sp|Q96SB4|SRPK1_HUMAN	SRPK1	SRSF protein kinase 1 OS=Homo sapiens OX=9606 GN=SRPK1 PE=1 SV=2	822	NA	9	9.86571	10.9207	8.85412	10.3398	11.7176	11.5529	12.738	11.2113	12.7998	9.88018	11.2034	12.2497
sp|P78362-2|SRPK2_HUMAN	SRPK2	Isoform 2 of SRSF protein kinase 2 OS=Homo sapiens OX=9606 GN=SRPK2	822	0.153	13	11.5125	11.1245	10.4977	11.6735	10.6676	10.837	11.2987	10.8938	11.4947	11.0449	11.0594	11.2291
sp|P24928|RPB1_HUMAN	POLR2A	DNA-directed RNA polymerase II subunit RPB1 OS=Homo sapiens OX=9606 GN=POLR2A PE=1 SV=2	823	0.21	33	11.9444	11.8638	12.0366	11.3772	10.9361	11.2379	10.0066	10.6331	9.96428	11.9483	11.1837	10.2013
sp|Q7Z3E2|CC186_HUMAN	CCDC186	Coiled-coil domain-containing protein 186 OS=Homo sapiens OX=9606 GN=CCDC186 PE=1 SV=2	824	0.075	5	10.1584	10.6565	10.1775	10.9577	11.1541	11.5809	11.476	12.3509	11.488	10.3308	11.2309	11.7716
sp|Q9H993|ARMT1_HUMAN	ARMT1	Protein-glutamate O-methyltransferase OS=Homo sapiens OX=9606 GN=ARMT1 PE=1 SV=1	825	0.24	13	11.2704	10.7544	12.8584	11.8039	11.2439	11.2521	10.2175	10.3652	10.2343	11.6277	11.4333	10.2723
sp|P31939|PUR9_HUMAN	ATIC	Bifunctional purine biosynthesis protein PURH OS=Homo sapiens OX=9606 GN=ATIC PE=1 SV=3	826	0.774	40	11.0049	10.6623	9.75864	11.7161	11.3529	10.9927	11.6557	10.9768	11.88	10.4753	11.3539	11.5042
sp|O95071|UBR5_HUMAN	UBR5	E3 ubiquitin-protein ligase UBR5 OS=Homo sapiens OX=9606 GN=UBR5 PE=1 SV=2	827	0.105	23	11.85	11.2535	12.4495	11.7418	11.5053	11.3832	9.82436	10.2287	9.7636	11.851	11.5434	9.93889
sp|Q9Y678|COPG1_HUMAN	COPG1	Coatomer subunit gamma-1 OS=Homo sapiens OX=9606 GN=COPG1 PE=1 SV=1	828	0.565	37	10.8018	10.1133	12.3397	11.6998	11.9087	11.6246	10.2346	10.8098	10.4678	11.0849	11.7444	10.5041
sp|Q9UBF2|COPG2_HUMAN	COPG2	Coatomer subunit gamma-2 OS=Homo sapiens OX=9606 GN=COPG2 PE=1 SV=1	828	0.161	14	10.7718	10.5903	12.5039	10.8078	10.9701	11.6549	10.4476	11.4415	10.812	11.2887	11.1443	10.9004
sp|Q14697|GANAB_HUMAN	GANAB	Neutral alpha-glucosidase AB OS=Homo sapiens OX=9606 GN=GANAB PE=1 SV=3	829	0.022	3	13.0517	15.7415	7.80499	11.2513	8.46573	10.036	14.9079	10.8958	7.84505	12.1994	9.91768	11.2163
sp|Q14697-2|GANAB_HUMAN	GANAB	Isoform 2 of Neutral alpha-glucosidase AB OS=Homo sapiens OX=9606 GN=GANAB	829	0.374	35	12.6936	11.2053	12.786	11.4337	10.553	10.2895	10.5278	10.7035	9.80758	12.2283	10.7587	10.3463
sp|Q96QK1|VPS35_HUMAN	VPS35	Vacuolar protein sorting-associated protein 35 OS=Homo sapiens OX=9606 GN=VPS35 PE=1 SV=1	830	0.325	3	9.71976	9.44394	10.9943	9.65591	9.76431	12.9866	10.7672	14.4734	12.1946	10.0527	10.8023	12.4784
tr|A0A1W2PP10|A0A1W2PP10_HUMAN	VPS35	Vacuolar protein sorting-associated protein 35 OS=Homo sapiens OX=9606 GN=VPS35 PE=1 SV=2	830	0.283	26	10.5736	9.78899	11.9295	11.8522	11.801	11.6041	10.8059	10.8687	10.7761	10.764	11.7524	10.8169
sp|Q96EP0|RNF31_HUMAN	RNF31	E3 ubiquitin-protein ligase RNF31 OS=Homo sapiens OX=9606 GN=RNF31 PE=1 SV=1	831	0.116	5	10.6635	11.4829	9.49463	9.9602	10.8343	12.1236	12.1154	10.5396	12.786	10.547	10.9727	11.8137
sp|Q92997|DVL3_HUMAN	DVL3	Segment polarity protein dishevelled homolog DVL-3 OS=Homo sapiens OX=9606 GN=DVL3 PE=1 SV=2	832	0.036	3	11.4441	11.2065	7.94482	10.3368	11.5746	10.5981	11.7805	12.3388	12.7758	10.1985	10.8365	12.2984
sp|O14641|DVL2_HUMAN	DVL2	Segment polarity protein dishevelled homolog DVL-2 OS=Homo sapiens OX=9606 GN=DVL2 PE=1 SV=1	832	0.118	5	10.4859	11.7576	9.755	10.8462	11.7394	11.5413	11.1482	11.3242	11.4023	10.6662	11.3756	11.2916
sp|Q13200|PSMD2_HUMAN	PSMD2	26S proteasome non-ATPase regulatory subunit 2 OS=Homo sapiens OX=9606 GN=PSMD2 PE=1 SV=3	833	0.511	42	11.527	10.9803	11.9747	12.2002	11.6595	12.3358	10.2047	10.2453	8.87259	11.494	12.0652	9.7742
sp|Q12797|ASPH_HUMAN	ASPH	Aspartyl/asparaginyl beta-hydroxylase OS=Homo sapiens OX=9606 GN=ASPH PE=1 SV=3	834	0.387	30	10.7237	11.1353	10.7436	10.4415	10.9081	10.7696	11.6932	11.4988	12.0861	10.8675	10.7064	11.7594
sp|Q9P0V3|SH3B4_HUMAN	SH3BP4	SH3 domain-binding protein 4 OS=Homo sapiens OX=9606 GN=SH3BP4 PE=1 SV=1	835	0.258	22	8.27455	7.50288	9.03914	14.7766	14.6031	14.7237	10.2378	10.6675	10.1747	8.27219	14.7011	10.36
sp|Q9BW71|HIRP3_HUMAN	HIRIP3	HIRA-interacting protein 3 OS=Homo sapiens OX=9606 GN=HIRIP3 PE=1 SV=3	836	0.151	8	10.6497	11.1306	10.1446	11.7712	12.4353	12.1845	10.4294	10.6332	10.6216	10.6416	12.1303	10.5614
sp|Q16204|CCDC6_HUMAN	CCDC6	Coiled-coil domain-containing protein 6 OS=Homo sapiens OX=9606 GN=CCDC6 PE=1 SV=2	837	0.312	12	11.1133	11.621	10.6274	10.1687	10.5595	10.8786	11.5972	11.1904	12.2439	11.1206	10.5356	11.6772
sp|Q8IWC1|MA7D3_HUMAN	MAP7D3	MAP7 domain-containing protein 3 OS=Homo sapiens OX=9606 GN=MAP7D3 PE=1 SV=2	838	0.084	8	9.67742	11.4013	9.68746	11.8558	12.2492	12.0017	11.2993	10.3655	11.4624	10.2554	12.0356	11.0424
sp|Q3KQU3|MA7D1_HUMAN	MAP7D1	MAP7 domain-containing protein 1 OS=Homo sapiens OX=9606 GN=MAP7D1 PE=1 SV=1	838	0.275	15	10.552	12.1378	10.5347	11.0686	10.5655	11.0132	11.2893	10.9419	11.897	11.0748	10.8824	11.3761
sp|Q3KQU3-4|MA7D1_HUMAN	MAP7D1	Isoform 4 of MAP7 domain-containing protein 1 OS=Homo sapiens OX=9606 GN=MAP7D1	838	0.011	1	12.0296	11.6246	11.6428	10.5514	10.8974	11.8953	10.6411	10.6337	10.0842	11.7657	11.1147	10.453
sp|P38435|VKGC_HUMAN	GGCX	Vitamin K-dependent gamma-carboxylase OS=Homo sapiens OX=9606 GN=GGCX PE=1 SV=2	839	0.045	2	11.6489	10.4442	12.6375	11.2285	10.7992	11.1654	10.4052	11.6963	9.9748	11.5769	11.0644	10.6921
sp|Q9HB71|CYBP_HUMAN	CACYBP	Calcyclin-binding protein OS=Homo sapiens OX=9606 GN=CACYBP PE=1 SV=2	840	0.553	19	11.6638	11.4317	10.6903	11.0133	11.1575	10.9506	11.8689	10.3604	10.8634	11.2619	11.0405	11.0309
sp|Q969F9|HPS3_HUMAN	HPS3	Hermansky-Pudlak syndrome 3 protein OS=Homo sapiens OX=9606 GN=HPS3 PE=1 SV=1	841	0.092	6	10.0344	9.78093	11.1002	11.3546	11.5027	11.1665	12.2821	11.2372	11.5414	10.3052	11.3413	11.6869
sp|O75165|DJC13_HUMAN	DNAJC13	DnaJ homolog subfamily C member 13 OS=Homo sapiens OX=9606 GN=DNAJC13 PE=1 SV=5	842	0.204	35	11.2437	10.6663	13.0746	11.775	11.5325	10.9527	9.9024	10.9763	9.87649	11.6615	11.4201	10.2517
sp|P23396|RS3_HUMAN	RPS3	40S ribosomal protein S3 OS=Homo sapiens OX=9606 GN=RPS3 PE=1 SV=2	843	0.062	42	11.4601	10.2267	11.6147	10.7631	12.0135	11.4212	10.3944	11.287	10.8195	11.1005	11.3993	10.8336
sp|O95235|KI20A_HUMAN	KIF20A	Kinesin-like protein KIF20A OS=Homo sapiens OX=9606 GN=KIF20A PE=1 SV=1	844	0.254	21	11.7014	11.5102	11.8754	11.9903	12.8299	12.2965	9.12773	9.2817	9.3869	11.6957	12.3722	9.26544
sp|Q9UI10-2|EI2BD_HUMAN	EIF2B4	Isoform 2 of Translation initiation factor eIF-2B subunit delta OS=Homo sapiens OX=9606 GN=EIF2B4	845	0.037	12	10.1979	10.869	11.5105	11.3987	11.0755	11.154	11.33	11.128	11.3365	10.8591	11.2094	11.2648
sp|Q8N4L2|PP4P2_HUMAN	PIP4P2	Type 2 phosphatidylinositol 4,5-bisphosphate 4-phosphatase OS=Homo sapiens OX=9606 GN=PIP4P2 PE=1 SV=1	846	0.179	5	11.7003	12.0087	11.7032	9.96787	11.0082	10.7285	10.9435	10.7941	11.1457	11.8041	10.5682	10.9611
sp|Q08378|GOGA3_HUMAN	GOLGA3	Golgin subfamily A member 3 OS=Homo sapiens OX=9606 GN=GOLGA3 PE=1 SV=2	847	0.391	36	13.0366	14.575	13.2326	9.60769	9.51345	9.76421	10.3522	9.62039	10.2979	13.6147	9.62845	10.0902
sp|O15061|SYNEM_HUMAN	SYNM	Synemin OS=Homo sapiens OX=9606 GN=SYNM PE=1 SV=2	848	0.084	7	9.77406	9.62746	9.86226	11.2177	12.1397	11.5109	12.0924	11.8041	11.9714	9.75459	11.6228	11.956
sp|Q8WTW3|COG1_HUMAN	COG1	Conserved oligomeric Golgi complex subunit 1 OS=Homo sapiens OX=9606 GN=COG1 PE=1 SV=1	849	0.149	11	9.79671	10.3541	12.4815	11.4113	11.9045	11.2286	10.6601	10.9774	11.1858	10.8774	11.5148	10.9411
sp|P42566|EPS15_HUMAN	EPS15	Epidermal growth factor receptor substrate 15 OS=Homo sapiens OX=9606 GN=EPS15 PE=1 SV=2	850	0.294	25	10.9856	12.2002	10.4436	10.1366	10.6853	10.1947	11.9311	10.8887	12.5342	11.2098	10.3389	11.7847
sp|Q04727-3|TLE4_HUMAN	TLE4	Isoform 3 of Transducin-like enhancer protein 4 OS=Homo sapiens OX=9606 GN=TLE4	851	0.128	11	9.82424	9.22688	9.63504	11.8718	13.2651	12.9419	10.7904	11.6596	10.7849	9.56205	12.6929	11.0783
tr|H0YL70|H0YL70_HUMAN	TLE3	Transducin-like enhancer protein 3 OS=Homo sapiens OX=9606 GN=TLE3 PE=1 SV=1	851	0.073	2	12.5257	11.6405	12.7717	11.1323	11.208	10.4798	9.75388	10.9576	9.53048	12.3126	10.94	10.0807
sp|Q9Y4B6|DCAF1_HUMAN	DCAF1	DDB1- and CUL4-associated factor 1 OS=Homo sapiens OX=9606 GN=DCAF1 PE=1 SV=3	852	0.06	9	12.105	11.7489	13.595	10.9215	11.3865	10.5804	9.49344	9.79669	10.3725	12.483	10.9628	9.88754
sp|Q9H008|LHPP_HUMAN	LHPP	Phospholysine phosphohistidine inorganic pyrophosphate phosphatase OS=Homo sapiens OX=9606 GN=LHPP PE=1 SV=2	853	0.085	2	9.83372	8.31852	9.21145	12.6871	13.4715	11.8523	14.2157	11.2162	9.19345	9.12123	12.6703	11.5418
tr|J3KNE7|J3KNE7_HUMAN	TPD52L1	Tumor protein D53 OS=Homo sapiens OX=9606 GN=TPD52L1 PE=1 SV=1	854	0.115	3	10.0241	9.53371	11.0826	9.67194	12.3775	12.2492	10.7018	11.8956	12.4637	10.2135	11.4329	11.687
tr|A0A087WZ16|A0A087WZ16_HUMAN	IFFO1	Intermediate filament family orphan 1 OS=Homo sapiens OX=9606 GN=IFFO1 PE=1 SV=1	855	0.065	2	14.4646	12.0867	12.0443	11.4893	11.0572	9.30366	9.45025	9.35838	10.7456	12.8652	10.6167	9.85141
sp|Q9H501|ESF1_HUMAN	ESF1	ESF1 homolog OS=Homo sapiens OX=9606 GN=ESF1 PE=1 SV=1	856	0.129	6	12.0538	13.3049	10.4022	11.4819	9.75981	10.7289	10.8768	9.60952	11.7822	11.9203	10.6569	10.7562
sp|P04424|ARLY_HUMAN	ASL	Argininosuccinate lyase OS=Homo sapiens OX=9606 GN=ASL PE=1 SV=4	857	0.226	9	10.109	9.78482	10.3913	10.8722	11.6577	10.8508	12.1384	11.7462	12.4495	10.095	11.1269	12.1114
tr|A0A096LPI6|A0A096LPI6_HUMAN		Uncharacterized protein (Fragment) OS=Homo sapiens OX=9606 PE=4 SV=2	857	0.283	1	12.5723	11.4844	10.7062	10.6353	10.4004	11.4639	11.5508	11.38	9.80688	11.5876	10.8332	10.9126
sp|P57087|JAM2_HUMAN	JAM2	Junctional adhesion molecule B OS=Homo sapiens OX=9606 GN=JAM2 PE=1 SV=1	858	0.034	1	11.4934	11.205	10.5725	12.9503	10.9882	9.94589	12.1648	11.6859	8.99404	11.0903	11.2948	10.9482
sp|Q9HB40|RISC_HUMAN	SCPEP1	Retinoid-inducible serine carboxypeptidase OS=Homo sapiens OX=9606 GN=SCPEP1 PE=1 SV=1	859	0.17	9	11.1913	10.828	10.7637	9.86078	10.2654	9.67521	12.7077	11.5244	13.1836	10.9277	9.9338	12.4719
sp|Q9HBR0|S38AA_HUMAN	SLC38A10	Putative sodium-coupled neutral amino acid transporter 10 OS=Homo sapiens OX=9606 GN=SLC38A10 PE=1 SV=2	860	0.143	6	8.77485	10.3696	9.14949	10.6385	11.1328	10.855	13.1954	12.1587	13.7255	9.43131	10.8754	13.0265
tr|G3XAI2|G3XAI2_HUMAN	LAMB1	Laminin subunit beta-1 OS=Homo sapiens OX=9606 GN=LAMB1 PE=1 SV=1	861	0.294	43	11.3082	11.0438	11.4071	9.81326	11.072	10.4282	11.8456	10.8294	12.2524	11.253	10.4378	11.6425
tr|J3KNF5|J3KNF5_HUMAN	CEP290	Centrosomal protein of 290 kDa OS=Homo sapiens OX=9606 GN=CEP290 PE=1 SV=1	862	0.044	4	12.9303	13.112	10.1918	10.4658	10.5212	10.7876	11.495	9.33644	11.1598	12.078	10.5915	10.6637
sp|Q9HD20|AT131_HUMAN	ATP13A1	Manganese-transporting ATPase 13A1 OS=Homo sapiens OX=9606 GN=ATP13A1 PE=1 SV=2	863	0.174	18	12.4838	10.9768	12.7682	11.356	10.5369	10.7877	10.9347	10.7072	9.44868	12.0763	10.8935	10.3635
sp|Q17RY0|CPEB4_HUMAN	CPEB4	Cytoplasmic polyadenylation element-binding protein 4 OS=Homo sapiens OX=9606 GN=CPEB4 PE=1 SV=1	864	0.1	8	10.2093	9.56675	9.81129	9.15351	10.0398	10.2662	13.1633	14.1396	13.6502	9.86245	9.81984	13.651
sp|Q7Z5Q1-9|CPEB2_HUMAN	CPEB2	Isoform 8 of Cytoplasmic polyadenylation element-binding protein 2 OS=Homo sapiens OX=9606 GN=CPEB2	864	0.027	2	12.6366	9.56554	11.7717	10.542	11.1539	10.223	11.3817	12.7867	9.93887	11.3246	10.6396	11.3691
sp|P59998-3|ARPC4_HUMAN	ARPC4	Isoform 3 of Actin-related protein 2/3 complex subunit 4 OS=Homo sapiens OX=9606 GN=ARPC4	865	0.053	8	11.5818	9.82773	12.809	11.7083	11.8297	10.918	11.0314	10.2769	10.0171	11.4062	11.4853	10.4418
sp|Q92544|TM9S4_HUMAN	TM9SF4	Transmembrane 9 superfamily member 4 OS=Homo sapiens OX=9606 GN=TM9SF4 PE=1 SV=2	866	0.156	5	11.5933	10.3548	11.9247	11.982	10.9481	11.4423	11.1275	11.291	9.33628	11.2909	11.4575	10.5849
sp|O94992|HEXI1_HUMAN	HEXIM1	Protein HEXIM1 OS=Homo sapiens OX=9606 GN=HEXIM1 PE=1 SV=1	867	0.214	4	10.892	11.2221	12.0528	11.1917	10.5878	9.67422	12.2428	11.1202	11.0165	11.389	10.4846	11.4598
sp|Q643R3|LPCT4_HUMAN	LPCAT4	Lysophospholipid acyltransferase LPCAT4 OS=Homo sapiens OX=9606 GN=LPCAT4 PE=1 SV=1	868	0.052	2	12.3321	9.61815	15.7884	11.4416	12.225	11.55	10.244	10.0164	6.78436	12.5795	11.7389	9.01492
sp|Q9NP80|PLPL8_HUMAN	PNPLA8	Calcium-independent phospholipase A2-gamma OS=Homo sapiens OX=9606 GN=PNPLA8 PE=1 SV=1	869	0.024	2	10.8894	9.84553	12.7891	12.0824	11.5842	10.8709	10.6164	11.9686	9.35343	11.1747	11.5125	10.6461
sp|P42704|LPPRC_HUMAN	LRPPRC	Leucine-rich PPR motif-containing protein, mitochondrial OS=Homo sapiens OX=9606 GN=LRPPRC PE=1 SV=3	869	0.532	54	11.3584	10.859	11.7928	11.8404	11.2824	11.5753	10.5319	10.7755	9.98422	11.3367	11.566	10.4305
sp|P51572-2|BAP31_HUMAN	BCAP31	Isoform 2 of B-cell receptor-associated protein 31 OS=Homo sapiens OX=9606 GN=BCAP31	870	0.348	21	10.1388	10.3101	12.356	11.8831	9.94378	10.7383	11.7747	11.5123	11.3428	10.935	10.8551	11.5433
sp|Q9NVM6|DJC17_HUMAN	DNAJC17	DnaJ homolog subfamily C member 17 OS=Homo sapiens OX=9606 GN=DNAJC17 PE=1 SV=1	871	0.122	1	11.0616	11.5114	10.7534	9.51003	11.4	11.1684	10.796	13.1466	10.6527	11.1088	10.6928	11.5318
sp|Q9GZM8-2|NDEL1_HUMAN	NDEL1	Isoform 2 of Nuclear distribution protein nudE-like 1 OS=Homo sapiens OX=9606 GN=NDEL1	872	0.153	3	9.80251	10.9377	11.7759	11.7364	11.2225	10.6468	10.7484	12.1095	11.0204	10.8387	11.2019	11.2928
sp|Q9NXR1-1|NDE1_HUMAN	NDE1	Isoform 2 of Nuclear distribution protein nudE homolog 1 OS=Homo sapiens OX=9606 GN=NDE1	872	0.191	5	10.9861	12.4942	10.4325	11.0443	10.917	10.9434	11.2457	10.8494	11.0873	11.3043	10.9682	11.0608
tr|A0A087WT44|A0A087WT44_HUMAN	HMOX2	Heme oxygenase 2 OS=Homo sapiens OX=9606 GN=HMOX2 PE=1 SV=1	873	0.273	12	9.79641	10.6618	10.0916	11.6049	11.7055	11.5845	11.4151	11.6038	11.5364	10.1833	11.6316	11.5184
sp|P41252|SYIC_HUMAN	IARS	Isoleucine--tRNA ligase, cytoplasmic OS=Homo sapiens OX=9606 GN=IARS PE=1 SV=2	874	0.38	44	11.3035	10.6914	11.2805	11.1562	11.1654	11.5562	10.797	11.4262	10.6237	11.0918	11.2926	10.949
sp|P61158|ARP3_HUMAN	ACTR3	Actin-related protein 3 OS=Homo sapiens OX=9606 GN=ACTR3 PE=1 SV=3	875	0.584	45	11.1256	11.2803	10.4011	11.681	10.6255	11.4464	11.2544	11.9769	10.2087	10.9357	11.251	11.1467
tr|A0A1B0GW05|A0A1B0GW05_HUMAN	DPY19L1	Probable C-mannosyltransferase DPY19L1 OS=Homo sapiens OX=9606 GN=DPY19L1 PE=1 SV=1	876	0.08	2	12.674	10.8185	14.3529	11.7446	11.0238	10.9544	9.80385	10.0551	8.57295	12.6151	11.2409	9.4773
sp|P17676|CEBPB_HUMAN	CEBPB	CCAAT/enhancer-binding protein beta OS=Homo sapiens OX=9606 GN=CEBPB PE=1 SV=2	877	0.093	3	12.6458	12.9544	10.8611	9.39697	10.8428	8.91721	12.6135	11.8807	9.88754	12.1538	9.71899	11.4606
sp|P55884-2|EIF3B_HUMAN	EIF3B	Isoform 2 of Eukaryotic translation initiation factor 3 subunit B OS=Homo sapiens OX=9606 GN=EIF3B	878	0.392	28	11.5268	10.987	12.0724	12.0808	11.1622	11.0605	10.8548	9.97925	10.2763	11.5287	11.4345	10.3701
sp|Q9Y6N5|SQOR_HUMAN	SQOR	Sulfide:quinone oxidoreductase, mitochondrial OS=Homo sapiens OX=9606 GN=SQOR PE=1 SV=1	879	0.509	20	7.27448	6.96212	6.64746	12.1996	11.8324	12.9004	13.8002	14.1928	14.1906	6.96135	12.3108	14.0612
sp|O95777|LSM8_HUMAN	LSM8	U6 snRNA-associated Sm-like protein LSm8 OS=Homo sapiens OX=9606 GN=LSM8 PE=1 SV=3	880	0.583	4	12.7421	11.3368	12.1339	12.2	10.3101	10.6217	9.75469	12.5846	8.31615	12.0709	11.0439	10.2185
sp|Q9UHD1|CHRD1_HUMAN	CHORDC1	Cysteine and histidine-rich domain-containing protein 1 OS=Homo sapiens OX=9606 GN=CHORDC1 PE=1 SV=2	881	0.214	11	11.6713	13.2077	9.97287	11.9909	9.95859	10.0439	12.5105	10.0035	10.6408	11.6173	10.6645	11.0516
sp|Q8IWE5|PKHM2_HUMAN	PLEKHM2	Pleckstrin homology domain-containing family M member 2 OS=Homo sapiens OX=9606 GN=PLEKHM2 PE=1 SV=2	883	0.131	8	10.7286	11.3185	11.3643	10.9366	10.6335	10.5684	12.1571	10.2043	12.0888	11.1371	10.7128	11.4834
sp|Q12906-7|ILF3_HUMAN	ILF3	Isoform 7 of Interleukin enhancer-binding factor 3 OS=Homo sapiens OX=9606 GN=ILF3	884	0.625	44	11.3874	12.084	11.1044	11.3282	10.8208	10.5288	11.2964	10.2745	11.1755	11.5253	10.8926	10.9155
sp|P63244|RACK1_HUMAN	RACK1	Receptor of activated protein C kinase 1 OS=Homo sapiens OX=9606 GN=RACK1 PE=1 SV=3	885	0.29	45	11.6101	10.7367	12.348	11.1316	11.507	11.4085	10.2109	10.9501	10.0972	11.5649	11.349	10.4194
sp|Q6IA69|NADE_HUMAN	NADSYN1	Glutamine-dependent NAD(+) synthetase OS=Homo sapiens OX=9606 GN=NADSYN1 PE=1 SV=3	886	0.041	1	12.5198	7.68151	9.84232	12.8366	12.3479	9.93424	13.2868	12.2387	9.31209	10.0145	11.7062	11.6125
sp|P36957|ODO2_HUMAN	DLST	Dihydrolipoyllysine-residue succinyltransferase component of 2-oxoglutarate dehydrogenase complex, mitochondrial OS=Homo sapiens OX=9606 GN=DLST PE=1 SV=4	887	0.477	11	11.2507	10.6533	10.5581	9.73154	10.2161	9.85536	12.0922	11.8993	13.7433	10.8207	9.93433	12.5783
tr|C9K0J5|C9K0J5_HUMAN	RAPH1	Ras association (RalGDS/AF-6) and pleckstrin homology domains 1, isoform CRA_b OS=Homo sapiens OX=9606 GN=RAPH1 PE=1 SV=1	888	0.254	26	8.44194	8.52082	7.93873	10.9765	12.0168	11.6823	13.7995	13.03	13.5934	8.3005	11.5585	13.4743
sp|Q70E73|RAPH1_HUMAN	RAPH1	Ras-associated and pleckstrin homology domains-containing protein 1 OS=Homo sapiens OX=9606 GN=RAPH1 PE=1 SV=3	888	0.019	1	8.61925	9.50346	8.08042	9.24767	11.9501	11.7847	14.6147	12.2765	13.9232	8.73438	10.9942	13.6048
sp|P09874|PARP1_HUMAN	PARP1	Poly [ADP-ribose] polymerase 1 OS=Homo sapiens OX=9606 GN=PARP1 PE=1 SV=4	889	0.388	39	10.2697	10.0302	12.0805	13.5868	11.459	11.1728	11.2861	9.58601	10.5289	10.7935	12.0729	10.467
sp|Q15050|RRS1_HUMAN	RRS1	Ribosome biogenesis regulatory protein homolog OS=Homo sapiens OX=9606 GN=RRS1 PE=1 SV=2	890	0.359	11	10.4877	11.7516	9.87297	10.4919	11.5096	11.0053	11.6907	11.1772	12.013	10.7041	11.0023	11.627
sp|Q32MZ4|LRRF1_HUMAN	LRRFIP1	Isoform 4 of Leucine-rich repeat flightless-interacting protein 1 OS=Homo sapiens OX=9606 GN=LRRFIP1	891	0.488	1	10.2552	10.4062	9.6218	10.5694	10.8381	9.99306	12.9862	10.9803	14.3498	10.0944	10.4669	12.7721
sp|Q9Y608|LRRF2_HUMAN	LRRFIP2	Leucine-rich repeat flightless-interacting protein 2 OS=Homo sapiens OX=9606 GN=LRRFIP2 PE=1 SV=1	891	0.143	8	10.0624	11.2958	9.97349	11.8972	11.2753	11.1492	11.8146	11.0896	11.4424	10.4439	11.4406	11.4489
sp|Q32MZ4-4|LRRF1_HUMAN	LRRFIP1	Leucine-rich repeat flightless-interacting protein 1 OS=Homo sapiens OX=9606 GN=LRRFIP1 PE=1 SV=2	891	0.045	34	12.239	13.3974	11.5001	9.67299	9.97003	9.84837	11.5768	9.96874	11.8265	12.3788	9.83046	11.124
sp|Q96DV4|RM38_HUMAN	MRPL38	39S ribosomal protein L38, mitochondrial OS=Homo sapiens OX=9606 GN=MRPL38 PE=1 SV=2	892	0.213	7	11.3304	10.9759	12.3301	12.7208	11.3822	11.2934	10.0236	9.91851	10.0252	11.5455	11.7988	9.9891
sp|Q8NAF0|ZN579_HUMAN	ZNF579	Zinc finger protein 579 OS=Homo sapiens OX=9606 GN=ZNF579 PE=1 SV=2	893	0.062	3	10.0341	10.3117	12.2136	11.3507	11.4917	11.7098	10.6603	10.8854	11.3426	10.8531	11.5174	10.9628
sp|P78356|PI42B_HUMAN	PIP4K2B	Phosphatidylinositol 5-phosphate 4-kinase type-2 beta OS=Homo sapiens OX=9606 GN=PIP4K2B PE=1 SV=1	894	0.291	14	11.1188	11.5283	11.6078	10.3098	10.4508	10.4341	11.3361	10.7336	12.4807	11.4183	10.3982	11.5168
sp|P48426|PI42A_HUMAN	PIP4K2A	Phosphatidylinositol 5-phosphate 4-kinase type-2 alpha OS=Homo sapiens OX=9606 GN=PIP4K2A PE=1 SV=2	894	0.099	2	12.0076	11.0182	15.4356	12.6613	9.48162	10.8663	8.98751	10.4729	9.06882	12.8205	11.0031	9.50974
sp|Q12965|MYO1E_HUMAN	MYO1E	Unconventional myosin-Ie OS=Homo sapiens OX=9606 GN=MYO1E PE=1 SV=2	895	0.261	21	9.50576	9.72502	9.80618	11.5293	11.8002	11.827	11.7946	11.7346	12.2773	9.67899	11.7188	11.9355
tr|E9PCR7|E9PCR7_HUMAN	OGDH	2-oxoglutarate dehydrogenase, mitochondrial OS=Homo sapiens OX=9606 GN=OGDH PE=1 SV=1	896	0.322	29	11.1116	10.4206	11.9824	11.784	11.0291	10.902	10.9079	11.4926	10.3698	11.1715	11.2384	10.9234
sp|Q9UJZ1|STML2_HUMAN	STOML2	Stomatin-like protein 2, mitochondrial OS=Homo sapiens OX=9606 GN=STOML2 PE=1 SV=1	897	0.388	8	10.1557	11.309	6.90106	8.45541	10.9473	11.3862	13.2228	11.9844	15.6381	9.45525	10.263	13.6151
tr|G5E9E7|G5E9E7_HUMAN	TJP1	Tight junction protein 1 (Zona occludens 1), isoform CRA_e OS=Homo sapiens OX=9606 GN=TJP1 PE=1 SV=1	898	0.005	30	11.0591	11.8658	9.4408	10.2246	10.8687	10.7144	11.9452	11.2646	12.6168	10.7886	10.6026	11.9422
sp|Q96GD0|PLPP_HUMAN	PDXP	Pyridoxal phosphate phosphatase OS=Homo sapiens OX=9606 GN=PDXP PE=1 SV=2	899	0.101	2	11.1976	10.4074	10.0477	10.6523	9.40398	11.7584	12.9971	12.222	11.3135	10.5509	10.6049	12.1775
tr|A0A3B3ITE1|A0A3B3ITE1_HUMAN	TJP2	Tight junction protein ZO-2 (Fragment) OS=Homo sapiens OX=9606 GN=TJP2 PE=4 SV=1	900	0.015	31	10.8315	10.3832	10.6536	11.7097	11.8902	11.9339	10.4349	11.1135	11.0495	10.6228	11.8446	10.866
sp|P54253|ATX1_HUMAN	ATXN1	Ataxin-1 OS=Homo sapiens OX=9606 GN=ATXN1 PE=1 SV=2	901	0.106	3	10.7675	11.945	9.17771	10.9135	8.59657	10.0481	13.4822	12.2861	12.7832	10.6301	9.85272	12.8505
sp|Q92692-2|NECT2_HUMAN	NECTIN2	Isoform Alpha of Nectin-2 OS=Homo sapiens OX=9606 GN=NECTIN2	902	0.04	2	10.9061	8.87396	12.9599	12.052	11.8619	10.1468	10.5973	11.0067	11.5953	10.9133	11.3536	11.0664
sp|Q92692|NECT2_HUMAN	NECTIN2	Nectin-2 OS=Homo sapiens OX=9606 GN=NECTIN2 PE=1 SV=1	902	0.126	5	12.2275	11.2588	10.505	11.6814	11.459	10.7358	11.2915	10.6626	10.1784	11.3304	11.2921	10.7108
sp|Q9Y5X1|SNX9_HUMAN	SNX9	Sorting nexin-9 OS=Homo sapiens OX=9606 GN=SNX9 PE=1 SV=1	903	0.168	12	9.94483	10.0136	10.6714	11.4237	11.3697	12.1977	10.9916	11.7361	11.6513	10.2099	11.6637	11.4597
sp|Q9H0R5|GBP3_HUMAN	GBP3	Guanylate-binding protein 3 OS=Homo sapiens OX=9606 GN=GBP3 PE=1 SV=3	904	0.136	7	8.69327	9.40228	9.59672	10.4214	10.3598	10.6044	13.687	13.26	13.975	9.23076	10.4619	13.6407
sp|P32455|GBP1_HUMAN	GBP1	Guanylate-binding protein 1 OS=Homo sapiens OX=9606 GN=GBP1 PE=1 SV=2	904	0.215	10	8.84223	9.48309	9.92412	9.48708	10.5191	9.8203	14.1251	12.6058	15.1932	9.41648	9.94216	13.9747
sp|P32456|GBP2_HUMAN	GBP2	Guanylate-binding protein 2 OS=Homo sapiens OX=9606 GN=GBP2 PE=1 SV=3	904	0.217	13	9.46853	11.2022	10.8219	8.03419	8.01491	9.18096	14.1382	13.814	15.3251	10.4975	8.41002	14.4258
tr|B7ZLQ5|B7ZLQ5_HUMAN	SMARCA1	Probable global transcription activator SNF2L1 OS=Homo sapiens OX=9606 GN=SMARCA1 PE=1 SV=1	905	0.235	22	10.6906	10.7229	12.2024	11.8537	11.9005	11.8972	10.1772	10.3544	10.2011	11.2053	11.8838	10.2442
sp|O60264|SMCA5_HUMAN	SMARCA5	SWI/SNF-related matrix-associated actin-dependent regulator of chromatin subfamily A member 5 OS=Homo sapiens OX=9606 GN=SMARCA5 PE=1 SV=1	905	0.29	25	10.4589	11.6059	11.6521	11.421	11.3803	11.7128	10.401	10.2499	11.1181	11.239	11.5047	10.5897
sp|Q9H2U1|DHX36_HUMAN	DHX36	ATP-dependent DNA/RNA helicase DHX36 OS=Homo sapiens OX=9606 GN=DHX36 PE=1 SV=2	906	0.206	25	10.9539	11.4012	10.9331	11.3935	11.2241	11.4871	11.025	10.7743	10.808	11.0961	11.3682	10.8691
sp|Q14684|RRP1B_HUMAN	RRP1B	Ribosomal RNA processing protein 1 homolog B OS=Homo sapiens OX=9606 GN=RRP1B PE=1 SV=3	907	0.321	21	11.008	12.2642	12.0696	11.0537	11.0312	11.0034	10.7477	9.9908	10.8315	11.7806	11.0294	10.5233
sp|Q6IN85|P4R3A_HUMAN	PPP4R3A	Serine/threonine-protein phosphatase 4 regulatory subunit 3A OS=Homo sapiens OX=9606 GN=PPP4R3A PE=1 SV=1	908	0.107	7	11.0258	10.9569	10.9788	11.7669	11.6331	11.9068	9.9817	11.4739	10.2761	10.9872	11.7689	10.5772
sp|Q5MIZ7|P4R3B_HUMAN	PPP4R3B	Serine/threonine-protein phosphatase 4 regulatory subunit 3B OS=Homo sapiens OX=9606 GN=PPP4R3B PE=1 SV=2	908	0.06	2	12.1615	10.0861	12.0373	10.9743	11.4626	12.4325	11.1538	10.1968	9.49508	11.4283	11.6231	10.2819
sp|O95757|HS74L_HUMAN	HSPA4L	Heat shock 70 kDa protein 4L OS=Homo sapiens OX=9606 GN=HSPA4L PE=1 SV=3	909	0.317	20	9.85731	9.91068	10.0521	11.9901	12.0832	12.3844	10.7176	11.5942	11.4104	9.94003	12.1526	11.2407
sp|P34932|HSP74_HUMAN	HSPA4	Heat shock 70 kDa protein 4 OS=Homo sapiens OX=9606 GN=HSPA4 PE=1 SV=4	909	0.639	47	10.8834	11.838	10.862	10.9015	10.9213	11.1533	11.2974	10.579	11.5641	11.1945	10.992	11.1468
sp|Q92598|HS105_HUMAN	HSPH1	Heat shock protein 105 kDa OS=Homo sapiens OX=9606 GN=HSPH1 PE=1 SV=1	909	0.029	46	11.0125	11.82	11.2468	11.494	11.5835	11.3341	10.2598	10.0569	11.1924	11.3598	11.4705	10.503
tr|J3KQR7|J3KQR7_HUMAN	CEP170B	Centrosomal protein of 170 kDa protein B OS=Homo sapiens OX=9606 GN=CEP170B PE=1 SV=1	910	0.091	7	11.0661	11.8465	9.74036	10.3098	10.4753	10.7827	11.7623	11.629	12.388	10.8843	10.5226	11.9264
sp|Q5SW79|CE170_HUMAN	CEP170	Centrosomal protein of 170 kDa OS=Homo sapiens OX=9606 GN=CEP170 PE=1 SV=1	910	0.381	37	13.1388	13.7543	11.7836	10.1415	10.1303	10.2058	10.5843	9.78176	10.4797	12.8922	10.1592	10.2819
sp|Q5SW79-3|CE170_HUMAN	CEP170	Isoform 3 of Centrosomal protein of 170 kDa OS=Homo sapiens OX=9606 GN=CEP170	910	0.016	1	14.3405	12.3553	14.607	9.31159	12.4135	8.53133	10.1193	6.87355	11.4478	13.7676	10.0855	9.48022
sp|A0MZ66-3|SHOT1_HUMAN	SHTN1	Isoform 3 of Shootin-1 OS=Homo sapiens OX=9606 GN=SHTN1	911	0.225	13	9.70492	10.4974	8.90194	10.8867	11.0044	10.6522	12.7879	11.8634	13.7011	9.70142	10.8478	12.7841
tr|C9JIF9|C9JIF9_HUMAN	APEH	Acylamino-acid-releasing enzyme OS=Homo sapiens OX=9606 GN=APEH PE=1 SV=1	912	0.28	19	9.18977	8.67529	9.03118	12.1661	11.8852	11.4356	13.1135	12.7443	11.759	8.96541	11.829	12.5389
sp|Q9NQW6|ANLN_HUMAN	ANLN	Anillin OS=Homo sapiens OX=9606 GN=ANLN PE=1 SV=2	913	0.328	28	11.6841	12.8709	10.1108	11.5438	12.4706	13.0835	9.36372	9.40884	9.4638	11.5553	12.366	9.41212
sp|Q9H6Y2|WDR55_HUMAN	WDR55	WD repeat-containing protein 55 OS=Homo sapiens OX=9606 GN=WDR55 PE=1 SV=2	914	0.149	2	11.0853	8.52316	10.8014	13.1096	13.0214	11.7039	11.0072	11.7415	9.00646	10.1366	12.6116	10.5851
tr|E7EX90|E7EX90_HUMAN	DCTN1	Dynactin subunit 1 OS=Homo sapiens OX=9606 GN=DCTN1 PE=1 SV=1	915	0.027	40	10.992	11.4001	10.6615	10.4949	10.3266	10.6733	11.9329	11.3575	12.1612	11.0179	10.4983	11.8172
sp|Q14651|PLSI_HUMAN	PLS1	Plastin-1 OS=Homo sapiens OX=9606 GN=PLS1 PE=1 SV=2	916	0.203	9	10.1039	9.79073	10.1829	11.1721	11.5744	10.887	11.8203	11.9977	12.471	10.0258	11.2112	12.0963
sp|P13797|PLST_HUMAN	PLS3	Plastin-3 OS=Homo sapiens OX=9606 GN=PLS3 PE=1 SV=4	916	0.589	46	10.0233	10.7347	10.1954	12.0739	11.5	12.0549	10.9937	11.0693	11.3548	10.3178	11.8763	11.1393
sp|Q5JSH3|WDR44_HUMAN	WDR44	WD repeat-containing protein 44 OS=Homo sapiens OX=9606 GN=WDR44 PE=1 SV=1	918	0.318	24	10.0968	10.5255	10.01	11.3497	11.6294	11.7137	11.5596	11.9057	11.2095	10.2108	11.5643	11.5583
sp|Q9BZI7|REN3B_HUMAN	UPF3B	Regulator of nonsense transcripts 3B OS=Homo sapiens OX=9606 GN=UPF3B PE=1 SV=1	919	0.203	10	10.7258	11.1375	9.34968	11.0788	11.8342	11.7316	11.1451	10.5152	12.4821	10.4043	11.5482	11.3808
sp|Q13098-7|CSN1_HUMAN	GPS1	Isoform 2 of COP9 signalosome complex subunit 1 OS=Homo sapiens OX=9606 GN=GPS1	920	0.093	16	10.2084	10.6524	12.8395	11.4111	12.3992	11.8135	9.82654	10.6928	10.1566	11.2334	11.8746	10.2253
sp|Q96K76|UBP47_HUMAN	USP47	Ubiquitin carboxyl-terminal hydrolase 47 OS=Homo sapiens OX=9606 GN=USP47 PE=1 SV=3	921	0.249	30	11.3679	10.9362	10.9736	11.2432	11.0745	11.0256	11.4678	11.2154	10.6957	11.0926	11.1144	11.1263
sp|Q9UBS8|RNF14_HUMAN	RNF14	E3 ubiquitin-protein ligase RNF14 OS=Homo sapiens OX=9606 GN=RNF14 PE=1 SV=1	922	0.07	2	10.5008	12.4368	8.19706	14.0318	9.8847	12.5686	10.8289	11.2557	10.2956	10.3782	12.1617	10.7934
sp|Q8IVL0|NAV3_HUMAN	NAV3	Neuron navigator 3 OS=Homo sapiens OX=9606 GN=NAV3 PE=1 SV=3	923	0.031	4	12.844	14.1793	11.9004	8.72699	11.3568	10.0026	10.3788	10.3931	10.2178	12.9746	10.0288	10.3299
sp|Q6XZF7|DNMBP_HUMAN	DNMBP	Dynamin-binding protein OS=Homo sapiens OX=9606 GN=DNMBP PE=1 SV=1	924	0.209	18	13.7586	13.8376	13.8571	10.1707	9.16629	9.36885	9.85584	10.4961	9.48892	13.8178	9.56861	9.94695
sp|Q96EE3-1|SEH1_HUMAN	SEH1L	Isoform B of Nucleoporin SEH1 OS=Homo sapiens OX=9606 GN=SEH1L	925	0.325	10	12.2596	10.5059	11.6979	12.2811	11.4912	11.3321	11.0167	9.9875	9.42798	11.4878	11.7015	10.1441
sp|Q92917|GPKOW_HUMAN	GPKOW	G-patch domain and KOW motifs-containing protein OS=Homo sapiens OX=9606 GN=GPKOW PE=1 SV=2	926	0.359	8	11.1622	11.1478	10.9381	11.9762	11.0663	11.2226	11.4397	10.5637	10.4834	11.0827	11.4217	10.8289
sp|P55268|LAMB2_HUMAN	LAMB2	Laminin subunit beta-2 OS=Homo sapiens OX=9606 GN=LAMB2 PE=1 SV=2	927	0.141	12	10.8577	9.75059	10.3132	12.4368	11.6665	11.6113	11.2501	11.4593	10.6545	10.3072	11.9049	11.1213
sp|Q8TBC4|UBA3_HUMAN	UBA3	NEDD8-activating enzyme E1 catalytic subunit OS=Homo sapiens OX=9606 GN=UBA3 PE=1 SV=2	928	0.326	18	11.6476	11.6247	11.1266	11.4172	11.038	10.2513	11.5049	10.2537	11.136	11.4663	10.9022	10.9649
sp|P49454|CENPF_HUMAN	CENPF	Centromere protein F OS=Homo sapiens OX=9606 GN=CENPF PE=1 SV=2	929	0.098	25	12.2741	14.3781	12.43	11.1252	11.4529	11.4701	9.08217	8.51115	9.27615	13.0274	11.3494	8.95649
sp|Q7L5D6|GET4_HUMAN	GET4	Golgi to ER traffic protein 4 homolog OS=Homo sapiens OX=9606 GN=GET4 PE=1 SV=1	930	0.11	2	12.5369	10.0081	13.4722	12.3013	11.6906	10.9554	9.23239	11.3896	8.41366	12.0057	11.6491	9.67855
sp|Q68DQ2|CRBG3_HUMAN	CRYBG3	Very large A-kinase anchor protein OS=Homo sapiens OX=9606 GN=CRYBG3 PE=1 SV=3	931	0.073	18	10.5192	11.1824	10.6143	10.9581	10.8378	11.3093	11.4707	11.038	12.0702	10.772	11.0351	11.5263
sp|Q9NV88|INT9_HUMAN	INTS9	Integrator complex subunit 9 OS=Homo sapiens OX=9606 GN=INTS9 PE=1 SV=2	932	0.036	2	11.0293	11.2803	11.5147	11.0341	11.3458	11.8621	10.4555	10.527	10.9513	11.2748	11.414	10.6446
sp|P56192|SYMC_HUMAN	MARS	Methionine--tRNA ligase, cytoplasmic OS=Homo sapiens OX=9606 GN=MARS PE=1 SV=2	933	0.418	29	12.4464	11.2084	13.4857	11.0064	10.8074	10.7645	9.9958	10.4851	9.80032	12.3802	10.8594	10.0937
sp|Q9Y6E2|BZW2_HUMAN	BZW2	Basic leucine zipper and W2 domain-containing protein 2 OS=Homo sapiens OX=9606 GN=BZW2 PE=1 SV=1	934	0.406	18	10.0853	10.1894	12.0389	12.1197	11.5542	11.9902	10.6169	10.7841	10.6212	10.7712	11.888	10.6741
sp|Q7L1Q6-3|BZW1_HUMAN	BZW1	Isoform 3 of Basic leucine zipper and W2 domain-containing protein 1 OS=Homo sapiens OX=9606 GN=BZW1	934	0.404	22	11.5169	10.6056	13.417	10.9249	12.0698	10.8463	10.1752	10.4836	9.96089	11.8465	11.2803	10.2066
sp|P35221|CTNA1_HUMAN	CTNNA1	Catenin alpha-1 OS=Homo sapiens OX=9606 GN=CTNNA1 PE=1 SV=1	935	0.029	36	10.4472	10.286	11.3684	11.8695	11.4763	11.6498	10.8119	10.9448	11.1462	10.7005	11.6652	10.9676
sp|P26232|CTNA2_HUMAN	CTNNA2	Catenin alpha-2 OS=Homo sapiens OX=9606 GN=CTNNA2 PE=1 SV=5	935	0.105	9	11.4811	9.90884	12.3385	11.5315	11.655	11.6693	10.585	10.7243	10.1065	11.2428	11.6186	10.4719
sp|Q9H3K2|GHITM_HUMAN	GHITM	Growth hormone-inducible transmembrane protein OS=Homo sapiens OX=9606 GN=GHITM PE=1 SV=2	936	0.148	5	12.6093	9.52041	16.3162	11.3023	11.4354	9.4204	10.1994	9.76231	9.43433	12.8153	10.7194	9.79868
sp|Q13769|THOC5_HUMAN	THOC5	THO complex subunit 5 homolog OS=Homo sapiens OX=9606 GN=THOC5 PE=1 SV=2	937	0.16	5	11.2405	11.5378	11.2046	11.1423	11.2974	11.4753	10.5969	10.0524	11.4529	11.3276	11.305	10.7007
sp|Q8TAT6-2|NPL4_HUMAN	NPLOC4	Isoform 2 of Nuclear protein localization protein 4 homolog OS=Homo sapiens OX=9606 GN=NPLOC4	938	0.342	17	11.3814	10.2377	12.0129	10.8969	11.0947	11.4479	10.9948	11.2755	10.6582	11.2107	11.1465	10.9762
sp|Q8IZ07|AN13A_HUMAN	ANKRD13A	Ankyrin repeat domain-containing protein 13A OS=Homo sapiens OX=9606 GN=ANKRD13A PE=1 SV=3	939	0.068	4	11.316	10.5494	9.90312	11.1026	12.4451	12.9613	9.92149	10.9257	10.8754	10.5895	12.1697	10.5742
sp|Q9H6F5|CCD86_HUMAN	CCDC86	Coiled-coil domain-containing protein 86 OS=Homo sapiens OX=9606 GN=CCDC86 PE=1 SV=1	940	0.331	9	10.7276	13.8388	9.6688	10.8345	11.4967	11.2397	10.7841	10.4175	10.9923	11.4117	11.1903	10.7313
sp|P49354|FNTA_HUMAN	FNTA	Protein farnesyltransferase/geranylgeranyltransferase type-1 subunit alpha OS=Homo sapiens OX=9606 GN=FNTA PE=1 SV=1	941	0.311	9	11.9495	9.33637	13.8099	12.2345	11.4419	10.6909	10.6456	10.5573	9.3339	11.6986	11.4558	10.1789
sp|Q9NRN7|ADPPT_HUMAN	AASDHPPT	L-aminoadipate-semialdehyde dehydrogenase-phosphopantetheinyl transferase OS=Homo sapiens OX=9606 GN=AASDHPPT PE=1 SV=2	942	0.217	8	12.3887	10.5852	11.9597	11.4501	11.5942	10.3854	9.86985	10.727	11.0398	11.6445	11.1432	10.5456
sp|Q8IW35|CEP97_HUMAN	CEP97	Centrosomal protein of 97 kDa OS=Homo sapiens OX=9606 GN=CEP97 PE=1 SV=1	943	0.008	13	10.5947	11.6397	10.5175	11.1026	10.8804	11.1576	11.6163	10.5726	11.9188	10.9173	11.0469	11.3692
sp|Q00059|TFAM_HUMAN	TFAM	Transcription factor A, mitochondrial OS=Homo sapiens OX=9606 GN=TFAM PE=1 SV=1	944	0.268	12	11.4291	12.417	10.0129	10.3422	10.4176	10.9756	11.5275	10.8144	12.0637	11.2863	10.5785	11.4685
sp|Q9HCS7|SYF1_HUMAN	XAB2	Pre-mRNA-splicing factor SYF1 OS=Homo sapiens OX=9606 GN=XAB2 PE=1 SV=2	945	0.084	7	10.8922	10.2192	12.1194	12.8163	12.3808	12.2378	10.2164	10.773	8.34489	11.0769	12.4783	9.7781
sp|Q9BZF9|UACA_HUMAN	UACA	Uveal autoantigen with coiled-coil domains and ankyrin repeats OS=Homo sapiens OX=9606 GN=UACA PE=1 SV=2	946	0.374	50	13.2529	14.246	12.6869	9.85889	9.89589	10.0548	10.0786	9.46406	10.4619	13.3953	9.93653	10.0015
sp|P22413|ENPP1_HUMAN	ENPP1	Ectonucleotide pyrophosphatase/phosphodiesterase family member 1 OS=Homo sapiens OX=9606 GN=ENPP1 PE=1 SV=2	947	0.063	3	10.6171	9.90717	10.2568	12.8683	12.5873	12.0657	10.8941	11.0639	9.73967	10.2604	12.5071	10.5659
sp|Q96SZ5|AEDO_HUMAN	ADO	2-aminoethanethiol dioxygenase OS=Homo sapiens OX=9606 GN=ADO PE=1 SV=2	948	0.237	7	12.1041	11.2488	11.7918	11.7107	11.3751	10.7512	10.336	10.5401	10.1421	11.7149	11.279	10.3394
sp|P30084|ECHM_HUMAN	ECHS1	Enoyl-CoA hydratase, mitochondrial OS=Homo sapiens OX=9606 GN=ECHS1 PE=1 SV=4	949	0.5	27	10.5927	10.7176	10.1653	10.3401	10.7489	10.8392	12.0299	11.8224	12.7439	10.4919	10.6427	12.1987
sp|Q69YQ0|CYTSA_HUMAN	SPECC1L	Cytospin-A OS=Homo sapiens OX=9606 GN=SPECC1L PE=1 SV=2	950	0.223	22	9.53145	10.342	8.9083	10.9044	11.324	12.0794	12.1462	12.0262	12.7381	9.59392	11.4359	12.3035
sp|P26038|MOES_HUMAN	MSN	Moesin OS=Homo sapiens OX=9606 GN=MSN PE=1 SV=3	950	0.562	43	9.8318	9.93247	10.0309	10.5133	10.8401	11.0135	12.2942	12.0958	13.448	9.93172	10.789	12.6127
tr|E7EQR4|E7EQR4_HUMAN	EZR	Ezrin OS=Homo sapiens OX=9606 GN=EZR PE=1 SV=3	950	0.462	39	9.53951	11.4859	9.28818	11.1548	11.4138	12.1581	11.1668	11.3421	12.4508	10.1045	11.5756	11.6532
sp|P35241-5|RADI_HUMAN	RDX	Isoform 5 of Radixin OS=Homo sapiens OX=9606 GN=RDX	950	0.487	48	10.3325	10.8191	10.2804	11.5147	11.0412	11.5521	11.3082	11.9175	11.2343	10.4773	11.3693	11.4867
sp|Q5TZA2|CROCC_HUMAN	CROCC	Rootletin OS=Homo sapiens OX=9606 GN=CROCC PE=1 SV=1	950	0.014	2	10.4111	11.5937	10.9517	11.9185	11.8604	10.7666	9.69678	11.5899	11.2113	10.9855	11.5152	10.8327
sp|P48643|TCPE_HUMAN	CCT5	T-complex protein 1 subunit epsilon OS=Homo sapiens OX=9606 GN=CCT5 PE=1 SV=1	951	0.654	51	11.2173	11.4351	10.9896	10.8003	10.7944	11.1671	11.2576	11.3174	11.0212	11.214	10.9206	11.1987
sp|P50991|TCPD_HUMAN	CCT4	T-complex protein 1 subunit delta OS=Homo sapiens OX=9606 GN=CCT4 PE=1 SV=4	951	0.662	32	12.5538	11.3921	13.7708	11.995	10.945	10.295	9.82861	9.85015	9.36947	12.5722	11.0783	9.68274
sp|Q9H000|MKRN2_HUMAN	MKRN2	Probable E3 ubiquitin-protein ligase makorin-2 OS=Homo sapiens OX=9606 GN=MKRN2 PE=1 SV=2	952	0.204	8	10.5522	11.2654	10.7637	10.8376	11.9967	12.2071	10.2259	11.5675	10.5839	10.8604	11.6805	10.7924
sp|Q86XL3|ANKL2_HUMAN	ANKLE2	Ankyrin repeat and LEM domain-containing protein 2 OS=Homo sapiens OX=9606 GN=ANKLE2 PE=1 SV=4	953	0.274	22	13.4721	14.8158	12.5001	9.57345	9.64162	10.3833	9.94463	9.28907	10.38	13.596	9.86612	9.87123
sp|Q15365|PCBP1_HUMAN	PCBP1	Poly(rC)-binding protein 1 OS=Homo sapiens OX=9606 GN=PCBP1 PE=1 SV=2	954	0.61	24	10.7073	10.9555	8.9259	10.8621	11.9667	11.7405	11.6071	11.8708	11.3641	10.1962	11.5231	11.614
sp|P57721|PCBP3_HUMAN	PCBP3	Poly(rC)-binding protein 3 OS=Homo sapiens OX=9606 GN=PCBP3 PE=2 SV=2	954	0.183	21	12.7138	12.2142	12.3512	10.239	10.7305	10.578	10.4816	10.4216	10.2701	12.4264	10.5158	10.3911
tr|F8W0G4|F8W0G4_HUMAN	PCBP2	Poly(rC)-binding protein 2 (Fragment) OS=Homo sapiens OX=9606 GN=PCBP2 PE=1 SV=1	954	0.089	1	13.3003	10.6628	15.1687	10.521	14.8759	11.2823	7.4412	9.92293	6.8248	13.0439	12.2264	8.06298
sp|Q15366-2|PCBP2_HUMAN	PCBP2	Isoform 2 of Poly(rC)-binding protein 2 OS=Homo sapiens OX=9606 GN=PCBP2	954	0.503	17	13.7586	12.4524	13.3338	10.1337	10.8835	10.2472	9.71228	10.2286	9.25005	13.1816	10.4215	9.73031
tr|A0A087X0H9|A0A087X0H9_HUMAN	RBM26	RNA-binding protein 26 OS=Homo sapiens OX=9606 GN=RBM26 PE=1 SV=1	955	0.146	13	10.8065	11.6347	9.9723	9.91722	10.6091	10.6522	12.4011	11.6166	12.3903	10.8045	10.3928	12.136
sp|Q9P2N5|RBM27_HUMAN	RBM27	RNA-binding protein 27 OS=Homo sapiens OX=9606 GN=RBM27 PE=1 SV=2	955	0.124	8	10.8249	11.3206	11.4371	10.2456	11.7602	10.5957	11.6696	10.0731	12.0733	11.1942	10.8672	11.272
sp|Q5T8P6-2|RBM26_HUMAN	RBM26	Isoform 2 of RNA-binding protein 26 OS=Homo sapiens OX=9606 GN=RBM26	955	0.034	3	11.1101	12.4826	11.152	8.59787	10.7224	9.61158	12.7437	10.79	12.7898	11.5816	9.64395	12.1078
sp|P54577|SYYC_HUMAN	YARS	Tyrosine--tRNA ligase, cytoplasmic OS=Homo sapiens OX=9606 GN=YARS PE=1 SV=4	956	0.595	39	11.1059	11.5879	11.1792	10.5811	10.463	10.736	11.6135	10.7407	11.9926	11.291	10.5934	11.4489
sp|P57768|SNX16_HUMAN	SNX16	Sorting nexin-16 OS=Homo sapiens OX=9606 GN=SNX16 PE=1 SV=2	957	0.078	1	12.9486	12.6567	10.08	11.6187	8.74464	10.7476	12.1502	11.6568	9.39682	11.8951	10.3703	11.0679
sp|Q9Y3S2|ZN330_HUMAN	ZNF330	Zinc finger protein 330 OS=Homo sapiens OX=9606 GN=ZNF330 PE=1 SV=1	958	0.241	7	10.1248	11.9765	9.8258	11.7208	11.2978	12.0807	10.9634	11.2392	10.7709	10.6424	11.6998	10.9912
tr|B1AKJ5|B1AKJ5_HUMAN	NRDC	Nardilysin OS=Homo sapiens OX=9606 GN=NRDC PE=1 SV=1	959	0.189	25	11.8791	11.2789	12.6827	11.7995	10.9912	10.8818	10.0212	10.8974	9.56823	11.9469	11.2242	10.1623
sp|O60271-4|JIP4_HUMAN	SPAG9	Isoform 4 of C-Jun-amino-terminal kinase-interacting protein 4 OS=Homo sapiens OX=9606 GN=SPAG9	961	NA	31	9.92419	10.3024	10.6065	11.0048	11.5704	11.2883	11.7165	11.4915	12.0954	10.2777	11.2878	11.7678
sp|Q8N1F7|NUP93_HUMAN	NUP93	Nuclear pore complex protein Nup93 OS=Homo sapiens OX=9606 GN=NUP93 PE=1 SV=2	962	0.015	27	11.6843	11.285	12.2039	12.2538	11.4387	11.5629	9.71035	10.4737	9.38749	11.7244	11.7518	9.85718
sp|Q9Y3D9|RT23_HUMAN	MRPS23	28S ribosomal protein S23, mitochondrial OS=Homo sapiens OX=9606 GN=MRPS23 PE=1 SV=2	963	0.374	9	10.4954	11.1286	10.3048	10.8744	11.0745	11.3608	11.6122	10.9835	12.1657	10.6429	11.1032	11.5871
sp|O96000|NDUBA_HUMAN	NDUFB10	NADH dehydrogenase [ubiquinone] 1 beta subcomplex subunit 10 OS=Homo sapiens OX=9606 GN=NDUFB10 PE=1 SV=3	964	0.465	8	10.6704	10.1796	9.83664	11.2316	11.627	10.5545	12.0777	11.881	11.9416	10.2289	11.1377	11.9668
sp|Q96G03|PGM2_HUMAN	PGM2	Phosphoglucomutase-2 OS=Homo sapiens OX=9606 GN=PGM2 PE=1 SV=4	965	0.289	20	9.75551	9.76527	9.19364	10.6102	12.5015	12.7982	11.0319	12.0377	12.306	9.57147	11.97	11.7919
sp|O14908|GIPC1_HUMAN	GIPC1	PDZ domain-containing protein GIPC1 OS=Homo sapiens OX=9606 GN=GIPC1 PE=1 SV=2	966	0.357	13	10.5239	11.0906	9.71732	11.4384	11.5463	12.1329	10.9046	11.3397	11.3064	10.4439	11.7059	11.1836
sp|O00418|EF2K_HUMAN	EEF2K	Eukaryotic elongation factor 2 kinase OS=Homo sapiens OX=9606 GN=EEF2K PE=1 SV=2	967	0.174	7	13.4044	12.1335	10.9821	11.9576	11.5336	10.5222	10.7307	10.6458	8.0901	12.1733	11.3378	9.8222
sp|O75937|DNJC8_HUMAN	DNAJC8	DnaJ homolog subfamily C member 8 OS=Homo sapiens OX=9606 GN=DNAJC8 PE=1 SV=2	968	0.431	14	10.5281	11.7425	8.69593	10.5283	11.228	11.5139	11.766	11.2212	12.7761	10.3222	11.0901	11.9211
tr|J3KQ32|J3KQ32_HUMAN	OLA1	Obg-like ATPase 1 OS=Homo sapiens OX=9606 GN=OLA1 PE=1 SV=1	969	0.514	21	10.8247	10.681	12.11	11.8915	11.2158	10.9789	10.684	10.9622	10.6519	11.2052	11.3621	10.766
sp|O95163|ELP1_HUMAN	ELP1	Elongator complex protein 1 OS=Homo sapiens OX=9606 GN=ELP1 PE=1 SV=3	970	0.188	25	11.2623	10.4484	13.5948	11.5274	11.9554	11.2819	9.48562	10.3717	10.0726	11.7685	11.5882	9.97664
sp|Q8N6T3|ARFG1_HUMAN	ARFGAP1	ADP-ribosylation factor GTPase-activating protein 1 OS=Homo sapiens OX=9606 GN=ARFGAP1 PE=1 SV=2	971	0.064	12	11.0517	11.6676	10.2821	10.2903	11.4959	10.873	11.3231	11.5989	11.4173	11.0005	10.8864	11.4464
sp|P55072|TERA_HUMAN	VCP	Transitional endoplasmic reticulum ATPase OS=Homo sapiens OX=9606 GN=VCP PE=1 SV=4	972	0.666	44	11.1975	10.8498	10.928	11.3578	10.8782	10.866	11.4653	11.652	10.8056	10.9918	11.034	11.3076
tr|A0A1B0GW23|A0A1B0GW23_HUMAN	ABHD14A-ACY1	ABHD14A-ACY1 readthrough (Fragment) OS=Homo sapiens OX=9606 GN=ABHD14A-ACY1 PE=4 SV=1	973	0.224	9	11.9509	9.51243	10.8289	12.0026	10.8337	10.9404	11.9205	12.213	9.79758	10.7641	11.2589	11.3104
tr|A0A3B3ISF9|A0A3B3ISF9_HUMAN	ECE1	Endothelin-converting enzyme 1 OS=Homo sapiens OX=9606 GN=ECE1 PE=4 SV=1	974	0.285	23	10.9535	11.9393	10.5537	9.35881	9.07051	9.23951	12.8931	13.3	12.6916	11.1488	9.22294	12.9616
sp|O43929|ORC4_HUMAN	ORC4	Origin recognition complex subunit 4 OS=Homo sapiens OX=9606 GN=ORC4 PE=1 SV=2	975	0.151	2	10.4607	9.3312	12.5215	12.4033	13.6411	12.8604	8.90749	10.6407	9.23359	10.7711	12.9683	9.59393
sp|Q14D04|MELT_HUMAN	VEPH1	Ventricular zone-expressed PH domain-containing protein homolog 1 OS=Homo sapiens OX=9606 GN=VEPH1 PE=1 SV=1	976	0.148	10	11.4205	10.802	10.9897	11.6577	10.8204	11.1006	11.0624	11.6569	10.4898	11.0707	11.1929	11.0697
sp|O75828|CBR3_HUMAN	CBR3	Carbonyl reductase [NADPH] 3 OS=Homo sapiens OX=9606 GN=CBR3 PE=1 SV=3	977	0.484	14	10.0242	8.63206	9.67507	10.6267	11.8004	10.471	12.9169	12.5782	13.2757	9.44378	10.966	12.9236
sp|P16152|CBR1_HUMAN	CBR1	Carbonyl reductase [NADPH] 1 OS=Homo sapiens OX=9606 GN=CBR1 PE=1 SV=3	977	0.715	26	10.337	10.1646	9.707	11.7074	11.2579	11.6215	11.5275	12.7173	10.9598	10.0695	11.5289	11.7349
tr|A0A087WVP1|A0A087WVP1_HUMAN	FAT1	Protocadherin Fat 1 OS=Homo sapiens OX=9606 GN=FAT1 PE=1 SV=1	978	0.008	2	12.2788	11.5718	9.55378	11.1853	11.0802	11.8174	11.6236	9.65169	11.2373	11.1348	11.361	10.8375
sp|Q9UGJ0|AAKG2_HUMAN	PRKAG2	5'-AMP-activated protein kinase subunit gamma-2 OS=Homo sapiens OX=9606 GN=PRKAG2 PE=1 SV=1	979	0.074	4	10.4626	11.6982	12.6667	11.9824	11.7253	11.8692	9.03374	10.9908	9.57103	11.6092	11.859	9.86519
sp|P54619-3|AAKG1_HUMAN	PRKAG1	Isoform 3 of 5'-AMP-activated protein kinase subunit gamma-1 OS=Homo sapiens OX=9606 GN=PRKAG1	979	0.141	3	13.6174	11.9679	17.2438	10.1156	11.2723	9.7482	8.4931	9.79198	7.74976	14.2764	10.3787	8.67828
sp|O15091|MRPP3_HUMAN	KIAA0391	Mitochondrial ribonuclease P catalytic subunit OS=Homo sapiens OX=9606 GN=KIAA0391 PE=1 SV=2	980	0.173	11	10.5848	10.5888	10.7758	10.4632	11.0098	11.1706	11.5138	11.5499	12.3434	10.6498	10.8812	11.8024
sp|P55786|PSA_HUMAN	NPEPPS	Puromycin-sensitive aminopeptidase OS=Homo sapiens OX=9606 GN=NPEPPS PE=1 SV=2	981	0.428	38	11.6398	11.0963	12.0351	11.1389	10.5911	10.9267	10.9829	11.1019	10.4874	11.5904	10.8856	10.8574
sp|Q6ZRP7|QSOX2_HUMAN	QSOX2	Sulfhydryl oxidase 2 OS=Homo sapiens OX=9606 GN=QSOX2 PE=1 SV=3	982	0.146	11	10.8969	9.57341	12.7428	11.994	11.2033	11.2557	10.5866	10.9557	10.7917	11.071	11.4843	10.778
sp|P61457|PHS_HUMAN	PCBD1	Pterin-4-alpha-carbinolamine dehydratase OS=Homo sapiens OX=9606 GN=PCBD1 PE=1 SV=2	983	0.163	2	9.91049	7.90104	8.98561	12.9294	10.733	11.2971	11.5682	14.3271	12.348	8.93238	11.6532	12.7478
tr|F5GYJ8|F5GYJ8_HUMAN	OTUB1	Ubiquitin thioesterase OTUB1 OS=Homo sapiens OX=9606 GN=OTUB1 PE=1 SV=1	984	0.182	10	11.0302	10.3528	11.2793	10.1973	10.7752	10.8514	12.1136	11.4285	11.9718	10.8874	10.608	11.838
sp|Q9Y5T5|UBP16_HUMAN	USP16	Ubiquitin carboxyl-terminal hydrolase 16 OS=Homo sapiens OX=9606 GN=USP16 PE=1 SV=1	985	0.151	11	10.492	11.2404	9.95296	10.6603	11.2126	11.0653	11.7117	11.4337	12.2311	10.5618	10.9794	11.7922
sp|P18583-9|SON_HUMAN	SON	Isoform I of Protein SON OS=Homo sapiens OX=9606 GN=SON	986	0.172	26	10.794	11.6902	10.4359	10.6817	11.2202	10.9732	11.3465	10.7815	12.0769	10.9734	10.9584	11.4016
tr|K4DI93|K4DI93_HUMAN	CUL4B	Cullin 4B, isoform CRA_e OS=Homo sapiens OX=9606 GN=CUL4B PE=1 SV=1	987	0.027	33	10.2156	9.36372	11.5852	12.3345	12.5169	11.9128	10.5928	11.0174	10.4612	10.3882	12.2547	10.6905
sp|Q13619|CUL4A_HUMAN	CUL4A	Cullin-4A OS=Homo sapiens OX=9606 GN=CUL4A PE=1 SV=3	987	0.202	11	11.0634	10.312	11.9198	11.1824	12.3414	11.7369	10.3233	10.7629	10.358	11.0984	11.7536	10.4814
sp|Q9H7D0|DOCK5_HUMAN	DOCK5	Dedicator of cytokinesis protein 5 OS=Homo sapiens OX=9606 GN=DOCK5 PE=1 SV=3	988	0.064	12	9.87639	9.3036	9.83552	11.2167	11.6259	11.2776	11.5993	13.1226	12.1424	9.67184	11.3734	12.2881
sp|P98082|DAB2_HUMAN	DAB2	Disabled homolog 2 OS=Homo sapiens OX=9606 GN=DAB2 PE=1 SV=3	989	0.331	17	8.2804	8.58316	8.24471	11.5831	11.9819	12.3497	13.5958	12.3572	13.024	8.36942	11.9716	12.9923
sp|Q16629|SRSF7_HUMAN	SRSF7	Serine/arginine-rich splicing factor 7 OS=Homo sapiens OX=9606 GN=SRSF7 PE=1 SV=1	990	0.324	4	12.8471	11.1117	12.6735	11.6154	10.8991	8.03375	10.7039	11.1304	10.9851	12.2108	10.1827	10.9398
sp|P84103|SRSF3_HUMAN	SRSF3	Serine/arginine-rich splicing factor 3 OS=Homo sapiens OX=9606 GN=SRSF3 PE=1 SV=1	990	0.482	11	12.1356	11.6045	13.5056	12.6156	9.95091	9.13167	10.1403	10.2412	10.6745	12.4152	10.5661	10.352
sp|Q9NR09|BIRC6_HUMAN	BIRC6	Baculoviral IAP repeat-containing protein 6 OS=Homo sapiens OX=9606 GN=BIRC6 PE=1 SV=2	991	0.07	23	11.3389	11.2315	12.1909	11.2995	11.1045	11.0467	10.8957	11.2879	9.60436	11.5871	11.1502	10.596
sp|P17987|TCPA_HUMAN	TCP1	T-complex protein 1 subunit alpha OS=Homo sapiens OX=9606 GN=TCP1 PE=1 SV=1	992	0.649	29	11.2104	10.8086	10.6222	10.3099	11.2462	10.9967	11.8549	11.5416	11.4096	10.8804	10.8509	11.602
sp|O95864|FADS2_HUMAN	FADS2	Acyl-CoA 6-desaturase OS=Homo sapiens OX=9606 GN=FADS2 PE=1 SV=1	993	0.106	7	16.1416	13.4601	17.6416	8.95815	8.36082	8.71242	9.16928	9.53293	8.02316	15.7478	8.67713	8.90846
sp|Q9H3P7|GCP60_HUMAN	ACBD3	Golgi resident protein GCP60 OS=Homo sapiens OX=9606 GN=ACBD3 PE=1 SV=4	994	0.456	17	10.6834	10.9472	9.71587	10.7734	11.0016	10.9537	11.8004	11.5269	12.5973	10.4488	10.9096	11.9749
sp|Q9Y5Q0|FADS3_HUMAN	FADS3	Fatty acid desaturase 3 OS=Homo sapiens OX=9606 GN=FADS3 PE=1 SV=1	995	0.022	1	11.9359	9.08691	12.2119	14.7302	13.0868	11.4125	10.0097	10.1246	7.40159	11.0782	13.0765	9.17863
sp|Q9UIJ7|KAD3_HUMAN	AK3	GTP:AMP phosphotransferase AK3, mitochondrial OS=Homo sapiens OX=9606 GN=AK3 PE=1 SV=4	996	0.427	12	9.66761	9.75972	9.1031	11.9131	10.586	11.2126	12.4676	13.5561	11.7342	9.51014	11.2372	12.586
tr|A0A0A6YY92|A0A0A6YY92_HUMAN	ADSL	Adenylosuccinate lyase OS=Homo sapiens OX=9606 GN=ADSL PE=1 SV=1	997	0.291	11	10.2	9.71297	12.5179	12.5223	12.0294	11.0199	10.8596	10.4241	10.7138	10.8103	11.8572	10.6658
sp|P13639|EF2_HUMAN	EEF2	Elongation factor 2 OS=Homo sapiens OX=9606 GN=EEF2 PE=1 SV=4	998	0.668	50	10.9352	10.1296	11.4103	10.6684	12.2098	11.0936	11.396	10.2441	11.9131	10.825	11.3239	11.1844
sp|Q15029|U5S1_HUMAN	EFTUD2	116 kDa U5 small nuclear ribonucleoprotein component OS=Homo sapiens OX=9606 GN=EFTUD2 PE=1 SV=1	998	0.436	37	12.3682	11.7537	11.6114	11.9405	10.9025	11.1932	10.2364	10.1837	9.81029	11.9111	11.3454	10.0768
sp|Q16656-4|NRF1_HUMAN	NRF1	Isoform 4 of Nuclear respiratory factor 1 OS=Homo sapiens OX=9606 GN=NRF1	999	0.038	2	12.799	13.0532	10.7524	9.74086	12.5839	10.4085	9.2884	10.1703	11.2034	12.2015	10.9111	10.2207
tr|F5H039|F5H039_HUMAN	GPHN	Gephyrin OS=Homo sapiens OX=9606 GN=GPHN PE=1 SV=1	1000	0.194	14	11.3139	11.9562	11.178	10.3119	10.9212	11.2582	10.9263	10.5203	11.6141	11.4827	10.8304	11.0202
sp|Q9UBB5|MBD2_HUMAN	MBD2	Methyl-CpG-binding domain protein 2 OS=Homo sapiens OX=9606 GN=MBD2 PE=1 SV=1	1001	0.165	5	10.1759	11.9851	9.77614	10.8714	10.9621	11.139	11.7931	11.3857	11.9117	10.6457	10.9908	11.6968
sp|O95983|MBD3_HUMAN	MBD3	Methyl-CpG-binding domain protein 3 OS=Homo sapiens OX=9606 GN=MBD3 PE=1 SV=1	1001	0.148	2	11.9799	12.9044	12.5568	11.1244	11.4855	11.6226	9.05709	9.73939	9.52991	12.4804	11.4108	9.44213
sp|Q9Y4P3|TBL2_HUMAN	TBL2	Transducin beta-like protein 2 OS=Homo sapiens OX=9606 GN=TBL2 PE=1 SV=1	1002	0.28	11	11.1301	9.65808	12.1516	11.515	11.3134	11.5527	11.5578	10.2606	10.8606	10.9799	11.4604	10.893
sp|Q9NYK5|RM39_HUMAN	MRPL39	39S ribosomal protein L39, mitochondrial OS=Homo sapiens OX=9606 GN=MRPL39 PE=1 SV=3	1003	0.024	12	11.2271	11.0308	11.8074	11.2741	11.509	10.8384	11.0341	10.3934	10.8857	11.3551	11.2072	10.7711
sp|P05388|RLA0_HUMAN	RPLP0	60S acidic ribosomal protein P0 OS=Homo sapiens OX=9606 GN=RPLP0 PE=1 SV=1	1004	0.284	42	12.2779	11.0478	11.9715	11.2195	11.2142	11.0204	10.399	10.9837	9.86591	11.7657	11.1514	10.4162
sp|P09211|GSTP1_HUMAN	GSTP1	Glutathione S-transferase P OS=Homo sapiens OX=9606 GN=GSTP1 PE=1 SV=2	1005	0.567	37	10.9777	10.4973	12.8499	11.1879	10.8274	10.0351	11.069	11.6352	10.9205	11.4416	10.6835	11.2082
tr|A0A0A0MSY4|A0A0A0MSY4_HUMAN	DOCK9	Dedicator of cytokinesis protein 9 OS=Homo sapiens OX=9606 GN=DOCK9 PE=1 SV=1	1006	0.041	7	10.2996	9.93678	10.4407	10.9516	12.0199	11.5215	11.4602	10.8694	12.5003	10.2257	11.4977	11.61
tr|A0A2R8YD85|A0A2R8YD85_HUMAN	DOCK10	Dedicator of cytokinesis protein 10 OS=Homo sapiens OX=9606 GN=DOCK10 PE=1 SV=1	1006	0.058	11	10.3854	9.16758	11.472	12.6343	12.9806	13.0039	9.86162	10.6447	9.84992	10.3417	12.8729	10.1187
sp|Q9H7Z7|PGES2_HUMAN	PTGES2	Prostaglandin E synthase 2 OS=Homo sapiens OX=9606 GN=PTGES2 PE=1 SV=1	1007	0.281	7	11.7564	10.4857	12.3703	10.762	10.8686	11.316	10.8221	11.0267	10.5921	11.5375	10.9822	10.8136
tr|D3DQV9|D3DQV9_HUMAN	EIF4G2	Eukaryotic translation initiation factor 4 gamma 2 (Fragment) OS=Homo sapiens OX=9606 GN=EIF4G2 PE=1 SV=1	1008	0.476	37	11.7488	11.1072	13.5942	11.9218	11.06	10.8832	9.60554	10.3047	9.77447	12.1501	11.2883	9.8949
sp|Q6NXE6|ARMC6_HUMAN	ARMC6	Armadillo repeat-containing protein 6 OS=Homo sapiens OX=9606 GN=ARMC6 PE=1 SV=2	1009	0.128	6	12.5573	11.5431	12.1703	12.7015	10.7736	11.3684	10.0476	10.8927	7.94558	12.0902	11.6145	9.62863
sp|Q9HB90|RRAGC_HUMAN	RRAGC	Ras-related GTP-binding protein C OS=Homo sapiens OX=9606 GN=RRAGC PE=1 SV=1	1010	0.068	2	12.0039	9.87804	11.3126	13.0532	14.2129	10.9573	7.93026	12.129	8.52283	11.0648	12.7411	9.52736
sp|Q9NQL2|RRAGD_HUMAN	RRAGD	Ras-related GTP-binding protein D OS=Homo sapiens OX=9606 GN=RRAGD PE=1 SV=1	1010	0.12	3	11.1234	10.286	12.2312	10.8386	12.149	10.7203	10.5131	11.9816	10.1569	11.2135	11.236	10.8839
sp|P49207|RL34_HUMAN	RPL34	60S ribosomal protein L34 OS=Homo sapiens OX=9606 GN=RPL34 PE=1 SV=3	1011	0.376	14	10.3909	8.81507	9.27444	9.3814	12.9322	13.5335	10.9088	10.936	13.8277	9.49347	11.949	11.8908
sp|Q8IV08|PLD3_HUMAN	PLD3	Phospholipase D3 OS=Homo sapiens OX=9606 GN=PLD3 PE=1 SV=1	1012	0.106	3	13.6248	10.0326	11.6631	10.9653	9.34914	9.92943	11.413	12.1207	10.9021	11.7735	10.0813	11.4786
sp|Q14839-2|CHD4_HUMAN	CHD4	Isoform 2 of Chromodomain-helicase-DNA-binding protein 4 OS=Homo sapiens OX=9606 GN=CHD4	1013	0.207	36	11.4355	11.8185	11.3088	10.7531	11.6573	11.1296	10.5676	10.1675	11.1621	11.5209	11.18	10.6324
sp|Q12873-3|CHD3_HUMAN	CHD3	Isoform 3 of Chromodomain-helicase-DNA-binding protein 3 OS=Homo sapiens OX=9606 GN=CHD3	1013	0.09	22	12.5624	10.7047	12.7373	11.7191	12.2947	11.5317	9.1501	9.87185	9.42816	12.0015	11.8485	9.48337
tr|A0A3B3IUD7|A0A3B3IUD7_HUMAN	PDCD11	Programmed cell death 11, isoform CRA_a OS=Homo sapiens OX=9606 GN=PDCD11 PE=4 SV=1	1014	0.188	38	11.1103	10.8718	12.6867	11.3217	11.6983	11.1234	10.3367	10.3002	10.5509	11.5563	11.3811	10.3959
tr|A0A087X2H1|A0A087X2H1_HUMAN	HECTD1	E3 ubiquitin-protein ligase HECTD1 OS=Homo sapiens OX=9606 GN=HECTD1 PE=1 SV=1	1015	0.236	32	11.6764	10.4813	13.237	12.6369	11.707	11.3397	9.90722	10.0558	8.95879	11.7982	11.8945	9.6406
sp|Q6P9B9|INT5_HUMAN	INTS5	Integrator complex subunit 5 OS=Homo sapiens OX=9606 GN=INTS5 PE=1 SV=1	1016	0.027	4	12.9252	11.0846	12.2779	13.6164	10.4758	8.59021	10.8519	11.7321	8.44593	12.0959	10.8941	10.3433
sp|P39023|RL3_HUMAN	RPL3	60S ribosomal protein L3 OS=Homo sapiens OX=9606 GN=RPL3 PE=1 SV=2	1017	0.454	49	11.0042	10.8097	11.0281	11.9148	10.4541	10.9483	12.5014	9.9024	11.4371	10.9473	11.1057	11.2803
sp|P26440|IVD_HUMAN	IVD	Isovaleryl-CoA dehydrogenase, mitochondrial OS=Homo sapiens OX=9606 GN=IVD PE=1 SV=2	1018	0.11	7	10.2698	10.041	8.98492	10.1344	10.3379	11.091	12.9398	12.9121	13.2891	9.76524	10.5211	13.047
sp|Q03169|TNAP2_HUMAN	TNFAIP2	Tumor necrosis factor alpha-induced protein 2 OS=Homo sapiens OX=9606 GN=TNFAIP2 PE=2 SV=2	1019	0.141	4	6.96972	6.55216	8.65716	12.9089	12.816	11.5216	14.0037	13.1632	13.4075	7.39301	12.4155	13.5248
sp|P51809|VAMP7_HUMAN	VAMP7	Vesicle-associated membrane protein 7 OS=Homo sapiens OX=9606 GN=VAMP7 PE=1 SV=3	1020	0.036	1	11.0737	9.14205	13.7569	14.0575	10.9858	12.6305	10.3948	11.622	6.33671	11.3242	12.5579	9.45117
sp|Q9UMZ2|SYNRG_HUMAN	SYNRG	Synergin gamma OS=Homo sapiens OX=9606 GN=SYNRG PE=1 SV=2	1021	0.086	8	10.3278	11.6243	9.21032	11.781	10.9901	11.3128	11.3096	11.7537	11.6904	10.3875	11.3613	11.5846
sp|P46060|RAGP1_HUMAN	RANGAP1	Ran GTPase-activating protein 1 OS=Homo sapiens OX=9606 GN=RANGAP1 PE=1 SV=1	1022	0.416	28	11.4484	11.0318	11.6754	12.4294	11.7311	11.4267	10.025	10.4387	9.79339	11.3852	11.8624	10.0857
sp|Q658P3-2|STEA3_HUMAN	STEAP3	Isoform 2 of Metalloreductase STEAP3 OS=Homo sapiens OX=9606 GN=STEAP3	1023	0.114	6	11.6495	9.58504	12.5747	12.3574	12.3061	12.2273	9.83718	10.2913	9.17151	11.2697	12.2969	9.76666
sp|O60318|GANP_HUMAN	MCM3AP	Germinal-center associated nuclear protein OS=Homo sapiens OX=9606 GN=MCM3AP PE=1 SV=2	1024	0.049	5	10.2827	10.8092	12.3714	12.6847	10.9269	12.1472	10.8363	10.7596	9.18201	11.1544	11.9196	10.2593
sp|P35270|SPRE_HUMAN	SPR	Sepiapterin reductase OS=Homo sapiens OX=9606 GN=SPR PE=1 SV=1	1025	0.395	8	11.5971	10.7574	11.3887	10.4227	10.5213	10.5966	11.4446	12.3345	10.9371	11.2477	10.5135	11.5721
sp|Q8IYB7|DI3L2_HUMAN	DIS3L2	DIS3-like exonuclease 2 OS=Homo sapiens OX=9606 GN=DIS3L2 PE=1 SV=4	1026	0.149	13	10.8772	10.9345	11.5666	11.0429	10.5636	10.8512	11.4932	10.7755	11.8953	11.1261	10.8192	11.388
sp|Q6UB99|ANR11_HUMAN	ANKRD11	Ankyrin repeat domain-containing protein 11 OS=Homo sapiens OX=9606 GN=ANKRD11 PE=1 SV=3	1027	0.015	1	9.88511	11.2945	10.5856	9.73448	11.699	12.8925	10.8498	10.4963	12.5628	10.5884	11.442	11.303
sp|Q9Y5S2|MRCKB_HUMAN	CDC42BPB	Serine/threonine-protein kinase MRCK beta OS=Homo sapiens OX=9606 GN=CDC42BPB PE=1 SV=2	1028	0.18	27	10.5871	10.0723	11.1844	10.6535	10.8162	10.9308	11.6487	11.9305	12.1764	10.6146	10.8002	11.9185
sp|Q5VT25-6|MRCKA_HUMAN	CDC42BPA	Isoform 6 of Serine/threonine-protein kinase MRCK alpha OS=Homo sapiens OX=9606 GN=CDC42BPA	1028	0.054	10	10.9296	10.9917	11.5398	10.6081	11.406	10.8159	11.0238	11.3118	11.3733	11.1537	10.9433	11.2363
sp|Q13618|CUL3_HUMAN	CUL3	Cullin-3 OS=Homo sapiens OX=9606 GN=CUL3 PE=1 SV=2	1028	0.275	18	12.1804	11.3056	14.0653	10.4093	10.9449	10.9404	9.69246	10.1548	10.307	12.5171	10.7649	10.0514
sp|O43813|LANC1_HUMAN	LANCL1	LanC-like protein 1 OS=Homo sapiens OX=9606 GN=LANCL1 PE=1 SV=1	1029	0.19	8	12.0422	9.77491	13.0229	12.6528	11.1476	10.8213	10.5965	10.7636	9.17809	11.6133	11.5406	10.1794
sp|O43734|CIKS_HUMAN	TRAF3IP2	Adapter protein CIKS OS=Homo sapiens OX=9606 GN=TRAF3IP2 PE=1 SV=3	1030	0.056	1	9.51285	11.6124	6.85008	9.76571	9.85108	9.49707	18.6448	11.8572	12.4088	9.32511	9.70462	14.3036
sp|P19634|SL9A1_HUMAN	SLC9A1	Sodium/hydrogen exchanger 1 OS=Homo sapiens OX=9606 GN=SLC9A1 PE=1 SV=2	1031	0.016	1	10.6647	11.2114	12.1747	17.6082	10.9815	7.9539	12.9627	9.38178	7.06115	11.3503	12.1812	9.80188
sp|Q15021|CND1_HUMAN	NCAPD2	Condensin complex subunit 1 OS=Homo sapiens OX=9606 GN=NCAPD2 PE=1 SV=3	1032	0.363	45	12.3966	11.0733	12.5656	12.5797	11.9692	11.7976	9.0335	9.81508	8.76944	12.0118	12.1155	9.20601
sp|Q8N392|RHG18_HUMAN	ARHGAP18	Rho GTPase-activating protein 18 OS=Homo sapiens OX=9606 GN=ARHGAP18 PE=1 SV=3	1033	0.36	24	10.5935	10.5197	12.1131	11.0506	11.5036	11.8858	10.1617	10.8594	11.3127	11.0754	11.48	10.7779
sp|Q9UIG0|BAZ1B_HUMAN	BAZ1B	Tyrosine-protein kinase BAZ1B OS=Homo sapiens OX=9606 GN=BAZ1B PE=1 SV=2	1034	0.235	32	10.317	11.1271	11.8874	12.1612	12.2898	11.9747	9.76385	10.0141	10.4649	11.1105	12.1419	10.0809
sp|Q14789|GOGB1_HUMAN	GOLGB1	Golgin subfamily B member 1 OS=Homo sapiens OX=9606 GN=GOLGB1 PE=1 SV=2	1035	0.014	58	10.3154	11.3906	9.8905	10.6162	10.957	11.3517	11.7007	11.1288	12.6492	10.5322	10.975	11.8262
sp|Q96SB8|SMC6_HUMAN	SMC6	Structural maintenance of chromosomes protein 6 OS=Homo sapiens OX=9606 GN=SMC6 PE=1 SV=2	1036	0.015	10	9.38947	10.1545	10.3915	12.7572	12.7902	11.7729	10.5666	12.0208	10.1568	9.97849	12.4401	10.9147
sp|Q9H814|PHAX_HUMAN	PHAX	Phosphorylated adapter RNA export protein OS=Homo sapiens OX=9606 GN=PHAX PE=1 SV=1	1037	0.122	2	11.9535	12.6404	10.566	9.63744	11.8442	10.7469	11.9553	10.0085	10.6477	11.72	10.7428	10.8705
sp|P15586|GNS_HUMAN	GNS	N-acetylglucosamine-6-sulfatase OS=Homo sapiens OX=9606 GN=GNS PE=1 SV=3	1038	0.043	13	14.5777	14.7283	12.9109	8.55876	8.47769	8.24681	10.871	10.7933	10.8355	14.0723	8.42775	10.8333
sp|O00115|DNS2A_HUMAN	DNASE2	Deoxyribonuclease-2-alpha OS=Homo sapiens OX=9606 GN=DNASE2 PE=1 SV=2	1039	0.089	5	11.0839	11.5223	9.71807	8.99236	9.70882	9.43622	14.4357	12.5816	12.521	10.7748	9.37913	13.1794
sp|Q9H0U9|TSYL1_HUMAN	TSPYL1	Testis-specific Y-encoded-like protein 1 OS=Homo sapiens OX=9606 GN=TSPYL1 PE=1 SV=3	1040	0.144	4	10.3158	9.69399	10.9917	12.9203	12.13	12.7231	11.7839	9.94595	9.4952	10.3338	12.5911	10.4084
sp|P08253|MMP2_HUMAN	MMP2	72 kDa type IV collagenase OS=Homo sapiens OX=9606 GN=MMP2 PE=1 SV=2	1041	0.129	5	11.5821	11.3395	11.2818	9.53982	10.521	10.7211	11.8326	11.0891	12.093	11.4011	10.2606	11.6716
sp|Q9BU89|DOHH_HUMAN	DOHH	Deoxyhypusine hydroxylase OS=Homo sapiens OX=9606 GN=DOHH PE=1 SV=1	1042	0.175	1	13.1312	10.1846	11.3201	12.8987	9.51794	11.4772	10.3593	12.3947	8.71616	11.5453	11.2979	10.4901
sp|P30048|PRDX3_HUMAN	PRDX3	Thioredoxin-dependent peroxide reductase, mitochondrial OS=Homo sapiens OX=9606 GN=PRDX3 PE=1 SV=3	1043	0.449	20	10.4699	11.5682	9.56297	12.4694	10.4446	12.5205	10.1867	12.9687	9.80899	10.5337	11.8115	10.9881
sp|P13010|XRCC5_HUMAN	XRCC5	X-ray repair cross-complementing protein 5 OS=Homo sapiens OX=9606 GN=XRCC5 PE=1 SV=3	1044	0.52	35	11.7123	10.6556	12.0355	12.2886	11.8415	11.5854	9.69586	10.9131	9.2721	11.4678	11.9052	9.96035
sp|P51570-2|GALK1_HUMAN	GALK1	Isoform 2 of Galactokinase OS=Homo sapiens OX=9606 GN=GALK1	1045	0.206	4	9.64197	11.0642	9.39605	10.7937	10.3287	11.2363	10.8621	13.9663	12.7108	10.0341	10.7862	12.5131
sp|Q8TER5|ARH40_HUMAN	ARHGEF40	Rho guanine nucleotide exchange factor 40 OS=Homo sapiens OX=9606 GN=ARHGEF40 PE=1 SV=3	1046	0.084	12	11.5573	12.3582	12.0191	10.3773	9.73122	11.0083	11.1699	11.3153	10.4633	11.9782	10.3723	10.9828
sp|Q8NAP3|ZBT38_HUMAN	ZBTB38	Zinc finger and BTB domain-containing protein 38 OS=Homo sapiens OX=9606 GN=ZBTB38 PE=1 SV=2	1047	0.083	8	9.73134	11.5137	10.4206	11.5209	9.97617	10.6768	11.8882	12.0196	12.2526	10.5552	10.7246	12.0535
sp|Q7Z333-4|SETX_HUMAN	SETX	Isoform 4 of Probable helicase senataxin OS=Homo sapiens OX=9606 GN=SETX	1048	0.029	3	9.72304	10.5834	9.71281	10.8066	12.5943	12.0532	11.2728	11.3025	11.9513	10.0064	11.818	11.5089
sp|Q96GN5|CDA7L_HUMAN	CDCA7L	Cell division cycle-associated 7-like protein OS=Homo sapiens OX=9606 GN=CDCA7L PE=1 SV=2	1049	0.077	1	14.495	10.5531	9.79875	12.7072	14.1211	14.6429	8.41617	7.73252	7.53315	11.6156	13.8237	7.89395
sp|Q9NS87|KIF15_HUMAN	KIF15	Kinesin-like protein KIF15 OS=Homo sapiens OX=9606 GN=KIF15 PE=1 SV=1	1050	0.159	14	10.6759	10.804	10.5662	11.328	12.1123	11.6267	10.929	10.5331	11.4249	10.682	11.689	10.9623
sp|Q49MG5|MAP9_HUMAN	MAP9	Microtubule-associated protein 9 OS=Homo sapiens OX=9606 GN=MAP9 PE=1 SV=3	1051	0.065	6	8.94928	10.8168	9.27239	10.3049	10.6871	11.6437	13.3293	11.7217	13.2749	9.67949	10.8786	12.7753
sp|P10768|ESTD_HUMAN	ESD	S-formylglutathione hydrolase OS=Homo sapiens OX=9606 GN=ESD PE=1 SV=2	1052	0.532	16	10.5096	11.8847	10.9642	10.8904	10.4557	11.6803	10.7388	11.8126	11.0637	11.1195	11.0088	11.205
sp|O15067|PUR4_HUMAN	PFAS	Phosphoribosylformylglycinamidine synthase OS=Homo sapiens OX=9606 GN=PFAS PE=1 SV=4	1053	0.286	20	13.0304	12.2957	12.0107	11.5846	10.7128	10.9311	9.84634	10.2259	9.36243	12.4456	11.0762	9.81156
tr|B4DR61|B4DR61_HUMAN	SEC61A1	cDNA FLJ59739, highly similar to Protein transport protein Sec61 subunit alpha isoform 1 OS=Homo sapiens OX=9606 GN=SEC61A1 PE=1 SV=1	1054	0.18	7	12.5723	9.26641	15.8726	14.7441	10.644	10.1718	9.74324	8.65511	8.33048	12.5704	11.8533	8.90961
sp|Q14241|ELOA1_HUMAN	ELOA	Elongin-A OS=Homo sapiens OX=9606 GN=ELOA PE=1 SV=2	1055	0.1	7	9.45869	10.1532	9.88957	11.1621	11.4681	11.3214	11.9398	11.8488	12.7583	9.83382	11.3172	12.1823
sp|P11279|LAMP1_HUMAN	LAMP1	Lysosome-associated membrane glycoprotein 1 OS=Homo sapiens OX=9606 GN=LAMP1 PE=1 SV=3	1056	0.115	5	11.5722	11.2868	13.5584	11.2798	9.50565	11.0679	10.283	12.3722	9.07406	12.1391	10.6178	10.5764
sp|Q9UN86-2|G3BP2_HUMAN	G3BP2	Isoform B of Ras GTPase-activating protein-binding protein 2 OS=Homo sapiens OX=9606 GN=G3BP2	1057	0.045	1	8.54517	8.98121	6.86914	13.3431	12.3259	13.6847	10.7887	11.9358	13.5263	8.13184	13.1179	12.0836
sp|Q9UN86|G3BP2_HUMAN	G3BP2	Ras GTPase-activating protein-binding protein 2 OS=Homo sapiens OX=9606 GN=G3BP2 PE=1 SV=2	1057	0.303	13	11.954	10.8969	10.9085	10.6286	11.4397	11.1574	10.6274	11.3633	11.0242	11.2531	11.0752	11.005
sp|Q13283|G3BP1_HUMAN	G3BP1	Ras GTPase-activating protein-binding protein 1 OS=Homo sapiens OX=9606 GN=G3BP1 PE=1 SV=1	1057	0.468	25	12.4263	11.4377	11.254	11.1877	11.2846	11.0818	9.63005	10.9788	10.719	11.706	11.1847	10.4426
sp|Q7L775|EPMIP_HUMAN	EPM2AIP1	EPM2A-interacting protein 1 OS=Homo sapiens OX=9606 GN=EPM2AIP1 PE=1 SV=1	1058	0.13	7	10.2662	9.68007	10.7789	11.8728	11.6525	12.0241	11.338	11.4626	10.9247	10.2417	11.8498	11.2418
sp|P61599|NAA20_HUMAN	NAA20	N-alpha-acetyltransferase 20 OS=Homo sapiens OX=9606 GN=NAA20 PE=1 SV=1	1059	0.135	2	14.9466	15.3184	16.2668	10.3171	8.76165	9.39769	9.46146	8.16562	7.36472	15.5106	9.49215	8.3306
sp|Q7Z460|CLAP1_HUMAN	CLASP1	CLIP-associating protein 1 OS=Homo sapiens OX=9606 GN=CLASP1 PE=1 SV=1	1060	0.155	18	10.3902	10.7671	11.1239	11.5875	11.2573	12.281	10.6025	10.9909	10.9996	10.7604	11.7086	10.8643
sp|O75122|CLAP2_HUMAN	CLASP2	Isoform 3 of CLIP-associating protein 2 OS=Homo sapiens OX=9606 GN=CLASP2	1060	0.013	13	11.3273	10.3032	11.7917	11.8726	11.6824	11.3235	10.4717	10.9166	10.311	11.1407	11.6262	10.5664
sp|O75122-3|CLAP2_HUMAN	CLASP2	CLIP-associating protein 2 OS=Homo sapiens OX=9606 GN=CLASP2 PE=1 SV=3	1060	0.095	1	11.9449	9.44245	12.3869	10.7594	13.2736	9.99443	11.4822	9.20358	11.5125	11.2581	11.3425	10.7328
sp|Q96KB5-2|TOPK_HUMAN	PBK	Isoform 2 of Lymphokine-activated killer T-cell-originated protein kinase OS=Homo sapiens OX=9606 GN=PBK	1061	0.441	14	11.9302	11.5571	11.7096	11.2826	12.3096	11.3261	9.90076	9.80043	10.1837	11.7323	11.6394	9.96163
sp|O60925|PFD1_HUMAN	PFDN1	Prefoldin subunit 1 OS=Homo sapiens OX=9606 GN=PFDN1 PE=1 SV=2	1062	0.352	6	10.4721	12.6377	9.8871	10.7697	9.77985	11.1829	10.9214	13.42	10.9292	10.999	10.5775	11.7569
tr|G3V4K3|G3V4K3_HUMAN	VIPAS39	Spermatogenesis-defective protein 39 homolog OS=Homo sapiens OX=9606 GN=VIPAS39 PE=1 SV=1	1063	0.083	4	9.60484	10.5977	10.2992	11.2378	10.6398	11.5154	11.9893	11.5254	12.5905	10.1672	11.131	12.0351
sp|Q9UNZ2-5|NSF1C_HUMAN	NSFL1C	Isoform 3 of NSFL1 cofactor p47 OS=Homo sapiens OX=9606 GN=NSFL1C	1064	0.497	19	11.2408	12.345	10.9066	10.7029	9.68367	9.70979	12.3158	11.3385	11.7569	11.4975	10.0321	11.8037
sp|P16615|AT2A2_HUMAN	ATP2A2	Sarcoplasmic/endoplasmic reticulum calcium ATPase 2 OS=Homo sapiens OX=9606 GN=ATP2A2 PE=1 SV=1	1065	0.307	40	14.1887	11.8681	15.951	10.6804	10.2826	9.94136	9.38989	9.15508	8.54298	14.0026	10.3015	9.02932
sp|P12955|PEPD_HUMAN	PEPD	Xaa-Pro dipeptidase OS=Homo sapiens OX=9606 GN=PEPD PE=1 SV=3	1066	0.247	7	12.3042	11.1428	10.6127	11.2089	10.6272	11.5322	11.0414	11.7872	9.74344	11.3532	11.1228	10.8573
sp|Q8TF68|ZN384_HUMAN	ZNF384	Zinc finger protein 384 OS=Homo sapiens OX=9606 GN=ZNF384 PE=1 SV=2	1067	0.036	1	13.5586	15.6002	11.0269	11.2661	9.84478	8.66567	10.9599	9.23575	9.84201	13.3952	9.92552	10.0126
sp|P15880|RS2_HUMAN	RPS2	40S ribosomal protein S2 OS=Homo sapiens OX=9606 GN=RPS2 PE=1 SV=2	1068	0.57	29	10.7419	10.9594	12.6299	11.7236	11.3384	11.1849	10.8975	9.25643	11.268	11.4437	11.4156	10.474
sp|Q07021|C1QBP_HUMAN	C1QBP	Complement component 1 Q subcomponent-binding protein, mitochondrial OS=Homo sapiens OX=9606 GN=C1QBP PE=1 SV=1	1069	0.397	14	11.1615	11.0122	9.86234	11.4521	11.1105	11.5545	10.8251	11.5424	11.4792	10.6787	11.3724	11.2822
sp|Q01968|OCRL_HUMAN	OCRL	Inositol polyphosphate 5-phosphatase OCRL-1 OS=Homo sapiens OX=9606 GN=OCRL PE=1 SV=3	1070	0.149	10	10.9284	10.8452	11.5045	10.8847	11.138	11.2677	11.4877	10.8509	11.0929	11.0927	11.0968	11.1438
sp|O94763|RMP_HUMAN	URI1	Unconventional prefoldin RPB5 interactor 1 OS=Homo sapiens OX=9606 GN=URI1 PE=1 SV=3	1071	0.073	3	11.7134	11.0688	10.8584	11.2695	11.8977	11.5174	11.0246	10.7271	9.92305	11.2135	11.5615	10.5582
sp|P48147|PPCE_HUMAN	PREP	Prolyl endopeptidase OS=Homo sapiens OX=9606 GN=PREP PE=1 SV=2	1072	0.501	34	10.5266	9.99781	11.9032	11.6786	11.5097	11.243	10.7712	11.2297	11.1402	10.8092	11.4771	11.047
sp|P25490|TYY1_HUMAN	YY1	Transcriptional repressor protein YY1 OS=Homo sapiens OX=9606 GN=YY1 PE=1 SV=2	1073	0.229	11	13.3951	11.7471	11.5479	10.9713	12.3447	10.2337	10.6103	10.879	8.271	12.23	11.1832	9.9201
sp|P68366|TBA4A_HUMAN	TUBA4A	Tubulin alpha-4A chain OS=Homo sapiens OX=9606 GN=TUBA4A PE=1 SV=1	1074	0.098	2	8.52945	7.10713	7.59475	10.667	12.4305	11.4359	14.6995	12.0084	15.5272	7.74378	11.5111	14.0784
sp|P68363|TBA1B_HUMAN	TUBA1B	Tubulin alpha-1B chain OS=Homo sapiens OX=9606 GN=TUBA1B PE=1 SV=1	1074	0.031	39	9.58263	10.0577	10.433	10.2345	11.1973	11.2874	11.7813	11.4911	13.9352	10.0244	10.9064	12.4025
tr|F5H5D3|F5H5D3_HUMAN	TUBA1C	Tubulin alpha chain OS=Homo sapiens OX=9606 GN=TUBA1C PE=1 SV=1	1074	0.678	52	11.3345	9.9516	13.2615	13.1351	11.857	11.3877	9.47553	10.5348	9.06227	11.5159	12.1266	9.69087
sp|Q9HAU5|RENT2_HUMAN	UPF2	Regulator of nonsense transcripts 2 OS=Homo sapiens OX=9606 GN=UPF2 PE=1 SV=1	1075	0.087	11	10.8823	12.1817	10.1497	10.6908	11.0905	11.4163	11.0199	10.5849	11.9838	11.0712	11.0659	11.1962
sp|Q96P48|ARAP1_HUMAN	ARAP1	Arf-GAP with Rho-GAP domain, ANK repeat and PH domain-containing protein 1 OS=Homo sapiens OX=9606 GN=ARAP1 PE=1 SV=3	1076	0.115	7	12.4398	11.2877	11.2025	10.7085	11.8137	10.6297	10.4304	10.4346	11.0533	11.6433	11.0506	10.6394
sp|P51531|SMCA2_HUMAN	SMARCA2	Probable global transcription activator SNF2L2 OS=Homo sapiens OX=9606 GN=SMARCA2 PE=1 SV=2	1077	0.058	8	10.8449	11.7659	11.1806	10.9695	11.0547	11.0347	11.279	10.7689	11.1018	11.2638	11.0196	11.0499
tr|A0A0A0MT49|A0A0A0MT49_HUMAN	SMARCA4	Transcription activator BRG1 OS=Homo sapiens OX=9606 GN=SMARCA4 PE=1 SV=1	1077	0.159	21	11.2794	11.759	11.6562	11.2488	11.2394	11.2724	10.9362	9.61446	10.9941	11.5649	11.2535	10.5149
sp|O60353|FZD6_HUMAN	FZD6	Frizzled-6 OS=Homo sapiens OX=9606 GN=FZD6 PE=1 SV=2	1078	0.065	3	11.6078	9.93078	9.68164	12.5409	10.7162	11.0698	12.2686	10.8592	11.325	10.4067	11.4423	11.4843
sp|Q9NQW7-3|XPP1_HUMAN	XPNPEP1	Isoform 3 of Xaa-Pro aminopeptidase 1 OS=Homo sapiens OX=9606 GN=XPNPEP1	1079	0.485	18	11.1921	10.6275	11.1752	11.0168	10.9908	10.8788	11.3103	11.3153	11.4934	10.9983	10.9621	11.373
sp|Q8NCC3|PAG15_HUMAN	PLA2G15	Group XV phospholipase A2 OS=Homo sapiens OX=9606 GN=PLA2G15 PE=1 SV=2	1080	0.204	7	11.5755	11.0336	9.8209	8.39442	10.4121	10.0761	12.1704	13.1798	13.3371	10.81	9.62754	12.8958
sp|P26572|MGAT1_HUMAN	MGAT1	Alpha-1,3-mannosyl-glycoprotein 2-beta-N-acetylglucosaminyltransferase OS=Homo sapiens OX=9606 GN=MGAT1 PE=1 SV=2	1081	0.196	6	11.3201	9.36642	10.3848	12.3362	11.2373	11.9434	12.1913	11.7496	9.47079	10.3571	11.839	11.1372
sp|Q9NR12|PDLI7_HUMAN	PDLIM7	PDZ and LIM domain protein 7 OS=Homo sapiens OX=9606 GN=PDLIM7 PE=1 SV=1	1082	0.521	20	10.5213	10.8175	8.13076	10.4401	10.9591	11.0529	13.1664	12.6756	12.2364	9.82319	10.8174	12.6928
sp|P04181|OAT_HUMAN	OAT	Ornithine aminotransferase, mitochondrial OS=Homo sapiens OX=9606 GN=OAT PE=1 SV=1	1083	0.426	21	11.6834	10.9773	11.047	11.4818	11.1343	10.9277	11.4845	10.8446	10.4193	11.2359	11.1813	10.9161
sp|Q16270|IBP7_HUMAN	IGFBP7	Insulin-like growth factor-binding protein 7 OS=Homo sapiens OX=9606 GN=IGFBP7 PE=1 SV=1	1084	0.447	13	9.20445	9.48919	9.38784	10.4587	10.8904	10.7244	13.8809	12.1217	13.8425	9.36049	10.6912	13.2817
sp|Q8WW12|PCNP_HUMAN	PCNP	PEST proteolytic signal-containing nuclear protein OS=Homo sapiens OX=9606 GN=PCNP PE=1 SV=2	1085	0.343	6	12.8041	12.8662	11.253	10.0248	11.1139	9.32453	12.3804	10.1594	10.0738	12.3078	10.1544	10.8712
sp|P50895|BCAM_HUMAN	BCAM	Basal cell adhesion molecule OS=Homo sapiens OX=9606 GN=BCAM PE=1 SV=2	1086	0.108	1	8.70591	8.31016	11.8579	11.6275	15.5026	14.1586	10.1769	9.52407	10.1363	9.62466	13.7629	9.94576
tr|V9GYM8|V9GYM8_HUMAN	ARHGEF2	Rho guanine nucleotide exchange factor 2 OS=Homo sapiens OX=9606 GN=ARHGEF2 PE=1 SV=1	1087	0.321	19	10.5146	10.0468	11.5362	12.7585	11.7054	11.5272	11.0036	10.9195	9.9881	10.6992	11.997	10.6371
sp|Q01518|CAP1_HUMAN	CAP1	Isoform 2 of Adenylyl cyclase-associated protein 1 OS=Homo sapiens OX=9606 GN=CAP1	1088	0.535	2	8.71757	10.4997	10.0589	9.76396	11.0123	11.5415	12.8876	12.5581	12.9605	9.75872	10.7726	12.8021
sp|P40123|CAP2_HUMAN	CAP2	Adenylyl cyclase-associated protein 2 OS=Homo sapiens OX=9606 GN=CAP2 PE=1 SV=1	1088	0.34	15	9.74551	9.59212	10.0454	11.4018	11.7389	12.551	11.6888	12.3293	10.9071	9.79434	11.8972	11.6417
sp|Q01518-2|CAP1_HUMAN	CAP1	Adenylyl cyclase-associated protein 1 OS=Homo sapiens OX=9606 GN=CAP1 PE=1 SV=5	1088	0.046	43	10.2808	10.3915	10.5475	11.107	10.9597	11.1353	12.1387	11.9006	11.5389	10.4066	11.0673	11.8594
sp|Q9BVL4|SELO_HUMAN	SELENOO	Selenoprotein O OS=Homo sapiens OX=9606 GN=SELENOO PE=1 SV=3	1089	0.088	3	10.2361	10.0918	11.1739	12.7613	11.4354	10.4912	10.9894	12.807	10.0138	10.5006	11.5626	11.2701
tr|E7ERS3|E7ERS3_HUMAN	ZC3H18	Zinc finger CCCH domain-containing protein 18 OS=Homo sapiens OX=9606 GN=ZC3H18 PE=1 SV=1	1090	0.127	9	10.9771	12.7541	10.0586	10.8625	10.7557	11.8586	10.8248	11.0183	10.8903	11.2633	11.1589	10.9111
sp|Q9BXW6|OSBL1_HUMAN	OSBPL1A	Oxysterol-binding protein-related protein 1 OS=Homo sapiens OX=9606 GN=OSBPL1A PE=1 SV=2	1091	0.069	6	10.2066	12.0492	11.2855	10.4812	10.5615	10.2217	12.2029	10.9177	12.0737	11.1804	10.4215	11.7314
sp|P61011|SRP54_HUMAN	SRP54	Signal recognition particle 54 kDa protein OS=Homo sapiens OX=9606 GN=SRP54 PE=1 SV=1	1092	0.403	20	10.2027	10.817	10.5429	11.5241	11.1957	11.5941	11.0214	11.4837	11.6185	10.5209	11.438	11.3745
sp|P49757|NUMB_HUMAN	NUMB	Protein numb homolog OS=Homo sapiens OX=9606 GN=NUMB PE=1 SV=2	1093	0.1	8	11.0388	11.3507	9.98072	10.3385	10.6051	11.0772	11.8549	12.5777	11.1762	10.7901	10.6736	11.8696
sp|Q9Y6R0|NUMBL_HUMAN	NUMBL	Numb-like protein OS=Homo sapiens OX=9606 GN=NUMBL PE=1 SV=1	1093	0.076	4	10.8554	11.3897	10.4861	11.2759	11.7678	12.6502	11.2537	9.84205	10.4792	10.9104	11.898	10.525
sp|Q9H160|ING2_HUMAN	ING2	Inhibitor of growth protein 2 OS=Homo sapiens OX=9606 GN=ING2 PE=1 SV=2	1094	0.114	3	11.8031	11.8148	10.0934	11.6362	10.5315	11.5271	11.1307	10.7072	10.7561	11.2371	11.2316	10.8647
sp|Q96EU6|RRP36_HUMAN	RRP36	Ribosomal RNA processing protein 36 homolog OS=Homo sapiens OX=9606 GN=RRP36 PE=1 SV=1	1094	0.293	4	12.0786	12.7067	11.2976	9.9304	11.3308	11.5803	10.2698	9.25829	11.5475	12.0276	10.9472	10.3585
sp|Q00653|NFKB2_HUMAN	NFKB2	Nuclear factor NF-kappa-B p100 subunit OS=Homo sapiens OX=9606 GN=NFKB2 PE=1 SV=4	1095	0.34	29	8.42881	8.3937	8.55203	11.2862	11.4954	11.2851	13.6689	12.8578	14.032	8.45818	11.3556	13.5196
sp|P55081|MFAP1_HUMAN	MFAP1	Microfibrillar-associated protein 1 OS=Homo sapiens OX=9606 GN=MFAP1 PE=1 SV=2	1095	0.15	7	11.0908	10.8981	11.4563	10.3718	11.2903	11.1675	11.2577	10.7109	11.7567	11.1484	10.9432	11.2418
sp|Q9Y5J1|UTP18_HUMAN	UTP18	U3 small nucleolar RNA-associated protein 18 homolog OS=Homo sapiens OX=9606 GN=UTP18 PE=1 SV=3	1096	0.076	1	11.1845	10.7978	13.5649	14.9274	11.5542	11.4753	7.76223	10.6823	8.05149	11.8491	12.6523	8.83201
sp|P40926|MDHM_HUMAN	MDH2	Malate dehydrogenase, mitochondrial OS=Homo sapiens OX=9606 GN=MDH2 PE=1 SV=3	1097	0.678	39	11.3707	11.4947	10.3223	10.505	10.5003	10.8075	11.3212	11.8345	11.8438	11.0626	10.6043	11.6665
sp|Q92908|GATA6_HUMAN	GATA6	Transcription factor GATA-6 OS=Homo sapiens OX=9606 GN=GATA6 PE=1 SV=2	1098	0.042	3	11.8042	11.0462	10.5909	11.2711	10.2627	11.2277	11.4705	11.0579	11.2689	11.1471	10.9205	11.2658
sp|Q9Y2J2-2|E41L3_HUMAN	EPB41L3	Isoform 2 of Band 4.1-like protein 3 OS=Homo sapiens OX=9606 GN=EPB41L3	1099	0.037	25	10.6087	10.5267	10.8385	10.4359	10.9864	10.3641	12.1529	11.746	12.3408	10.658	10.5955	12.0799
sp|P11171|41_HUMAN	EPB41	Protein 4.1 OS=Homo sapiens OX=9606 GN=EPB41 PE=1 SV=4	1099	0.064	5	11.6261	10.1424	11.4524	11.6413	12.2519	11.3511	10.6214	9.33614	11.5772	11.0736	11.7481	10.5116
sp|O43491|E41L2_HUMAN	EPB41L2	Band 4.1-like protein 2 OS=Homo sapiens OX=9606 GN=EPB41L2 PE=1 SV=1	1099	0.289	25	12.0543	12.9518	12.1627	9.89577	9.88634	9.77877	11.5127	10.4817	11.276	12.3896	9.85363	11.0901
sp|Q9P270|SLAI2_HUMAN	SLAIN2	SLAIN motif-containing protein 2 OS=Homo sapiens OX=9606 GN=SLAIN2 PE=1 SV=2	1100	0.255	9	10.827	10.8665	9.75075	11.088	11.6683	10.8927	12.1236	10.7704	12.0127	10.4814	11.2163	11.6356
sp|Q9UJW0|DCTN4_HUMAN	DCTN4	Dynactin subunit 4 OS=Homo sapiens OX=9606 GN=DCTN4 PE=1 SV=1	1101	0.022	12	10.9429	11.1264	9.30764	9.63704	11.3532	11.5803	12.0017	12.1841	11.8667	10.459	10.8568	12.0175
sp|P08648|ITA5_HUMAN	ITGA5	Integrin alpha-5 OS=Homo sapiens OX=9606 GN=ITGA5 PE=1 SV=2	1102	0.274	29	13.2659	11.6829	11.6066	10.2597	9.90163	10.3487	11.5184	10.8835	10.5326	12.1851	10.17	10.9782
sp|P16278|BGAL_HUMAN	GLB1	Beta-galactosidase OS=Homo sapiens OX=9606 GN=GLB1 PE=1 SV=2	1103	0.08	8	12.2857	10.7586	12.0825	10.9624	10.1602	10.921	10.4589	12.2226	10.1481	11.7089	10.6812	10.9432
sp|Q96LJ7|DHRS1_HUMAN	DHRS1	Dehydrogenase/reductase SDR family member 1 OS=Homo sapiens OX=9606 GN=DHRS1 PE=1 SV=1	1104	0.115	4	7.19043	8.72507	9.5914	10.7887	11.5883	11.6324	13.7397	13.247	13.4971	8.5023	11.3365	13.4946
tr|E9PF82|E9PF82_HUMAN	CAMK2D	Calcium/calmodulin-dependent protein kinase type II subunit delta OS=Homo sapiens OX=9606 GN=CAMK2D PE=1 SV=1	1105	0.137	8	9.3704	10.7638	8.20208	12.8905	10.9126	12.1606	12.902	10.457	12.341	9.44543	11.9879	11.9
sp|Q13555-6|KCC2G_HUMAN	CAMK2G	Isoform 6 of Calcium/calmodulin-dependent protein kinase type II subunit gamma OS=Homo sapiens OX=9606 GN=CAMK2G	1105	0.236	13	11.3387	10.754	10.8836	11.2977	10.8958	11.0123	11.1704	11.1116	11.536	10.9921	11.0686	11.2727
sp|O60610|DIAP1_HUMAN	DIAPH1	Protein diaphanous homolog 1 OS=Homo sapiens OX=9606 GN=DIAPH1 PE=1 SV=2	1106	0.262	31	11.0084	12.0505	11.4204	11.4822	10.9686	11.6105	10.2624	10.8688	10.3282	11.4931	11.3538	10.4865
sp|O43396|TXNL1_HUMAN	TXNL1	Thioredoxin-like protein 1 OS=Homo sapiens OX=9606 GN=TXNL1 PE=1 SV=3	1107	0.522	20	11.4849	10.2319	11.2568	10.3068	10.5833	10.9436	10.8038	13.0541	11.3347	10.9912	10.6112	11.7309
sp|O00214-2|LEG8_HUMAN	LGALS8	Isoform 2 of Galectin-8 OS=Homo sapiens OX=9606 GN=LGALS8	1108	0.084	3	11.7283	11.026	11.5666	12.2342	12.4422	10.94	10.5721	10.2259	9.26455	11.4403	11.8721	10.0209
sp|Q8NCH0|CHSTE_HUMAN	CHST14	Carbohydrate sulfotransferase 14 OS=Homo sapiens OX=9606 GN=CHST14 PE=1 SV=2	1109	0.133	3	12.0677	10.8956	11.6576	12.7951	11.9528	11.3754	10.5776	10.6136	8.0645	11.5403	12.0411	9.7519
sp|Q9H3Q1|BORG4_HUMAN	CDC42EP4	Cdc42 effector protein 4 OS=Homo sapiens OX=9606 GN=CDC42EP4 PE=1 SV=1	1110	0.295	8	11.1977	12.0074	10.5249	11.0274	11.4628	11.5257	11.1103	10.3706	10.7732	11.2433	11.3386	10.7514
tr|A0A0G2JPP5|A0A0G2JPP5_HUMAN	SCRIB	Protein scribble homolog OS=Homo sapiens OX=9606 GN=SCRIB PE=1 SV=1	1111	0.189	20	11.5738	10.9937	10.1456	12.4242	11.3468	11.474	10.9014	10.9902	10.1503	10.9044	11.7483	10.6806
sp|Q9BTT6|LRRC1_HUMAN	LRRC1	Leucine-rich repeat-containing protein 1 OS=Homo sapiens OX=9606 GN=LRRC1 PE=1 SV=1	1111	0.027	2	11.9224	11.0696	10.7667	9.64348	11.6673	11.6504	10.4549	12.9891	9.83607	11.2529	10.9871	11.0934
sp|O43164|PJA2_HUMAN	PJA2	E3 ubiquitin-protein ligase Praja-2 OS=Homo sapiens OX=9606 GN=PJA2 PE=1 SV=4	1112	0.172	3	10.2043	10.5171	9.29075	11.0994	12.0082	11.1958	12.8636	10.6572	12.1637	10.004	11.4345	11.8948
sp|Q96ME7|ZN512_HUMAN	ZNF512	Zinc finger protein 512 OS=Homo sapiens OX=9606 GN=ZNF512 PE=1 SV=2	1113	0.208	7	9.13457	9.5266	9.82053	13.6176	12.1696	11.9155	11.7403	11.012	11.0632	9.4939	12.5676	11.2718
sp|Q86Y37|CACL1_HUMAN	CACUL1	CDK2-associated and cullin domain-containing protein 1 OS=Homo sapiens OX=9606 GN=CACUL1 PE=1 SV=1	1114	0.249	3	12.7667	12.7272	11.7005	12.2176	10.3315	11.317	10.3368	8.99768	9.60514	12.3981	11.2887	9.64654
sp|Q6PL18|ATAD2_HUMAN	ATAD2	ATPase family AAA domain-containing protein 2 OS=Homo sapiens OX=9606 GN=ATAD2 PE=1 SV=1	1115	0.117	11	11.8728	11.0819	10.7323	13.5396	12.5871	12.5938	9.08836	9.24196	9.26219	11.229	12.9068	9.1975
sp|P17301|ITA2_HUMAN	ITGA2	Integrin alpha-2 OS=Homo sapiens OX=9606 GN=ITGA2 PE=1 SV=1	1116	0.253	25	13.9737	11.6911	15.1504	9.02618	9.348	9.37375	10.6236	10.6917	10.1215	13.6051	9.24931	10.4789
tr|E7ESP4|E7ESP4_HUMAN	ITGA2	Integrin alpha-2 OS=Homo sapiens OX=9606 GN=ITGA2 PE=1 SV=1	1116	0.021	1	14.8074	10.6709	15.5949	9.11081	9.71264	9.05848	11.6495	10.4238	8.97152	13.6911	9.29398	10.3483
sp|Q9UG01|IF172_HUMAN	IFT172	Intraflagellar transport protein 172 homolog OS=Homo sapiens OX=9606 GN=IFT172 PE=1 SV=2	1117	0.021	3	10.9074	11.5448	10.9565	11.4961	11.3315	11.2663	10.8961	11.1793	10.4221	11.1362	11.3646	10.8325
tr|A0A024R216|A0A024R216_HUMAN	HDGFRP3	Hepatoma-derived growth factor, related protein 3, isoform CRA_a OS=Homo sapiens OX=9606 GN=HDGFRP3 PE=1 SV=1	1118	0.271	8	9.58926	11.7392	9.43631	11.6046	10.4186	11.6396	11.1965	12.7757	11.6003	10.2549	11.2209	11.8575
sp|Q7Z4V5|HDGR2_HUMAN	HDGFL2	Hepatoma-derived growth factor-related protein 2 OS=Homo sapiens OX=9606 GN=HDGFL2 PE=1 SV=1	1118	0.022	12	10.3066	11.0972	10.0039	10.5384	11.3274	10.8733	12.0306	11.206	12.6164	10.4692	10.913	11.951
sp|P51858|HDGF_HUMAN	HDGF	Hepatoma-derived growth factor OS=Homo sapiens OX=9606 GN=HDGF PE=1 SV=1	1118	0.075	19	10.6247	10.6764	10.7776	10.6642	11.579	10.6846	11.6261	11.1243	12.243	10.6929	10.9759	11.6645
sp|O75475|PSIP1_HUMAN	PSIP1	PC4 and SFRS1-interacting protein OS=Homo sapiens OX=9606 GN=PSIP1 PE=1 SV=1	1118	0.479	21	11.0151	11.2732	11.3729	10.8609	11.8879	11.2584	10.7659	10.0084	11.5573	11.2204	11.3357	10.7772
sp|Q14699|RFTN1_HUMAN	RFTN1	Raftlin OS=Homo sapiens OX=9606 GN=RFTN1 PE=1 SV=4	1119	0.452	21	7.97705	8.54701	7.51169	10.6194	10.1692	10.4873	15.4223	14.1223	15.1438	8.01192	10.4253	14.8961
sp|Q9Y320|TMX2_HUMAN	TMX2	Thioredoxin-related transmembrane protein 2 OS=Homo sapiens OX=9606 GN=TMX2 PE=1 SV=1	1120	0.186	7	11.062	12.4409	9.83974	11.4238	10.8744	11.0986	11.0371	10.9864	11.2371	11.1142	11.1323	11.0869
sp|Q9UIF9|BAZ2A_HUMAN	BAZ2A	Bromodomain adjacent to zinc finger domain protein 2A OS=Homo sapiens OX=9606 GN=BAZ2A PE=1 SV=4	1121	0.06	5	11.7984	15.1425	11.8285	10.7488	9.79592	10.191	9.62827	10.4365	10.4301	12.9231	10.2452	10.165
sp|Q8IV50|LYSM2_HUMAN	LYSMD2	LysM and putative peptidoglycan-binding domain-containing protein 2 OS=Homo sapiens OX=9606 GN=LYSMD2 PE=1 SV=1	1122	0.098	2	8.98945	9.40351	10.3997	12.1391	13.6815	13.4865	10.1682	11.6582	10.0739	9.59755	13.1024	10.6334
sp|Q86X55|CARM1_HUMAN	CARM1	Histone-arginine methyltransferase CARM1 OS=Homo sapiens OX=9606 GN=CARM1 PE=1 SV=3	1123	0.105	5	11.5865	10.2771	12.1944	11.7047	11.5412	11.7536	10.2357	11.1308	9.57593	11.3527	11.6665	10.3141
sp|Q8TEA1|NSUN6_HUMAN	NSUN6	Putative methyltransferase NSUN6 OS=Homo sapiens OX=9606 GN=NSUN6 PE=1 SV=1	1124	0.083	3	11.8833	12.478	10.7528	10.4354	11.5967	11.3933	11.222	10.2554	9.98323	11.7047	11.1418	10.4869
sp|Q9NZT2|OGFR_HUMAN	OGFR	Opioid growth factor receptor OS=Homo sapiens OX=9606 GN=OGFR PE=1 SV=3	1125	0.183	10	9.36901	11.2907	9.83705	11.0714	11.6809	11.3733	11.6357	11.2125	12.5295	10.1656	11.3752	11.7926
tr|B7WPL0|B7WPL0_HUMAN	RIC8B	Synembryn-B OS=Homo sapiens OX=9606 GN=RIC8B PE=1 SV=1	1126	0.041	1	8.50912	10.0622	10.3323	12.9817	11.9267	11.2816	12.297	14.6771	7.93228	9.63454	12.0633	11.6355
sp|Q9NPQ8-3|RIC8A_HUMAN	RIC8A	Isoform 3 of Synembryn-A OS=Homo sapiens OX=9606 GN=RIC8A	1126	0.169	5	10.9909	10.5008	14.8094	13.4411	12.7332	10.8142	9.25336	9.09742	8.35954	12.1004	12.3295	8.90344
sp|Q9BYD2|RM09_HUMAN	MRPL9	39S ribosomal protein L9, mitochondrial OS=Homo sapiens OX=9606 GN=MRPL9 PE=1 SV=2	1127	0.266	2	10.745	10.5751	10.7796	10.8845	11.3657	13.0555	10.4036	11.5856	10.6053	10.6999	11.7686	10.8648
sp|Q9UKS6|PACN3_HUMAN	PACSIN3	Protein kinase C and casein kinase substrate in neurons protein 3 OS=Homo sapiens OX=9606 GN=PACSIN3 PE=1 SV=2	1128	0.226	7	10.4372	10.083	10.4994	10.5527	12.5966	10.9673	11.8066	10.3476	12.7094	10.3399	11.3722	11.6212
sp|Q15652|JHD2C_HUMAN	JMJD1C	Probable JmjC domain-containing histone demethylation protein 2C OS=Homo sapiens OX=9606 GN=JMJD1C PE=1 SV=2	1129	0.063	12	11.7335	12.8272	11.6588	10.718	10.5766	10.062	10.4613	10.3585	11.6041	12.0732	10.4522	10.808
sp|Q96RP9|EFGM_HUMAN	GFM1	Elongation factor G, mitochondrial OS=Homo sapiens OX=9606 GN=GFM1 PE=1 SV=2	1130	0.017	15	11.0932	9.94585	10.3486	10.9577	12.0007	12.0105	10.7657	11.695	11.1826	10.4626	11.6563	11.2144
sp|O00541|PESC_HUMAN	PES1	Pescadillo homolog OS=Homo sapiens OX=9606 GN=PES1 PE=1 SV=1	1132	0.241	12	11.1421	10.8756	12.2625	11.2112	11.5427	11.0207	10.7195	10.0945	11.1312	11.4267	11.2582	10.6484
sp|Q8TD30|ALAT2_HUMAN	GPT2	Alanine aminotransferase 2 OS=Homo sapiens OX=9606 GN=GPT2 PE=1 SV=1	1133	0.12	6	11.3739	12.7863	11.5143	10.9494	10.8936	11.2357	10.4802	10.1367	10.6298	11.8915	11.0262	10.4156
sp|Q9Y5B8|NDK7_HUMAN	NME7	Nucleoside diphosphate kinase 7 OS=Homo sapiens OX=9606 GN=NME7 PE=1 SV=1	1134	0.184	9	11.7711	10.3868	12.5928	10.9545	11.5295	11.509	10.3053	11.6161	9.33492	11.5836	11.331	10.4188
sp|Q92783|STAM1_HUMAN	STAM	Signal transducing adapter molecule 1 OS=Homo sapiens OX=9606 GN=STAM PE=1 SV=3	1135	0.346	21	10.0466	10.6256	9.88799	10.8773	11.262	10.9757	12.0686	11.9018	12.3544	10.1867	11.0383	12.1083
sp|O75886|STAM2_HUMAN	STAM2	Signal transducing adapter molecule 2 OS=Homo sapiens OX=9606 GN=STAM2 PE=1 SV=1	1135	0.189	13	10.9488	11.2869	10.2665	10.6423	11.0416	10.71	11.2518	11.545	12.307	10.8341	10.798	11.7013
sp|Q9BY50|SC11C_HUMAN	SEC11C	Signal peptidase complex catalytic subunit SEC11C OS=Homo sapiens OX=9606 GN=SEC11C PE=1 SV=3	1136	0.042	1	12.4032	10.4809	16.5699	13.5525	11.3332	8.69876	9.48943	10.1817	7.29042	13.1513	11.1948	8.98718
sp|Q9NZJ0|DTL_HUMAN	DTL	Denticleless protein homolog OS=Homo sapiens OX=9606 GN=DTL PE=1 SV=3	1137	0.012	1	10.1143	13.8965	14.3902	10.9769	11.6294	10.3069	9.55254	10.1477	8.9856	12.8003	10.9711	9.56195
sp|Q02880|TOP2B_HUMAN	TOP2B	DNA topoisomerase 2-beta OS=Homo sapiens OX=9606 GN=TOP2B PE=1 SV=3	1138	0.331	40	10.0123	9.90184	11.9213	11.7809	12.6407	12.2299	10.3009	10.3527	10.8594	10.6118	12.2172	10.5043
sp|P11388-4|TOP2A_HUMAN	TOP2A	Isoform 4 of DNA topoisomerase 2-alpha OS=Homo sapiens OX=9606 GN=TOP2A	1138	0.241	33	10.3696	10.8609	12.122	13.0501	12.3736	12.8492	9.20261	9.49544	9.67655	11.1175	12.7576	9.4582
sp|O76054|S14L2_HUMAN	SEC14L2	SEC14-like protein 2 OS=Homo sapiens OX=9606 GN=SEC14L2 PE=1 SV=1	1139	0.246	7	9.92535	10.4619	10.0622	10.3059	10.5703	10.4059	12.4943	13.1708	12.6033	10.1498	10.4274	12.7561
sp|Q08257|QOR_HUMAN	CRYZ	Quinone oxidoreductase OS=Homo sapiens OX=9606 GN=CRYZ PE=1 SV=1	1140	0.468	13	11.5475	10.0119	11.7607	11.0447	10.4944	10.1342	11.771	11.7728	11.4629	11.1067	10.5578	11.6689
sp|Q562R1|ACTBL_HUMAN	ACTBL2	Beta-actin-like protein 2 OS=Homo sapiens OX=9606 GN=ACTBL2 PE=1 SV=2	1141	0.141	1	2.49658	18.5129	1.86904	14.1008	12.4308	13.0889	14.6735	13.519	9.30847	7.62617	13.2068	12.5003
sp|A5A3E0|POTEF_HUMAN	POTEF	POTE ankyrin domain family member F OS=Homo sapiens OX=9606 GN=POTEF PE=1 SV=2	1141	0.087	59	10.051	10.9604	6.90169	10.1672	11.731	12.101	12.386	12.2735	13.4283	9.30436	11.3331	12.6959
sp|P63261|ACTG_HUMAN	ACTG1	Actin, cytoplasmic 2 OS=Homo sapiens OX=9606 GN=ACTG1 PE=1 SV=1	1141	0.365	87	10.3898	10.6097	10.5442	11.5605	11.7608	11.7408	11.2668	10.991	11.1364	10.5146	11.6874	11.1314
sp|P68133|ACTS_HUMAN	ACTA1	Actin, alpha skeletal muscle OS=Homo sapiens OX=9606 GN=ACTA1 PE=1 SV=1	1141	0.419	53	10.2223	11.0359	10.6905	11.0344	11.9153	11.2073	10.7843	11.1747	11.9353	10.6496	11.3857	11.2981
tr|A0A2R8YEA7|A0A2R8YEA7_HUMAN	ACTB	Actin, cytoplasmic 1 (Fragment) OS=Homo sapiens OX=9606 GN=ACTB PE=1 SV=1	1141	0.146	2	9.71063	6.51164	29.1957	18.406	7.85243	7.63434	9.39192	4.62159	6.67575	15.1393	11.2976	6.89642
sp|Q9NVH1|DJC11_HUMAN	DNAJC11	DnaJ homolog subfamily C member 11 OS=Homo sapiens OX=9606 GN=DNAJC11 PE=1 SV=2	1142	0.168	7	11.8623	10.0214	12.0014	11.0909	11.8411	10.5487	12.402	9.65409	10.5782	11.295	11.1602	10.8781
sp|Q93009|UBP7_HUMAN	USP7	Ubiquitin carboxyl-terminal hydrolase 7 OS=Homo sapiens OX=9606 GN=USP7 PE=1 SV=2	1143	0.314	29	11.404	11.1305	11.325	11.049	11.3374	11.3008	10.7494	10.7236	10.9803	11.2865	11.2291	10.8178
sp|P98170|XIAP_HUMAN	XIAP	E3 ubiquitin-protein ligase XIAP OS=Homo sapiens OX=9606 GN=XIAP PE=1 SV=2	1144	0.201	6	11.7956	12.243	10.3629	10.7427	10.7932	11.3833	10.4701	11.1147	11.0945	11.4672	10.9731	10.8931
sp|O43709-3|BUD23_HUMAN	BUD23	Isoform 3 of Probable 18S rRNA (guanine-N(7))-methyltransferase OS=Homo sapiens OX=9606 GN=BUD23	1145	0.077	3	11.1186	10.3968	12.51	12.4214	11.7141	11.7631	9.13207	10.2655	10.6784	11.3418	11.9662	10.0253
sp|Q9H1A3|METL9_HUMAN	METTL9	Methyltransferase-like protein 9 OS=Homo sapiens OX=9606 GN=METTL9 PE=2 SV=1	1146	0.031	1	11.6151	11.9108	12.7938	10.1963	10.2547	7.52736	11.6569	11.7814	12.2636	12.1066	9.32612	11.9006
sp|Q9P258|RCC2_HUMAN	RCC2	Protein RCC2 OS=Homo sapiens OX=9606 GN=RCC2 PE=1 SV=2	1147	0.372	19	10.5057	10.223	11.8159	12.6814	11.9894	12.5793	9.78815	10.4501	9.96697	10.8482	12.4167	10.0684
sp|Q96EB6|SIR1_HUMAN	SIRT1	NAD-dependent protein deacetylase sirtuin-1 OS=Homo sapiens OX=9606 GN=SIRT1 PE=1 SV=2	1148	0.074	4	10.5248	11.0201	9.85645	12.6304	11.6994	12.3298	10.689	10.8097	10.4403	10.4671	12.2199	10.6463
sp|P55809|SCOT1_HUMAN	OXCT1	Succinyl-CoA:3-ketoacid coenzyme A transferase 1, mitochondrial OS=Homo sapiens OX=9606 GN=OXCT1 PE=1 SV=1	1149	0.329	19	10.7843	11.0247	10.2118	11.0282	10.3299	11.1249	11.5442	12.3391	11.613	10.6736	10.8277	11.8321
sp|Q8IU81|I2BP1_HUMAN	IRF2BP1	Interferon regulatory factor 2-binding protein 1 OS=Homo sapiens OX=9606 GN=IRF2BP1 PE=1 SV=1	1150	0.223	7	11.7962	11.3578	10.4669	9.7676	11.2785	9.59039	11.9511	11.0085	12.7831	11.207	10.2122	11.9142
sp|Q7Z5L9|I2BP2_HUMAN	IRF2BP2	Interferon regulatory factor 2-binding protein 2 OS=Homo sapiens OX=9606 GN=IRF2BP2 PE=1 SV=2	1150	0.274	6	11.5897	12.017	11.5062	10.2133	10.967	10.0551	11.237	10.337	12.0778	11.7043	10.4118	11.2173
sp|Q9H1B7|I2BPL_HUMAN	IRF2BPL	Interferon regulatory factor 2-binding protein-like OS=Homo sapiens OX=9606 GN=IRF2BPL PE=1 SV=1	1150	0.259	13	12.2045	12.7585	10.9969	9.9194	10.1607	10.606	11.8604	10.2788	11.2148	11.9866	10.2287	11.118
sp|Q6NUM9|RETST_HUMAN	RETSAT	All-trans-retinol 13,14-reductase OS=Homo sapiens OX=9606 GN=RETSAT PE=1 SV=2	1151	0.315	15	12.0208	10.4918	11.1521	11.7145	10.7869	10.7466	11.4734	11.6977	9.91614	11.2216	11.0827	11.0291
sp|Q96HS1|PGAM5_HUMAN	PGAM5	Serine/threonine-protein phosphatase PGAM5, mitochondrial OS=Homo sapiens OX=9606 GN=PGAM5 PE=1 SV=2	1152	0.412	7	14.8316	14.3139	11.4673	9.29253	10.3245	10.6443	9.64393	9.83233	9.64968	13.5376	10.0871	9.70865
sp|Q8N163-2|CCAR2_HUMAN	CCAR2	Isoform 2 of Cell cycle and apoptosis regulator protein 2 OS=Homo sapiens OX=9606 GN=CCAR2	1153	0.466	38	10.6574	10.974	11.2664	11.9133	11.4445	11.6064	10.4264	10.8064	10.9052	10.9659	11.6547	10.7127
sp|Q8TD19|NEK9_HUMAN	NEK9	Serine/threonine-protein kinase Nek9 OS=Homo sapiens OX=9606 GN=NEK9 PE=1 SV=2	1154	0.199	16	11.7207	11.5046	11.9458	10.872	10.9625	10.5121	11.0901	10.6709	10.7214	11.7237	10.7822	10.8275
sp|Q8NI37|PPTC7_HUMAN	PPTC7	Protein phosphatase PTC7 homolog OS=Homo sapiens OX=9606 GN=PPTC7 PE=2 SV=1	1156	0.105	2	13.4812	13.7471	11.9692	9.05496	8.97069	10.0226	11.1549	10.6284	10.9709	13.0658	9.34942	10.9181
tr|I3L2J0|I3L2J0_HUMAN	CIC	Protein capicua homolog OS=Homo sapiens OX=9606 GN=CIC PE=1 SV=1	1157	0.081	9	10.272	11.35	9.99104	10.8763	10.666	10.8119	12.3741	10.7709	12.8877	10.5377	10.7847	12.0109
sp|O75147|OBSL1_HUMAN	OBSL1	Obscurin-like protein 1 OS=Homo sapiens OX=9606 GN=OBSL1 PE=1 SV=4	1158	0.058	6	11.7589	10.6017	11.6682	11.2984	11.8341	11.9382	10.2566	10.7886	9.85524	11.3429	11.6902	10.3001
sp|P29536|LMOD1_HUMAN	LMOD1	Leiomodin-1 OS=Homo sapiens OX=9606 GN=LMOD1 PE=1 SV=3	1159	0.13	5	5.48352	5.16542	5.28153	10.0607	11.2232	10.9318	16.9767	15.3866	19.4906	5.31016	10.7386	17.2846
sp|P27816-5|MAP4_HUMAN	MAP4	Microtubule-associated protein OS=Homo sapiens OX=9606 GN=MAP4 PE=1 SV=1	1160	0.016	56	10.6693	12.0205	9.73927	10.9659	10.8238	10.704	12.1643	11.1728	11.7401	10.8097	10.8312	11.6924
tr|E7EVA0|E7EVA0_HUMAN	MAP4	Isoform 5 of Microtubule-associated protein 4 OS=Homo sapiens OX=9606 GN=MAP4	1160	0.383	1	12.3711	14.9445	11.68	9.78473	10.4981	9.11154	10.2484	10.6934	10.6683	12.9985	9.79812	10.5367
sp|Q92522|H1X_HUMAN	H1FX	Histone H1x OS=Homo sapiens OX=9606 GN=H1FX PE=1 SV=1	1161	0.352	4	9.66631	11.8408	10.514	12.9232	12.2352	12.0499	9.98828	9.83434	10.9479	10.6737	12.4028	10.2568
sp|P20618|PSB1_HUMAN	PSMB1	Proteasome subunit beta type-1 OS=Homo sapiens OX=9606 GN=PSMB1 PE=1 SV=2	1162	0.539	18	11.4638	10.9702	10.9099	11.1822	10.8847	10.5728	11.6523	10.8773	11.4869	11.1146	10.8799	11.3388
sp|Q8NFD5-3|ARI1B_HUMAN	ARID1B	Isoform 3 of AT-rich interactive domain-containing protein 1B OS=Homo sapiens OX=9606 GN=ARID1B	1163	0.067	10	11.9217	11.0968	11.2069	12.0658	11.2246	10.7571	11.2348	10.4327	10.0596	11.4085	11.3492	10.5757
sp|Q6ZSZ5|ARHGI_HUMAN	ARHGEF18	Rho guanine nucleotide exchange factor 18 OS=Homo sapiens OX=9606 GN=ARHGEF18 PE=1 SV=4	1164	0.116	11	8.84194	9.87506	8.7451	12.2291	12.369	12.6142	11.8845	11.1616	12.2796	9.15403	12.4041	11.7752
sp|Q02809|PLOD1_HUMAN	PLOD1	Procollagen-lysine,2-oxoglutarate 5-dioxygenase 1 OS=Homo sapiens OX=9606 GN=PLOD1 PE=1 SV=2	1164	0.023	27	12.2016	10.7069	12.6593	11.6222	10.9587	11.0752	10.163	11.2311	9.38201	11.8559	11.2187	10.2587
sp|Q9UF56|FXL17_HUMAN	FBXL17	F-box/LRR-repeat protein 17 OS=Homo sapiens OX=9606 GN=FBXL17 PE=1 SV=3	1165	0.044	1	10.7624	10.7015	12.1105	12.5848	12.934	10.2152	9.19372	10.7925	10.7052	11.1915	11.9113	10.2305
sp|Q6ZNW5|GDPP1_HUMAN	GDPGP1	GDP-D-glucose phosphorylase 1 OS=Homo sapiens OX=9606 GN=GDPGP1 PE=1 SV=2	1166	0.112	1	13.9722	10.2051	12.5249	8.68242	9.67555	8.32732	12.8079	13.8278	9.97682	12.2341	8.8951	12.2042
sp|P19021-5|AMD_HUMAN	PAM	Isoform 5 of Peptidyl-glycine alpha-amidating monooxygenase OS=Homo sapiens OX=9606 GN=PAM	1167	0.009	1	12.3267	11.1566	12.6503	9.868	12.7848	8.76731	11.03	11.894	9.52225	12.0445	10.4734	10.8154
sp|P09669|COX6C_HUMAN	COX6C	Cytochrome c oxidase subunit 6C OS=Homo sapiens OX=9606 GN=COX6C PE=1 SV=2	1168	0.427	5	8.2086	9.28678	8.41466	12.232	11.7029	11.3318	13.7982	10.5144	14.5107	8.63668	11.7556	12.9411
sp|P33993|MCM7_HUMAN	MCM7	DNA replication licensing factor MCM7 OS=Homo sapiens OX=9606 GN=MCM7 PE=1 SV=4	1169	0.414	28	11.474	10.4337	11.513	12.5271	12.0138	12.0243	9.71087	10.5979	9.70524	11.1402	12.1884	10.0047
sp|O14730|RIOK3_HUMAN	RIOK3	Serine/threonine-protein kinase RIO3 OS=Homo sapiens OX=9606 GN=RIOK3 PE=1 SV=2	1170	0.037	2	12.4449	10.6563	13.9088	11.1916	11.2278	13.0847	8.02341	11.0726	8.38986	12.3367	11.8347	9.16196
sp|O43865|SAHH2_HUMAN	AHCYL1	S-adenosylhomocysteine hydrolase-like protein 1 OS=Homo sapiens OX=9606 GN=AHCYL1 PE=1 SV=2	1171	0.238	10	9.62754	9.58938	9.59448	11.2245	12.3908	11.5883	11.2436	11.7833	12.9581	9.6038	11.7345	11.995
sp|P23526|SAHH_HUMAN	AHCY	Adenosylhomocysteinase OS=Homo sapiens OX=9606 GN=AHCY PE=1 SV=4	1171	0.412	25	10.1659	9.83706	9.24001	10.1148	11.6149	11.2965	12.4933	12.0896	13.148	9.74766	11.0087	12.577
sp|Q96HN2|SAHH3_HUMAN	AHCYL2	Adenosylhomocysteinase 3 OS=Homo sapiens OX=9606 GN=AHCYL2 PE=1 SV=1	1171	0.131	9	9.25644	11.2183	10.8756	11.9758	11.0556	12.8009	10.6033	12.379	9.83515	10.4501	11.9441	10.9391
sp|P78347|GTF2I_HUMAN	GTF2I	General transcription factor II-I OS=Homo sapiens OX=9606 GN=GTF2I PE=1 SV=2	1172	0.396	32	10.5847	11.2382	10.5969	11.7205	11.4364	11.5759	11.2028	10.2314	11.4132	10.8066	11.5776	10.9491
sp|Q8WU58|F222B_HUMAN	FAM222B	Protein FAM222B OS=Homo sapiens OX=9606 GN=FAM222B PE=2 SV=1	1173	0.037	1	10.5754	11.2709	12.1286	10.7687	13.0036	10.4436	11.9495	10.5487	9.31089	11.325	11.4053	10.603
sp|P33992|MCM5_HUMAN	MCM5	DNA replication licensing factor MCM5 OS=Homo sapiens OX=9606 GN=MCM5 PE=1 SV=5	1174	0.36	27	10.467	9.14991	12.9075	13.4081	13.2748	12.5469	9.22824	9.88738	9.13014	10.8415	13.0766	9.41525
sp|Q8N5G0-2|SIM20_HUMAN	SMIM20	Isoform 2 of Small integral membrane protein 20 OS=Homo sapiens OX=9606 GN=SMIM20	1175	0.083	2	10.4308	11.1889	10.0526	9.76714	10.2051	10.2159	12.7831	11.4077	13.9488	10.5574	10.0627	12.7132
sp|O75746|CMC1_HUMAN	SLC25A12	Calcium-binding mitochondrial carrier protein Aralar1 OS=Homo sapiens OX=9606 GN=SLC25A12 PE=1 SV=2	1176	0.279	17	10.5405	9.14043	12.2551	12.1599	10.7754	11.053	11.6448	11.8029	10.6278	10.6453	11.3294	11.3585
sp|Q9UJS0-2|CMC2_HUMAN	SLC25A13	Isoform 2 of Calcium-binding mitochondrial carrier protein Aralar2 OS=Homo sapiens OX=9606 GN=SLC25A13	1176	0.158	8	10.78	10.8495	11.6806	10.5686	10.9094	11.235	11.7186	10.9319	11.3266	11.1034	10.9043	11.3257
sp|Q96PD2-2|DCBD2_HUMAN	DCBLD2	Isoform 2 of Discoidin, CUB and LCCL domain-containing protein 2 OS=Homo sapiens OX=9606 GN=DCBLD2	1177	0.141	7	12.2679	11.4519	11.1755	10.0611	10.868	9.65738	12.7669	10.5011	11.2502	11.6318	10.1955	11.5061
sp|Q86TI2-2|DPP9_HUMAN	DPP9	Isoform 2 of Dipeptidyl peptidase 9 OS=Homo sapiens OX=9606 GN=DPP9	1178	0.161	10	13.77	12.6612	14.8786	11.2	9.49663	9.21991	10.466	9.34382	8.96385	13.7699	9.97218	9.59122
tr|E9PRY8|E9PRY8_HUMAN	EEF1D	Elongation factor 1-delta OS=Homo sapiens OX=9606 GN=EEF1D PE=1 SV=1	1179	0.314	32	10.7474	10.9121	10.0808	10.2393	11.0422	10.9093	11.5947	12.1599	12.3145	10.5801	10.7303	12.023
sp|P24534|EF1B_HUMAN	EEF1B2	Elongation factor 1-beta OS=Homo sapiens OX=9606 GN=EEF1B2 PE=1 SV=3	1179	0.529	27	10.4948	11.4093	9.91421	10.2127	11.0928	10.6092	11.7328	11.922	12.6122	10.6061	10.6382	12.089
sp|Q9Y3B7|RM11_HUMAN	MRPL11	39S ribosomal protein L11, mitochondrial OS=Homo sapiens OX=9606 GN=MRPL11 PE=1 SV=1	1180	0.365	9	11.5441	11.5674	10.8532	11.3221	10.4659	11.488	10.4161	11.1064	11.2369	11.3216	11.092	10.9198
sp|Q5JTZ9|SYAM_HUMAN	AARS2	Alanine--tRNA ligase, mitochondrial OS=Homo sapiens OX=9606 GN=AARS2 PE=1 SV=1	1181	0.095	7	11.3294	10.4709	10.3877	11.9631	11.674	11.5386	10.8499	11.7234	10.0632	10.7293	11.7252	10.8788
sp|Q14112|NID2_HUMAN	NID2	Nidogen-2 OS=Homo sapiens OX=9606 GN=NID2 PE=1 SV=3	1182	0.087	5	10.0742	9.73961	8.91576	10.3762	9.83921	10.3812	14.1831	13.5587	12.9321	9.57652	10.1989	13.558
sp|Q5JV73|FRPD3_HUMAN	FRMPD3	FERM and PDZ domain-containing protein 3 OS=Homo sapiens OX=9606 GN=FRMPD3 PE=2 SV=2	1183	0.014	1	7.4254	11.6024	9.20689	12.8558	11.3856	9.72089	12.7296	10.4994	14.5739	9.41156	11.3208	12.601
sp|O60832|DKC1_HUMAN	DKC1	H/ACA ribonucleoprotein complex subunit DKC1 OS=Homo sapiens OX=9606 GN=DKC1 PE=1 SV=3	1184	0.319	16	11.6933	11.1994	12.1078	11.2475	11.1022	10.8376	10.7554	10.074	10.9827	11.6668	11.0624	10.604
sp|Q86SK9|SCD5_HUMAN	SCD5	Stearoyl-CoA desaturase 5 OS=Homo sapiens OX=9606 GN=SCD5 PE=1 SV=2	1186	0.076	2	8.40475	7.24667	9.22552	14.4895	13.9733	14.1747	11.0174	10.663	10.8051	8.29231	14.2125	10.8285
sp|Q9H4B0|OSGP2_HUMAN	OSGEPL1	Probable tRNA N6-adenosine threonylcarbamoyltransferase, mitochondrial OS=Homo sapiens OX=9606 GN=OSGEPL1 PE=2 SV=2	1187	0.072	2	11.4906	12.0162	12.1064	11.1512	10.7547	11.11	10.4987	11.2109	9.6614	11.8711	11.0053	10.457
tr|A0A2R8Y4Z8|A0A2R8Y4Z8_HUMAN	CCDC9	Coiled-coil domain-containing protein 9 OS=Homo sapiens OX=9606 GN=CCDC9 PE=1 SV=1	1188	0.094	2	10.4175	11.6695	9.75651	10.7497	11.2888	12.0951	10.7519	11.8143	11.4567	10.6145	11.3779	11.341
sp|P49748-3|ACADV_HUMAN	ACADVL	Isoform 3 of Very long-chain specific acyl-CoA dehydrogenase, mitochondrial OS=Homo sapiens OX=9606 GN=ACADVL	1189	0.49	28	9.95931	8.97474	9.88513	11.6183	11.6744	11.8982	11.4525	12.845	11.6924	9.60639	11.7303	11.9966
sp|Q9UKU6|TRHDE_HUMAN	TRHDE	Thyrotropin-releasing hormone-degrading ectoenzyme OS=Homo sapiens OX=9606 GN=TRHDE PE=2 SV=1	1190	0.012	1	16.7314	14.3902	16.2116	10.8371	10.152	9.72441	8.39343	8.19277	5.36709	15.7777	10.2378	7.31776
sp|O14745|NHRF1_HUMAN	SLC9A3R1	Na(+)/H(+) exchange regulatory cofactor NHE-RF1 OS=Homo sapiens OX=9606 GN=SLC9A3R1 PE=1 SV=4	1191	0.601	17	9.75039	10.4823	9.07133	10.1654	10.9107	10.9116	13.1434	12.3454	13.2195	9.76801	10.6626	12.9028
sp|Q8TD16-2|BICD2_HUMAN	BICD2	Isoform 2 of Protein bicaudal D homolog 2 OS=Homo sapiens OX=9606 GN=BICD2	1192	0.292	20	11.5621	11.9557	11.4182	10.8259	11.117	11.1862	10.4322	10.5359	10.9666	11.6453	11.043	10.6449
sp|Q96G01|BICD1_HUMAN	BICD1	Protein bicaudal D homolog 1 OS=Homo sapiens OX=9606 GN=BICD1 PE=1 SV=3	1192	0.067	8	13.7059	13.6672	11.324	10.7761	9.89377	9.45577	11.5971	9.20804	10.3722	12.899	10.0419	10.3924
tr|A0A1B0GVF3|A0A1B0GVF3_HUMAN	CPT2	Carnitine O-palmitoyltransferase 2, mitochondrial OS=Homo sapiens OX=9606 GN=CPT2 PE=1 SV=1	1193	0.188	11	9.5554	9.75096	9.76308	11.58	11.1918	11.6591	12.1289	12.601	11.7699	9.68981	11.477	12.1666
sp|Q8IX12|CCAR1_HUMAN	CCAR1	Cell division cycle and apoptosis regulator protein 1 OS=Homo sapiens OX=9606 GN=CCAR1 PE=1 SV=2	1194	0.172	17	10.9089	11.4097	10.8881	10.6925	10.9087	10.7377	11.6473	11.0372	11.77	11.0689	10.7796	11.4848
sp|Q92979|NEP1_HUMAN	EMG1	Ribosomal RNA small subunit methyltransferase NEP1 OS=Homo sapiens OX=9606 GN=EMG1 PE=1 SV=4	1195	0.459	8	15.4525	12.388	14.2941	10.6151	10.4529	10.511	8.75128	9.90257	7.63248	14.0449	10.5263	8.76211
sp|Q5RKV6|EXOS6_HUMAN	EXOSC6	Exosome complex component MTR3 OS=Homo sapiens OX=9606 GN=EXOSC6 PE=1 SV=1	1196	0.261	6	11.4205	12.3216	10.559	11.5994	10.9285	11.4388	10.5197	10.2589	10.9537	11.4337	11.3222	10.5774
sp|Q96BR1|SGK3_HUMAN	SGK3	Serine/threonine-protein kinase Sgk3 OS=Homo sapiens OX=9606 GN=SGK3 PE=1 SV=1	1197	0.024	1	8.00182	7.88043	11.6435	12.2154	13.7	13.051	9.3138	12.2678	11.9262	9.17525	12.9888	11.1693
tr|E9PI62|E9PI62_HUMAN		Histone H2A OS=Homo sapiens OX=9606 PE=3 SV=1	1199	0.183	29	10.6601	12.4119	10.0429	10.6279	11.1888	11.2983	10.9565	10.0572	12.7563	11.0383	11.0383	11.2567
sp|P16104|H2AX_HUMAN	H2AFX	Histone H2AX OS=Homo sapiens OX=9606 GN=H2AFX PE=1 SV=2	1199	0.273	4	11.6433	11.9424	10.8843	10.7725	11.0857	11.0062	10.1459	10.653	11.8666	11.49	10.9548	10.8885
sp|Q71UI9|H2AV_HUMAN	H2AFV	Histone H2A.V OS=Homo sapiens OX=9606 GN=H2AFV PE=1 SV=3	1199	0.188	3	11.9994	11.872	10.6272	12.1202	11.3016	11.5447	10.065	10.3003	10.1695	11.4995	11.6555	10.1783
sp|P52594-4|AGFG1_HUMAN	AGFG1	Isoform 4 of Arf-GAP domain and FG repeat-containing protein 1 OS=Homo sapiens OX=9606 GN=AGFG1	1200	0.195	10	10.3461	11.555	9.26495	10.0049	10.9048	11.106	11.769	12.4004	12.6489	10.3887	10.6719	12.2728
sp|P62745|RHOB_HUMAN	RHOB	Rho-related GTP-binding protein RhoB OS=Homo sapiens OX=9606 GN=RHOB PE=1 SV=1	1201	0.061	5	10.307	10.11	9.08395	11.7362	12.5165	12.5698	10.1545	11.5534	11.9688	9.83365	12.2742	11.2256
sp|P08134|RHOC_HUMAN	RHOC	Rho-related GTP-binding protein RhoC OS=Homo sapiens OX=9606 GN=RHOC PE=1 SV=1	1201	0.14	13	9.95405	10.9528	9.2827	11.1464	11.962	11.7042	11.7299	10.8891	12.3789	10.0632	11.6042	11.666
sp|P61586|RHOA_HUMAN	RHOA	Transforming protein RhoA OS=Homo sapiens OX=9606 GN=RHOA PE=1 SV=1	1201	0.062	1	10.0475	13.0166	10.1359	13.3492	10.1346	11.5129	11.0669	10.0187	10.7178	11.0667	11.6656	10.6011
tr|G3V3G9|G3V3G9_HUMAN		Uncharacterized protein OS=Homo sapiens OX=9606 PE=1 SV=1	1202	0.044	13	12.2472	10.8273	9.16671	9.59511	10.7051	10.5159	12.4383	12.6478	11.8565	10.7471	10.272	12.3142
sp|Q14558-2|KPRA_HUMAN	PRPSAP1	Isoform 2 of Phosphoribosyl pyrophosphate synthase-associated protein 1 OS=Homo sapiens OX=9606 GN=PRPSAP1	1203	0.244	5	9.79842	9.15967	11.7505	11.9541	12.2324	11.7379	11.0246	11.2109	11.1315	10.2362	11.9748	11.1223
sp|O60256|KPRB_HUMAN	PRPSAP2	Phosphoribosyl pyrophosphate synthase-associated protein 2 OS=Homo sapiens OX=9606 GN=PRPSAP2 PE=1 SV=1	1203	0.266	7	10.4413	10.7117	9.76365	11.0071	11.6906	11.8611	12.0117	11.2633	11.2496	10.3055	11.5196	11.5082
sp|Q7Z2K8|GRIN1_HUMAN	GPRIN1	G protein-regulated inducer of neurite outgrowth 1 OS=Homo sapiens OX=9606 GN=GPRIN1 PE=1 SV=2	1204	0.032	2	11.2622	11.3202	10.0223	10.319	11.8078	10.3504	12.5229	9.98343	12.4118	10.8682	10.8257	11.6394
sp|O75947|ATP5H_HUMAN	ATP5PD	ATP synthase subunit d, mitochondrial OS=Homo sapiens OX=9606 GN=ATP5PD PE=1 SV=3	1205	0.696	18	10.9429	12.1834	9.89356	10.3632	9.7177	10.1798	12.1677	11.9006	12.6511	11.0066	10.0869	12.2398
sp|Q13425|SNTB2_HUMAN	SNTB2	Beta-2-syntrophin OS=Homo sapiens OX=9606 GN=SNTB2 PE=1 SV=1	1206	0.193	8	10.7317	10.959	11.7651	10.4137	10.5122	10.8874	11.517	11.57	11.644	11.1519	10.6044	11.577
sp|Q13884|SNTB1_HUMAN	SNTB1	Beta-1-syntrophin OS=Homo sapiens OX=9606 GN=SNTB1 PE=1 SV=3	1206	0.184	6	14.2	13.1847	13.4405	10.2556	9.87351	9.8996	9.03021	9.61015	10.5058	13.6084	10.0096	9.71539
sp|Q8WUJ3|CEMIP_HUMAN	CEMIP	Cell migration-inducing and hyaluronan-binding protein OS=Homo sapiens OX=9606 GN=CEMIP PE=1 SV=2	1207	0.064	7	6.20996	6.01448	5.98424	8.25547	8.28104	9.14923	18.7769	18.4499	18.8788	6.06956	8.56191	18.7019
sp|Q9Y2Q3-2|GSTK1_HUMAN	GSTK1	Isoform 2 of Glutathione S-transferase kappa 1 OS=Homo sapiens OX=9606 GN=GSTK1	1208	0.287	10	9.82651	9.52129	10.6661	11.5279	11.3671	10.972	11.7848	12.2209	12.1134	10.0046	11.289	12.0397
sp|P40227|TCPZ_HUMAN	CCT6A	T-complex protein 1 subunit zeta OS=Homo sapiens OX=9606 GN=CCT6A PE=1 SV=3	1209	0.484	32	11.0407	11.3867	10.4711	11.0898	10.5705	11.329	11.5074	11.33	11.2749	10.9662	10.9964	11.3708
sp|Q7Z434|MAVS_HUMAN	MAVS	Mitochondrial antiviral-signaling protein OS=Homo sapiens OX=9606 GN=MAVS PE=1 SV=2	1210	0.504	18	9.90033	10.41	9.83761	10.7521	11.3042	10.6171	12.3918	11.473	13.3139	10.0493	10.8911	12.3929
sp|P50416|CPT1A_HUMAN	CPT1A	Carnitine O-palmitoyltransferase 1, liver isoform OS=Homo sapiens OX=9606 GN=CPT1A PE=1 SV=2	1211	0.193	12	11.0161	9.1916	11.5526	13.4705	12.4002	12.2332	10.4682	10.9182	8.74946	10.5868	12.7013	10.0453
sp|P18124|RL7_HUMAN	RPL7	60S ribosomal protein L7 OS=Homo sapiens OX=9606 GN=RPL7 PE=1 SV=1	1212	0.552	28	11.2226	10.2281	11.7516	12.0662	11.7297	11.8246	10.5732	10.4162	10.1877	11.0674	11.8735	10.3924
sp|Q15393|SF3B3_HUMAN	SF3B3	Splicing factor 3B subunit 3 OS=Homo sapiens OX=9606 GN=SF3B3 PE=1 SV=4	1213	0.268	35	12.38	10.9074	12.7815	11.9828	11.3654	11.5837	9.61338	10.3624	9.02329	12.023	11.644	9.66636
sp|O94916-5|NFAT5_HUMAN	NFAT5	Isoform E of Nuclear factor of activated T-cells 5 OS=Homo sapiens OX=9606 GN=NFAT5	1214	0.023	3	9.65218	11.8489	7.48635	9.98149	12.3469	12.0437	11.4458	12.2658	12.9289	9.66248	11.4574	12.2135
tr|A0A075B749|A0A075B749_HUMAN	PDE4DIP	Myomegalin OS=Homo sapiens OX=9606 GN=PDE4DIP PE=1 SV=2	1215	0.058	7	9.81929	10.7938	9.45855	10.6285	11.0608	11.2112	12.3672	11.381	13.2797	10.0239	10.9668	12.3426
sp|Q5VU43-2|MYOME_HUMAN	PDE4DIP	Isoform 2 of Myomegalin OS=Homo sapiens OX=9606 GN=PDE4DIP	1215	0.056	3	10.303	10.1954	10.6645	11.1234	12.4029	10.0766	11.5503	11.2494	12.4344	10.3876	11.201	11.7447
sp|Q9UL54|TAOK2_HUMAN	TAOK2	Serine/threonine-protein kinase TAO2 OS=Homo sapiens OX=9606 GN=TAOK2 PE=1 SV=2	1216	0.062	4	10.5957	10.91	9.48466	11.9884	10.8897	10.6022	11.5979	10.8042	13.1273	10.3301	11.1601	11.8431
sp|Q7L7X3|TAOK1_HUMAN	TAOK1	Serine/threonine-protein kinase TAO1 OS=Homo sapiens OX=9606 GN=TAOK1 PE=1 SV=1	1217	0.069	9	10.8779	10.5219	11.4007	10.6304	11.8362	11.2716	10.4029	11.5314	11.527	10.9335	11.2461	11.1538
sp|Q9H2K8|TAOK3_HUMAN	TAOK3	Serine/threonine-protein kinase TAO3 OS=Homo sapiens OX=9606 GN=TAOK3 PE=1 SV=2	1217	0.079	8	14.6767	14.8971	13.4918	9.48896	10.0231	8.90728	10.2224	8.64654	9.64615	14.3552	9.47311	9.50503
tr|H0Y8C2|H0Y8C2_HUMAN	RPL22L1	60S ribosomal protein L22-like 1 (Fragment) OS=Homo sapiens OX=9606 GN=RPL22L1 PE=1 SV=1	1218	0.359	5	9.89115	8.32175	9.81754	11.5487	13.4065	12.5512	10.8088	11.4975	12.1569	9.34348	12.5021	11.4877
sp|P35268|RL22_HUMAN	RPL22	60S ribosomal protein L22 OS=Homo sapiens OX=9606 GN=RPL22 PE=1 SV=2	1218	0.523	13	11.4675	11.27	10.9071	10.2244	11.5854	10.6859	11.2208	10.2033	12.4355	11.2149	10.8319	11.2865
sp|Q8WVM0|TFB1M_HUMAN	TFB1M	Dimethyladenosine transferase 1, mitochondrial OS=Homo sapiens OX=9606 GN=TFB1M PE=1 SV=1	1219	0.197	6	12.6913	10.7847	12.9983	11.5098	10.8404	10.4538	10.1444	10.7789	9.79837	12.1581	10.9347	10.2406
sp|O75410-2|TACC1_HUMAN	TACC1	Isoform 2 of Transforming acidic coiled-coil-containing protein 1 OS=Homo sapiens OX=9606 GN=TACC1	1220	0.279	17	10.456	12.1465	10.5311	10.8667	11.0359	11.1458	11.4935	11.0179	11.3067	11.0445	11.0161	11.2727
tr|E9PBC6|E9PBC6_HUMAN	TACC2	Transforming acidic coiled-coil-containing protein 2 OS=Homo sapiens OX=9606 GN=TACC2 PE=1 SV=1	1220	0.006	6	13.2913	13.4881	11.1867	9.51303	10.32	10.6912	10.6201	9.79005	11.0996	12.6554	10.1747	10.5033
sp|Q53T59|H1BP3_HUMAN	HS1BP3	HCLS1-binding protein 3 OS=Homo sapiens OX=9606 GN=HS1BP3 PE=1 SV=1	1221	0.25	5	10.2327	10.6455	8.60846	11.3277	11.3164	11.6011	12.5225	12.0606	11.685	9.82889	11.4151	12.0894
sp|O75170|PP6R2_HUMAN	PPP6R2	Serine/threonine-protein phosphatase 6 regulatory subunit 2 OS=Homo sapiens OX=9606 GN=PPP6R2 PE=1 SV=2	1222	0.119	5	9.64173	9.37537	11.0442	12.0567	11.7354	11.2397	10.8549	11.5061	12.5458	10.0204	11.6773	11.6356
sp|Q14147|DHX34_HUMAN	DHX34	Probable ATP-dependent RNA helicase DHX34 OS=Homo sapiens OX=9606 GN=DHX34 PE=1 SV=2	1223	0.059	6	9.35267	10.8466	12.3249	13.9127	11.7923	11.8524	10.2785	9.84611	9.79381	10.8414	12.5191	9.97281
sp|O60287|NPA1P_HUMAN	URB1	Nucleolar pre-ribosomal-associated protein 1 OS=Homo sapiens OX=9606 GN=URB1 PE=1 SV=4	1224	0.036	3	10.6911	11.3938	14.0225	13.2903	11.3153	10.0021	9.41169	10.8504	9.02275	12.0358	11.5359	9.76161
sp|Q6ZNB6|NFXL1_HUMAN	NFXL1	NF-X1-type zinc finger protein NFXL1 OS=Homo sapiens OX=9606 GN=NFXL1 PE=1 SV=2	1225	0.169	7	10.9839	11.4678	11.6995	11.3671	10.8045	10.8374	11.0804	10.4106	11.349	11.3837	11.003	10.9467
sp|Q13671|RIN1_HUMAN	RIN1	Ras and Rab interactor 1 OS=Homo sapiens OX=9606 GN=RIN1 PE=1 SV=4	1226	0.259	17	10.4994	10.4598	9.63356	10.8166	11.7179	11.264	11.9419	11.7671	11.8998	10.1976	11.2662	11.8696
sp|O94776|MTA2_HUMAN	MTA2	Metastasis-associated protein MTA2 OS=Homo sapiens OX=9606 GN=MTA2 PE=1 SV=1	1227	0.41	20	10.4657	11.5099	11.1056	11.6807	11.5661	11.7951	10.5647	10.1554	11.1569	11.0271	11.6806	10.6257
sp|Q13330-3|MTA1_HUMAN	MTA1	Metastasis-associated protein MTA1 OS=Homo sapiens OX=9606 GN=MTA1 PE=1 SV=2	1227	0.024	19	11.0768	10.8018	11.4795	11.8258	12.2738	12.2892	9.74767	10.028	10.4774	11.1194	12.1296	10.0844
sp|Q13330|MTA1_HUMAN	MTA1	Isoform 3 of Metastasis-associated protein MTA1 OS=Homo sapiens OX=9606 GN=MTA1	1227	0.364	3	10.811	11.6757	12.0235	11.5901	12.1148	12.6995	10.1701	9.42422	9.49098	11.5034	12.1348	9.6951
sp|Q9BTC8|MTA3_HUMAN	MTA3	Metastasis-associated protein MTA3 OS=Homo sapiens OX=9606 GN=MTA3 PE=1 SV=2	1227	0.074	2	11.895	10.4406	13.1916	11.4576	12.3213	10.3626	9.93403	11.2988	9.09855	11.8424	11.3805	10.1105
sp|Q9H0W8|SMG9_HUMAN	SMG9	Protein SMG9 OS=Homo sapiens OX=9606 GN=SMG9 PE=1 SV=1	1228	0.198	2	12.8123	12.7809	11.8952	9.38123	11.1238	9.99512	10.5004	9.6397	11.8714	12.4961	10.1667	10.6705
sp|Q6NYC8|PPR18_HUMAN	PPP1R18	Phostensin OS=Homo sapiens OX=9606 GN=PPP1R18 PE=1 SV=1	1229	0.445	21	10.9911	12.0677	11.5397	11.579	10.1814	10.1307	11.7126	11.1625	10.6353	11.5328	10.6304	11.1701
sp|Q96K21|ANCHR_HUMAN	ZFYVE19	Abscission/NoCut checkpoint regulator OS=Homo sapiens OX=9606 GN=ZFYVE19 PE=1 SV=3	1230	0.087	2	10.3073	10.1074	10.6616	11.6241	11.9536	11.4141	12.7273	10.1161	11.0885	10.3588	11.6639	11.3106
tr|A0A1W2PQ51|A0A1W2PQ51_HUMAN	DDX17	Probable ATP-dependent RNA helicase DDX17 OS=Homo sapiens OX=9606 GN=DDX17 PE=1 SV=1	1230	0.546	37	10.9648	11.0922	10.3819	10.802	11.3165	11.3442	11.2822	11.3002	11.5161	10.813	11.1542	11.3662
tr|A0A0D9SF53|A0A0D9SF53_HUMAN	DDX3X	ATP-dependent RNA helicase DDX3X OS=Homo sapiens OX=9606 GN=DDX3X PE=1 SV=1	1230	0.509	41	11.6583	10.9709	10.8233	11.6039	11.4428	11.9203	10.2151	11.3841	9.98134	11.1508	11.6557	10.5268
sp|P17844|DDX5_HUMAN	DDX5	Probable ATP-dependent RNA helicase DDX5 OS=Homo sapiens OX=9606 GN=DDX5 PE=1 SV=1	1230	0.401	37	12.5625	12.2129	12.3099	10.8682	10.9545	10.8667	10.0733	10.013	10.1391	12.3618	10.8965	10.0751
sp|Q07065|CKAP4_HUMAN	CKAP4	Cytoskeleton-associated protein 4 OS=Homo sapiens OX=9606 GN=CKAP4 PE=1 SV=2	1230	0.671	48	13.2713	14.1737	12.6938	8.53489	8.85388	8.64031	11.9908	10.0604	11.7808	13.3796	8.67636	11.2773
sp|Q9H0A0|NAT10_HUMAN	NAT10	RNA cytidine acetyltransferase OS=Homo sapiens OX=9606 GN=NAT10 PE=1 SV=2	1231	0.216	23	10.9245	10.4741	11.6866	11.4036	12.3022	11.8225	10.3401	10.5101	10.5362	11.0284	11.8428	10.4621
sp|O15066|KIF3B_HUMAN	KIF3B	Kinesin-like protein KIF3B OS=Homo sapiens OX=9606 GN=KIF3B PE=1 SV=1	1232	0.068	2	10.4717	9.85777	10.1517	11.8008	11.3772	10.5977	11.7862	12.1013	11.8557	10.1604	11.2586	11.9144
sp|O14782|KIF3C_HUMAN	KIF3C	Kinesin-like protein KIF3C OS=Homo sapiens OX=9606 GN=KIF3C PE=1 SV=3	1232	0.055	1	12.3197	12.3403	7.91597	10.0261	9.8586	11.5144	12.3021	11.6307	12.0922	10.8587	10.4664	12.0083
sp|O96013|PAK4_HUMAN	PAK4	Serine/threonine-protein kinase PAK 4 OS=Homo sapiens OX=9606 GN=PAK4 PE=1 SV=1	1233	0.225	7	11.9919	12.8674	11.5173	11.607	10.3746	10.6102	10.1296	10.7492	10.1529	12.1255	10.8639	10.3439
sp|Q14527|HLTF_HUMAN	HLTF	Helicase-like transcription factor OS=Homo sapiens OX=9606 GN=HLTF PE=1 SV=2	1234	0.239	19	7.99468	9.27395	8.43796	14.1716	14.0866	14.2867	10.4827	10.3556	10.9101	8.56886	14.1816	10.5828
sp|Q9Y6J0|CABIN_HUMAN	CABIN1	Calcineurin-binding protein cabin-1 OS=Homo sapiens OX=9606 GN=CABIN1 PE=1 SV=1	1235	0.021	1	11.1072	10.5792	9.72296	13.7448	10.8919	12.4528	9.43205	10.3672	11.702	10.4698	12.3632	10.5004
sp|P52209|6PGD_HUMAN	PGD	6-phosphogluconate dehydrogenase, decarboxylating OS=Homo sapiens OX=9606 GN=PGD PE=1 SV=3	1236	0.526	32	10.2243	9.98533	11.3047	11.4984	12.3876	11.2774	11.0593	10.5453	11.7178	10.5048	11.7211	11.1075
tr|B4DUT8|B4DUT8_HUMAN	CNN2	Calponin OS=Homo sapiens OX=9606 GN=CNN2 PE=1 SV=1	1237	0.564	23	9.65117	11.8143	9.33653	11.2101	10.4674	11.8587	11.2816	12.9051	11.4751	10.2673	11.1787	11.8873
sp|Q15417|CNN3_HUMAN	CNN3	Calponin-3 OS=Homo sapiens OX=9606 GN=CNN3 PE=1 SV=1	1237	0.45	12	11.1683	11.9139	10.4152	11.4153	10.6385	10.2232	12.3681	10.1395	11.718	11.1658	10.759	11.4085
sp|Q99549-2|MPP8_HUMAN	MPHOSPH8	Isoform 2 of M-phase phosphoprotein 8 OS=Homo sapiens OX=9606 GN=MPHOSPH8	1238	0.07	5	11.8661	10.4405	10.7987	11.6079	12.3862	11.8829	9.81996	10.554	10.6439	11.0351	11.959	10.3393
sp|Q9UBG0|MRC2_HUMAN	MRC2	C-type mannose receptor 2 OS=Homo sapiens OX=9606 GN=MRC2 PE=1 SV=2	1239	0.196	18	12.2006	10.8	11.2345	11.1034	11.3513	10.8405	10.9954	11.5905	9.88379	11.4117	11.0984	10.8232
sp|Q9H1A4|APC1_HUMAN	ANAPC1	Anaphase-promoting complex subunit 1 OS=Homo sapiens OX=9606 GN=ANAPC1 PE=1 SV=1	1240	0.049	7	11.148	10.1814	11.9802	12.6227	11.8997	11.2731	10.8047	10.1164	9.97369	11.1032	11.9318	10.2983
sp|Q9NZM4|BICRA_HUMAN	BICRA	BRD4-interacting chromatin-remodeling complex-associated protein OS=Homo sapiens OX=9606 GN=BICRA PE=1 SV=2	1241	0.021	3	12.2015	10.478	9.89867	10.3484	11.9022	12.4227	11.4204	9.92285	11.4052	10.8594	11.5578	10.9162
sp|P25325-2|THTM_HUMAN	MPST	Isoform 2 of 3-mercaptopyruvate sulfurtransferase OS=Homo sapiens OX=9606 GN=MPST	1242	0.322	11	9.00469	9.25559	8.70707	14.2493	13.0387	13.7416	10.6666	11.1609	10.1755	8.98912	13.6765	10.6677
sp|Q8TDZ2-4|MICA1_HUMAN	MICAL1	Isoform 4 of [F-actin]-monooxygenase MICAL1 OS=Homo sapiens OX=9606 GN=MICAL1	1243	0.121	6	9.10259	9.06291	9.64926	11.986	11.7507	12.8456	12.2801	11.5254	11.7975	9.27159	12.1941	11.8677
sp|Q9NSY1|BMP2K_HUMAN	BMP2K	BMP-2-inducible protein kinase OS=Homo sapiens OX=9606 GN=BMP2K PE=1 SV=2	1244	0.141	10	10.2615	11.2122	10.342	11.0505	11.9303	12.0424	10.7674	10.5161	11.8776	10.6052	11.6744	11.0537
tr|A0A096LP25|A0A096LP25_HUMAN	AAK1	AP2-associated protein kinase 1 (Fragment) OS=Homo sapiens OX=9606 GN=AAK1 PE=1 SV=1	1244	0.266	12	10.6923	11.1988	10.4094	10.1639	11.0549	10.7566	11.5765	11.3749	12.7726	10.7668	10.6585	11.908
sp|Q2M2I8|AAK1_HUMAN	AAK1	AP2-associated protein kinase 1 OS=Homo sapiens OX=9606 GN=AAK1 PE=1 SV=3	1244	0.284	17	10.6903	10.5419	11.2586	11.5273	11.5713	11.3845	10.804	10.8722	11.35	10.8303	11.4944	11.0087
sp|Q9Y4I1|MYO5A_HUMAN	MYO5A	Unconventional myosin-Va OS=Homo sapiens OX=9606 GN=MYO5A PE=1 SV=2	1245	0.008	26	10.6193	10.7073	10.4313	10.7007	11.1126	11.0354	11.5364	11.5262	12.3308	10.586	10.9496	11.7978
sp|P09543|CN37_HUMAN	CNP	2',3'-cyclic-nucleotide 3'-phosphodiesterase OS=Homo sapiens OX=9606 GN=CNP PE=1 SV=2	1246	0.39	15	10.8988	9.40598	11.4921	11.7857	11.8225	11.6234	10.6844	11.2388	11.0483	10.599	11.7439	10.9905
sp|Q14653|IRF3_HUMAN	IRF3	Interferon regulatory factor 3 OS=Homo sapiens OX=9606 GN=IRF3 PE=1 SV=1	1247	0.016	3	10.0009	8.84033	10.8047	11.1264	11.8532	12.5411	10.0021	11.9761	12.8551	9.88198	11.8402	11.6111
sp|Q5T447|HECD3_HUMAN	HECTD3	E3 ubiquitin-protein ligase HECTD3 OS=Homo sapiens OX=9606 GN=HECTD3 PE=1 SV=1	1248	0.085	5	11.4262	10.1851	11.2339	11.5343	9.75313	10.7934	11.4822	12.2579	11.3339	10.9484	10.6936	11.6913
sp|Q9Y696|CLIC4_HUMAN	CLIC4	Chloride intracellular channel protein 4 OS=Homo sapiens OX=9606 GN=CLIC4 PE=1 SV=4	1250	0.755	31	10.1721	10.382	10.5689	11.621	10.7604	11.5672	11.059	12.5742	11.2951	10.3743	11.3162	11.6428
sp|O15511|ARPC5_HUMAN	ARPC5	Actin-related protein 2/3 complex subunit 5 OS=Homo sapiens OX=9606 GN=ARPC5 PE=1 SV=3	1251	0.086	21	10.5854	12.5092	9.43371	11.6375	9.2986	10.5421	12.0551	12.633	11.3054	10.8428	10.4927	11.9978
sp|Q9BPX5|ARP5L_HUMAN	ARPC5L	Actin-related protein 2/3 complex subunit 5-like protein OS=Homo sapiens OX=9606 GN=ARPC5L PE=1 SV=1	1251	0.608	7	10.8878	11.4742	10.3541	10.5453	11.1885	11.0267	11.4292	11.6555	11.4386	10.9054	10.9202	11.5078
sp|P30837|AL1B1_HUMAN	ALDH1B1	Aldehyde dehydrogenase X, mitochondrial OS=Homo sapiens OX=9606 GN=ALDH1B1 PE=1 SV=3	1252	0.309	10	6.60254	7.15565	6.87071	13.6647	12.2958	13.1467	13.2755	13.8998	13.0886	6.8763	13.0357	13.4213
sp|P47895|AL1A3_HUMAN	ALDH1A3	Aldehyde dehydrogenase family 1 member A3 OS=Homo sapiens OX=9606 GN=ALDH1A3 PE=1 SV=2	1252	0.627	41	10.6899	11.1397	8.71884	8.32194	9.46538	9.84172	13.8058	13.6158	14.401	10.1828	9.20968	13.9409
tr|A0A087WVP4|A0A087WVP4_HUMAN	SMTN	Smoothelin OS=Homo sapiens OX=9606 GN=SMTN PE=1 SV=1	1252	0.011	15	11.5721	11.9717	10.9012	10.7916	12.0321	11.0673	10.5657	10.3558	10.7425	11.4817	11.297	10.5547
sp|P05091|ALDH2_HUMAN	ALDH2	Aldehyde dehydrogenase, mitochondrial OS=Homo sapiens OX=9606 GN=ALDH2 PE=1 SV=2	1252	0.122	5	16.4545	15.2648	13.92	9.96815	12.1622	11.3318	6.51636	6.99092	7.39133	15.2131	11.154	6.9662
tr|A0A087WVC6|A0A087WVC6_HUMAN	PTPRJ	Receptor-type tyrosine-protein phosphatase eta OS=Homo sapiens OX=9606 GN=PTPRJ PE=1 SV=1	1253	0.123	13	9.74796	9.67547	9.77816	10.4284	10.181	10.3552	13.4968	13.0351	13.3019	9.73386	10.3215	13.2779
sp|P23467-3|PTPRB_HUMAN	PTPRB	Isoform 3 of Receptor-type tyrosine-protein phosphatase beta OS=Homo sapiens OX=9606 GN=PTPRB	1253	0.013	1	10.2726	11.7139	10.0016	11.7937	10.943	9.7816	11.5686	13.1168	10.8082	10.6627	10.8394	11.8312
sp|Q8TCJ2|STT3B_HUMAN	STT3B	Dolichyl-diphosphooligosaccharide--protein glycosyltransferase subunit STT3B OS=Homo sapiens OX=9606 GN=STT3B PE=1 SV=1	1254	0.139	12	12.2293	10.5789	11.5667	11.9272	11.3407	12.2905	9.85692	11.5116	8.69814	11.4583	11.8528	10.0222
sp|P46977|STT3A_HUMAN	STT3A	Dolichyl-diphosphooligosaccharide--protein glycosyltransferase subunit STT3A OS=Homo sapiens OX=9606 GN=STT3A PE=1 SV=2	1254	0.155	8	12.17	9.65322	15.5178	12.6925	11.8121	11.138	9.78815	9.18749	8.04069	12.447	11.8809	9.00544
sp|Q14562|DHX8_HUMAN	DHX8	ATP-dependent RNA helicase DHX8 OS=Homo sapiens OX=9606 GN=DHX8 PE=1 SV=1	1255	0.118	12	10.3645	10.8105	10.8055	11.7873	11.8256	11.8904	10.7962	10.8683	10.8517	10.6602	11.8344	10.8387
sp|O60231|DHX16_HUMAN	DHX16	Pre-mRNA-splicing factor ATP-dependent RNA helicase DHX16 OS=Homo sapiens OX=9606 GN=DHX16 PE=1 SV=2	1255	0.118	9	11.9654	10.7739	13.0654	11.612	11.0842	11.1983	10.4272	10.3592	9.51439	11.9349	11.2982	10.1003
sp|O43143|DHX15_HUMAN	DHX15	Pre-mRNA-splicing factor ATP-dependent RNA helicase DHX15 OS=Homo sapiens OX=9606 GN=DHX15 PE=1 SV=2	1255	0.38	36	12.15	10.9313	14.4204	12.7186	10.9217	10.9674	9.32008	9.96362	8.60698	12.5006	11.5359	9.29689
sp|P49790|NU153_HUMAN	NUP153	Nuclear pore complex protein Nup153 OS=Homo sapiens OX=9606 GN=NUP153 PE=1 SV=2	1256	0.013	25	10.5517	11.6211	10.1891	10.7952	11.1313	11.2779	11.5471	10.8658	12.0207	10.7873	11.0681	11.4779
sp|Q8N5L8|RP25L_HUMAN	RPP25L	Ribonuclease P protein subunit p25-like protein OS=Homo sapiens OX=9606 GN=RPP25L PE=1 SV=1	1257	0.294	3	9.44022	10.6196	11.3997	12.672	12.1501	11.1766	11.8241	10.0038	10.7139	10.4865	11.9996	10.8473
sp|Q9P0S9|TM14C_HUMAN	TMEM14C	Transmembrane protein 14C OS=Homo sapiens OX=9606 GN=TMEM14C PE=1 SV=1	1258	0.5	4	10.4267	8.82239	11.3474	11.333	12.7557	12.7956	9.90202	11.7299	10.8874	10.1988	12.2948	10.8398
sp|O95456|PSMG1_HUMAN	PSMG1	Proteasome assembly chaperone 1 OS=Homo sapiens OX=9606 GN=PSMG1 PE=1 SV=1	1259	0.097	1	13.0903	10.2953	8.61129	11.1163	10.7582	12.6807	9.86643	11.5111	12.0704	10.6656	11.5184	11.1493
sp|Q9NQR4|NIT2_HUMAN	NIT2	Omega-amidase NIT2 OS=Homo sapiens OX=9606 GN=NIT2 PE=1 SV=1	1260	0.558	11	11.2062	11.2189	10.3	9.91564	10.6516	10.357	12.3263	11.7181	12.3063	10.9084	10.3081	12.1169
sp|O43175|SERA_HUMAN	PHGDH	D-3-phosphoglycerate dehydrogenase OS=Homo sapiens OX=9606 GN=PHGDH PE=1 SV=4	1261	0.471	24	13.8876	14.7682	13.4209	10.4991	9.95916	10.3789	9.31774	8.9086	8.85992	14.0256	10.2791	9.02875
sp|O43379-4|WDR62_HUMAN	WDR62	Isoform 4 of WD repeat-containing protein 62 OS=Homo sapiens OX=9606 GN=WDR62	1262	0.025	2	11.6192	9.17202	10.4015	16.0017	15.2032	9.95163	10.6018	11.0068	6.04222	10.3976	13.7188	9.21694
sp|O75113|N4BP1_HUMAN	N4BP1	NEDD4-binding protein 1 OS=Homo sapiens OX=9606 GN=N4BP1 PE=1 SV=4	1263	0.019	2	11.9907	11.9698	10.4799	11.76	11.1993	11.5178	9.98689	10.7859	10.3097	11.4801	11.4924	10.3608
sp|P06756|ITAV_HUMAN	ITGAV	Integrin alpha-V OS=Homo sapiens OX=9606 GN=ITGAV PE=1 SV=2	1264	0.388	36	10.5762	9.63483	10.2124	11.5444	11.487	11.3124	11.8583	11.7864	11.5882	10.1411	11.4479	11.7443
sp|Q99959|PKP2_HUMAN	PKP2	Plakophilin-2 OS=Homo sapiens OX=9606 GN=PKP2 PE=1 SV=2	1265	0.023	1	12.2721	9.13928	12.6105	15.3221	15.8908	13.1513	5.14021	7.64106	8.83272	11.3406	14.7881	7.20466
sp|O75167-4|PHAR2_HUMAN	PHACTR2	Isoform 4 of Phosphatase and actin regulator 2 OS=Homo sapiens OX=9606 GN=PHACTR2	1266	0.095	2	11.0568	10.5145	10.2084	10.7398	11.356	11.5328	10.8023	13.6493	10.1402	10.5932	11.2095	11.5306
sp|Q9UJ70-2|NAGK_HUMAN	NAGK	Isoform 2 of N-acetyl-D-glucosamine kinase OS=Homo sapiens OX=9606 GN=NAGK	1267	0.513	19	11.3172	9.52412	11.1574	12.5948	11.6006	11.2201	11.4807	11.3238	9.78134	10.6662	11.8052	10.8619
sp|Q16881|TRXR1_HUMAN	TXNRD1	Thioredoxin reductase 1, cytoplasmic OS=Homo sapiens OX=9606 GN=TXNRD1 PE=1 SV=3	1268	0.535	40	11.0159	10.3999	11.1545	11.6258	12.2138	11.8299	10.5309	11.194	10.0354	10.8568	11.8898	10.5868
sp|Q9NNW7|TRXR2_HUMAN	TXNRD2	Thioredoxin reductase 2, mitochondrial OS=Homo sapiens OX=9606 GN=TXNRD2 PE=1 SV=3	1268	0.095	4	12.2289	11.9956	10.35	11.7088	9.70713	11.1544	11.9038	10.5433	10.4079	11.5248	10.8568	10.9517
sp|Q14997|PSME4_HUMAN	PSME4	Proteasome activator complex subunit 4 OS=Homo sapiens OX=9606 GN=PSME4 PE=1 SV=2	1269	0.07	11	10.4025	9.11622	12.6829	12.9917	11.5302	11.3615	10.1131	11.5956	10.2063	10.7339	11.9611	10.6383
sp|P13726|TF_HUMAN	F3	Tissue factor OS=Homo sapiens OX=9606 GN=F3 PE=1 SV=1	1270	0.431	6	11.2686	9.53205	15.7683	11.3989	11.8033	12.8932	8.7053	9.93213	8.6982	12.1897	12.0318	9.11188
sp|Q9NPF5|DMAP1_HUMAN	DMAP1	DNA methyltransferase 1-associated protein 1 OS=Homo sapiens OX=9606 GN=DMAP1 PE=1 SV=1	1271	0.221	6	10.8475	11.8118	9.98144	10.4686	12.0005	11.2193	11.605	10.8522	11.2137	10.8802	11.2295	11.2236
sp|Q9Y224|RTRAF_HUMAN	RTRAF	RNA transcription, translation and transport factor protein OS=Homo sapiens OX=9606 GN=RTRAF PE=1 SV=1	1272	0.607	20	10.9899	11.0014	10.7061	11.2605	11.5756	11.1305	10.77	11.2758	11.2901	10.8991	11.3222	11.112
sp|O75340|PDCD6_HUMAN	PDCD6	Programmed cell death protein 6 OS=Homo sapiens OX=9606 GN=PDCD6 PE=1 SV=1	1274	0.44	7	10.3144	10.0205	8.90844	9.35392	10.8713	10.7557	13.2372	12.4881	14.0504	9.74778	10.327	13.2586
sp|P53350|PLK1_HUMAN	PLK1	Serine/threonine-protein kinase PLK1 OS=Homo sapiens OX=9606 GN=PLK1 PE=1 SV=1	1275	0.111	4	11.2877	11.9551	12.4468	12.4916	12.5662	12.4423	8.87789	8.45085	9.48151	11.8965	12.5	8.93675
sp|O00487|PSDE_HUMAN	PSMD14	26S proteasome non-ATPase regulatory subunit 14 OS=Homo sapiens OX=9606 GN=PSMD14 PE=1 SV=1	1276	0.423	14	12.3382	11.6126	11.4257	11.5156	10.3417	10.8196	10.7712	11.7155	9.45989	11.7922	10.8923	10.6489
sp|Q8N7H5|PAF1_HUMAN	PAF1	RNA polymerase II-associated factor 1 homolog OS=Homo sapiens OX=9606 GN=PAF1 PE=1 SV=2	1277	0.347	22	10.6083	11.2969	10.3987	10.8126	11.9359	11.4806	10.8138	11.2427	11.4105	10.768	11.4097	11.1557
sp|P36551|HEM6_HUMAN	CPOX	Oxygen-dependent coproporphyrinogen-III oxidase, mitochondrial OS=Homo sapiens OX=9606 GN=CPOX PE=1 SV=3	1278	0.363	15	11.4808	10.2566	10.8752	11.3719	11.2865	10.8409	11.5611	10.678	11.6491	10.8709	11.1664	11.2961
sp|P30876|RPB2_HUMAN	POLR2B	DNA-directed RNA polymerase II subunit RPB2 OS=Homo sapiens OX=9606 GN=POLR2B PE=1 SV=1	1279	0.225	24	10.9488	11.0228	11.8139	12.1754	11.6598	12.0274	10.2751	10.5808	9.49603	11.2618	11.9542	10.1173
sp|P36776|LONM_HUMAN	LONP1	Lon protease homolog, mitochondrial OS=Homo sapiens OX=9606 GN=LONP1 PE=1 SV=2	1280	0.268	21	11.5965	10.4819	13.0038	11.2018	10.7929	11.1726	10.3527	11.1695	10.2283	11.6941	11.0558	10.5835
sp|Q0VDF9|HSP7E_HUMAN	HSPA14	Heat shock 70 kDa protein 14 OS=Homo sapiens OX=9606 GN=HSPA14 PE=1 SV=1	1281	0.25	10	11.8826	11.5614	11.9049	12.0361	10.9036	10.581	10.7426	10.8715	9.51638	11.783	11.1736	10.3768
tr|A0A1P0AYU5|A0A1P0AYU5_HUMAN	SFXN3	Sideroflexin OS=Homo sapiens OX=9606 GN=SFXN3 PE=1 SV=1	1282	0.332	9	12.2129	10.0738	13.6408	11.4894	10.6811	10.6334	11.3687	10.0009	9.89892	11.9758	10.9346	10.4228
tr|A0A0D9SFE4|A0A0D9SFE4_HUMAN	DNM1	Dynamin-1 OS=Homo sapiens OX=9606 GN=DNM1 PE=1 SV=1	1283	0.082	6	9.4567	8.68985	7.68617	11.9017	11.9821	13.0651	12.1668	12.8194	12.2322	8.61091	12.3163	12.4061
sp|P50570|DYN2_HUMAN	DNM2	Dynamin-2 OS=Homo sapiens OX=9606 GN=DNM2 PE=1 SV=2	1283	0.229	29	11.4739	10.5057	11.1693	11.7545	11.4007	11.0945	10.5873	11.4559	10.5581	11.0496	11.4166	10.8671
sp|O96019|ACL6A_HUMAN	ACTL6A	Actin-like protein 6A OS=Homo sapiens OX=9606 GN=ACTL6A PE=1 SV=1	1284	0.256	12	12.8089	11.075	13.4398	11.9359	10.9811	10.6676	9.83604	9.51763	9.738	12.4412	11.1949	9.69722
tr|F5GXE4|F5GXE4_HUMAN	ATE1	Arginyl-tRNA--protein transferase 1 OS=Homo sapiens OX=9606 GN=ATE1 PE=1 SV=1	1285	0.022	16	11.2392	10.9347	11.8136	10.3097	11.5884	10.2806	11.5363	10.0093	12.2883	11.3292	10.7262	11.278
sp|Q9UGN5|PARP2_HUMAN	PARP2	Poly [ADP-ribose] polymerase 2 OS=Homo sapiens OX=9606 GN=PARP2 PE=1 SV=2	1286	0.029	2	9.33401	12.4617	11.1556	12.0709	11.0892	12.8075	11.3222	9.48979	10.2691	10.9838	11.9892	10.3604
sp|P35555|FBN1_HUMAN	FBN1	Fibrillin-1 OS=Homo sapiens OX=9606 GN=FBN1 PE=1 SV=3	1287	0.261	41	9.51425	10.2714	9.34447	10.913	10.6881	11.4503	12.6302	11.7925	13.3957	9.71004	11.0171	12.6061
sp|P35556|FBN2_HUMAN	FBN2	Fibrillin-2 OS=Homo sapiens OX=9606 GN=FBN2 PE=1 SV=3	1287	0.011	2	11.9808	12.185	9.84417	10.5263	11.3774	11.887	11.1074	10.4121	10.6798	11.3367	11.2636	10.7331
sp|Q86VF2-5|IGFN1_HUMAN	IGFN1	Isoform 5 of Immunoglobulin-like and fibronectin type III domain-containing protein 1 OS=Homo sapiens OX=9606 GN=IGFN1	1288	0.004	1	10.3489	11.0256	10.3805	8.16715	12.7372	13.3089	8.96334	12.838	12.2305	10.585	11.4044	11.3439
sp|Q9Y5V3-2|MAGD1_HUMAN	MAGED1	Isoform 2 of Melanoma-associated antigen D1 OS=Homo sapiens OX=9606 GN=MAGED1	1289	0.179	11	10.4863	11.4744	9.96446	10.9282	10.9476	11.6614	11.2001	11.0732	12.2644	10.6417	11.1791	11.5126
sp|Q9UNF1|MAGD2_HUMAN	MAGED2	Melanoma-associated antigen D2 OS=Homo sapiens OX=9606 GN=MAGED2 PE=1 SV=2	1289	0.409	19	12.6011	13.3755	12.0944	10.0281	10.0318	10.9413	10.4267	10.2277	10.2734	12.6903	10.3337	10.3093
sp|Q9BWH6|RPAP1_HUMAN	RPAP1	RNA polymerase II-associated protein 1 OS=Homo sapiens OX=9606 GN=RPAP1 PE=1 SV=3	1290	0.043	5	10.8761	9.64385	13.1089	13.1464	10.836	11.0108	9.79404	10.5784	11.0056	11.2096	11.6644	10.4593
sp|Q63ZY3|KANK2_HUMAN	KANK2	KN motif and ankyrin repeat domain-containing protein 2 OS=Homo sapiens OX=9606 GN=KANK2 PE=1 SV=1	1291	0.025	19	11.8323	12.0191	10.4835	10.692	10.0751	9.83058	12.2254	11.0907	11.7512	11.445	10.1992	11.6891
sp|Q96KR1|ZFR_HUMAN	ZFR	Zinc finger RNA-binding protein OS=Homo sapiens OX=9606 GN=ZFR PE=1 SV=2	1292	0.25	21	11.2971	12.2502	11.0753	10.5428	10.9836	11.0536	10.754	10.6677	11.3757	11.5409	10.86	10.9325
sp|Q06787|FMR1_HUMAN	FMR1	Synaptic functional regulator FMR1 OS=Homo sapiens OX=9606 GN=FMR1 PE=1 SV=1	1293	0.177	8	10.5389	11.3718	10.491	10.6926	10.6393	10.5976	11.5472	11.8082	12.3133	10.8006	10.6432	11.8896
sp|P51116|FXR2_HUMAN	FXR2	Fragile X mental retardation syndrome-related protein 2 OS=Homo sapiens OX=9606 GN=FXR2 PE=1 SV=2	1293	0.319	17	11.448	11.4234	10.3417	12.1881	11.0837	10.6141	11.1838	11.2684	10.4488	11.071	11.2953	10.967
sp|P51114|FXR1_HUMAN	FXR1	Fragile X mental retardation syndrome-related protein 1 OS=Homo sapiens OX=9606 GN=FXR1 PE=1 SV=3	1293	0.361	12	11.1805	11.5717	11.1927	11.9283	11.5621	11.6084	10.15	10.8774	9.9289	11.315	11.6996	10.3188
sp|Q6IMN6|CAPR2_HUMAN	CAPRIN2	Caprin-2 OS=Homo sapiens OX=9606 GN=CAPRIN2 PE=1 SV=1	1294	0.008	1	12.1658	17.9119	10.6753	10.8539	9.93219	7.033	8.21033	10.7165	12.5012	13.5843	9.27303	10.476
sp|O00170|AIP_HUMAN	AIP	AH receptor-interacting protein OS=Homo sapiens OX=9606 GN=AIP PE=1 SV=2	1295	0.464	15	11.0874	11.135	10.2671	8.57614	9.11854	9.30928	13.1674	14.3804	12.9587	10.8298	9.00132	13.5022
sp|Q6NZI2|CAVN1_HUMAN	CAVIN1	Caveolae-associated protein 1 OS=Homo sapiens OX=9606 GN=CAVIN1 PE=1 SV=1	1296	0.392	26	9.59233	10.6353	9.07479	11.7353	11.6225	12.2654	11.8781	11.7848	11.4115	9.76747	11.8744	11.6915
sp|Q8NFJ5|RAI3_HUMAN	GPRC5A	Retinoic acid-induced protein 3 OS=Homo sapiens OX=9606 GN=GPRC5A PE=1 SV=2	1297	0.143	2	9.50609	10.7838	8.81802	9.77993	10.9547	10.8604	13.2102	12.1482	13.9386	9.70264	10.5317	13.099
sp|Q05048|CSTF1_HUMAN	CSTF1	Cleavage stimulation factor subunit 1 OS=Homo sapiens OX=9606 GN=CSTF1 PE=1 SV=1	1298	0.211	7	11.6972	10.0954	11.3068	11.8702	11.5375	12.3871	10.5483	11.615	8.94265	11.0331	11.9316	10.3687
sp|O75083|WDR1_HUMAN	WDR1	WD repeat-containing protein 1 OS=Homo sapiens OX=9606 GN=WDR1 PE=1 SV=4	1299	0.581	55	10.4168	10.3388	9.99338	11.3715	11.0383	11.7489	11.839	12.0481	11.2051	10.2497	11.3862	11.6974
sp|Q96PC5|MIA2_HUMAN	MIA2	Melanoma inhibitory activity protein 2 OS=Homo sapiens OX=9606 GN=MIA2 PE=1 SV=4	1300	0.092	11	10.8838	11.2041	11.5192	9.94144	10.554	9.86102	13.1677	10.5966	12.2722	11.2024	10.1188	12.0122
sp|Q8NB16|MLKL_HUMAN	MLKL	Mixed lineage kinase domain-like protein OS=Homo sapiens OX=9606 GN=MLKL PE=1 SV=1	1301	0.117	4	11.9147	10.4002	12.7564	11.3408	12.0658	11.0476	9.61022	10.1549	10.7093	11.6904	11.4847	10.1581
sp|Q8IWE2|NXP20_HUMAN	FAM114A1	Protein NOXP20 OS=Homo sapiens OX=9606 GN=FAM114A1 PE=1 SV=2	1302	0.375	26	10.5435	11.0335	10.6009	10.8292	10.1968	10.0952	12.7399	11.6104	12.3506	10.726	10.3737	12.2336
sp|P50990|TCPQ_HUMAN	CCT8	T-complex protein 1 subunit theta OS=Homo sapiens OX=9606 GN=CCT8 PE=1 SV=4	1303	0.697	51	10.8049	11.597	10.799	11.3626	10.9773	11.6679	10.7831	11.2808	10.7275	11.067	11.3359	10.9305
sp|Q9NWH9|SLTM_HUMAN	SLTM	SAFB-like transcription modulator OS=Homo sapiens OX=9606 GN=SLTM PE=1 SV=2	1304	0.185	11	10.5642	10.7333	12.3992	11.2142	10.5877	10.4167	12.0714	10.1648	11.8484	11.2322	10.7395	11.3615
sp|Q15477|SKIV2_HUMAN	SKIV2L	Helicase SKI2W OS=Homo sapiens OX=9606 GN=SKIV2L PE=1 SV=3	1305	0.166	13	12.8363	11.4813	13.1277	10.9581	9.90816	9.95589	11.1654	10.7888	9.7783	12.4818	10.2741	10.5775
sp|P13073|COX41_HUMAN	COX4I1	Cytochrome c oxidase subunit 4 isoform 1, mitochondrial OS=Homo sapiens OX=9606 GN=COX4I1 PE=1 SV=1	1306	0.45	12	10.586	11.3345	8.16553	9.29704	14.555	12.8103	10.3174	10.2967	12.6376	10.0287	12.2208	11.0839
sp|P50748|KNTC1_HUMAN	KNTC1	Kinetochore-associated protein 1 OS=Homo sapiens OX=9606 GN=KNTC1 PE=1 SV=1	1307	0.115	24	14.2685	12.5747	16.5732	10.8882	10.802	10.0756	7.94049	9.18566	7.69161	14.4721	10.5886	8.27259
sp|Q14676|MDC1_HUMAN	MDC1	Mediator of DNA damage checkpoint protein 1 OS=Homo sapiens OX=9606 GN=MDC1 PE=1 SV=3	1308	0.061	10	11.554	11.9228	11.5988	11.7674	10.75	11.6086	10.2944	10.3412	10.1627	11.6919	11.3753	10.2661
sp|Q9UNE7|CHIP_HUMAN	STUB1	E3 ubiquitin-protein ligase CHIP OS=Homo sapiens OX=9606 GN=STUB1 PE=1 SV=2	1309	0.29	7	10.3173	10.3168	10.0672	10.8349	11.0932	11.0758	12.1219	11.7615	12.4115	10.2338	11.0013	12.0983
sp|Q9BXS5-2|AP1M1_HUMAN	AP1M1	Isoform 2 of AP-1 complex subunit mu-1 OS=Homo sapiens OX=9606 GN=AP1M1	1310	0.411	15	10.2032	10.5985	10.9419	12.0965	11.2503	11.9624	10.4344	12.1985	10.3142	10.5812	11.7697	10.9824
sp|Q92973|TNPO1_HUMAN	TNPO1	Transportin-1 OS=Homo sapiens OX=9606 GN=TNPO1 PE=1 SV=2	1311	0.323	30	10.3238	10.4519	11.9853	12.3622	11.8712	12.1197	10.2525	10.5902	10.0431	10.9203	12.1177	10.2953
sp|O14787|TNPO2_HUMAN	TNPO2	Transportin-2 OS=Homo sapiens OX=9606 GN=TNPO2 PE=1 SV=3	1311	0.085	7	11.5814	11.682	12.3745	11.7297	10.8632	11.063	11.0851	10.3725	9.24874	11.8793	11.2186	10.2354
sp|Q15653|IKBB_HUMAN	NFKBIB	NF-kappa-B inhibitor beta OS=Homo sapiens OX=9606 GN=NFKBIB PE=1 SV=2	1312	0.073	1	12.8819	12.1089	12.4647	12.6959	10.3685	11.0029	10.0246	8.75751	9.69512	12.4852	11.3558	9.49241
tr|A0A2R8YDN7|A0A2R8YDN7_HUMAN	ATP13A3	Cation-transporting ATPase OS=Homo sapiens OX=9606 GN=ATP13A3 PE=1 SV=1	1313	0.099	8	11.6252	10.1627	12.8339	11.2029	10.8803	10.7399	11.2823	11.6826	9.5902	11.5406	10.941	10.8517
sp|P06576|ATPB_HUMAN	ATP5F1B	ATP synthase subunit beta, mitochondrial OS=Homo sapiens OX=9606 GN=ATP5F1B PE=1 SV=3	1314	0.72	52	11.9474	11.0115	10.9708	10.6047	10.6009	10.2775	11.2062	11.834	11.547	11.3099	10.4944	11.5291
sp|P18077|RL35A_HUMAN	RPL35A	60S ribosomal protein L35a OS=Homo sapiens OX=9606 GN=RPL35A PE=1 SV=2	1315	0.6	10	9.67732	8.21673	12.4647	9.52812	13.4069	12.4684	11.4841	9.27945	13.4741	10.1196	11.8011	11.4126
sp|P02462|CO4A1_HUMAN	COL4A1	Collagen alpha-1(IV) chain OS=Homo sapiens OX=9606 GN=COL4A1 PE=1 SV=4	1316	0.035	4	9.68134	9.1641	9.42688	11.0621	12.6161	13.0557	11.1427	12.7636	11.0875	9.42411	12.2446	11.6646
sp|Q9NVM9|INT13_HUMAN	INTS13	Integrator complex subunit 13 OS=Homo sapiens OX=9606 GN=INTS13 PE=1 SV=2	1317	0.201	12	11.4721	12.262	11.6268	10.7303	10.9367	11.3188	9.82932	11.395	10.429	11.787	10.9953	10.5511
sp|P49641|MA2A2_HUMAN	MAN2A2	Alpha-mannosidase 2x OS=Homo sapiens OX=9606 GN=MAN2A2 PE=2 SV=3	1318	0.024	1	11.1898	9.23974	10.9354	8.10441	11.7654	11.1622	14.4942	10.0123	13.0966	10.455	10.344	12.5344
sp|Q16706|MA2A1_HUMAN	MAN2A1	Alpha-mannosidase 2 OS=Homo sapiens OX=9606 GN=MAN2A1 PE=1 SV=2	1318	0.218	19	11.999	9.52268	13.0164	12.2003	11.3624	11.5337	10.4657	10.9063	8.99362	11.5127	11.6988	10.1219
sp|Q96JC1|VPS39_HUMAN	VPS39	Vam6/Vps39-like protein OS=Homo sapiens OX=9606 GN=VPS39 PE=1 SV=2	1319	0.134	11	10.266	10.7505	11.0306	10.2822	11.0569	10.9786	11.7617	11.8097	12.0637	10.6824	10.7726	11.8784
sp|P46939|UTRO_HUMAN	UTRN	Utrophin OS=Homo sapiens OX=9606 GN=UTRN PE=1 SV=2	1320	0.006	48	11.2321	11.7556	10.9563	10.847	10.981	10.8499	10.9878	10.941	11.4492	11.3147	10.8926	11.126
sp|P11532|DMD_HUMAN	DMD	Dystrophin OS=Homo sapiens OX=9606 GN=DMD PE=1 SV=3	1320	0.017	3	11.5371	11.4787	11.2827	10.8587	11.2403	10.6516	11.4479	10.4473	11.0557	11.4328	10.9169	10.9836
sp|P62266|RS23_HUMAN	RPS23	40S ribosomal protein S23 OS=Homo sapiens OX=9606 GN=RPS23 PE=1 SV=3	1321	0.483	13	10.4245	9.9366	11.5062	11.0674	11.9876	11.6504	11.1107	10.0534	12.2633	10.6224	11.5685	11.1425
tr|A0A1W2PRB0|A0A1W2PRB0_HUMAN	KCNMA1	Calcium-activated potassium channel subunit alpha-1 OS=Homo sapiens OX=9606 GN=KCNMA1 PE=1 SV=1	1322	0.011	8	10.1339	10.4024	10.8843	11.675	11.0188	11.7913	11.3799	11.0853	11.6291	10.4735	11.495	11.3648
tr|A0A0A0MQS9|A0A0A0MQS9_HUMAN	LAMA4	Laminin subunit alpha-4 OS=Homo sapiens OX=9606 GN=LAMA4 PE=1 SV=1	1323	0.081	6	16.5878	15.0575	16.2158	8.12185	7.24937	7.30439	9.67879	10.4029	9.38164	15.9537	7.55854	9.82111
sp|P98175-3|RBM10_HUMAN	RBM10	Isoform 3 of RNA-binding protein 10 OS=Homo sapiens OX=9606 GN=RBM10	1324	0.018	11	11.7877	12.4463	10.5623	10.6683	10.3398	11.1398	10.9695	11.4412	10.6451	11.5988	10.716	11.0186
sp|P78332|RBM6_HUMAN	RBM6	RNA-binding protein 6 OS=Homo sapiens OX=9606 GN=RBM6 PE=1 SV=5	1324	0.1	9	11.4093	11.8828	11.697	11.4014	11.1807	10.6604	10.6783	9.76754	11.3226	11.663	11.0808	10.5895
sp|P50995|ANX11_HUMAN	ANXA11	Annexin A11 OS=Homo sapiens OX=9606 GN=ANXA11 PE=1 SV=1	1325	0.372	22	11.3043	10.8935	11.94	10.6664	10.8276	10.821	11.1539	11.2021	11.1912	11.3793	10.7717	11.1824
sp|Q9Y3E7|CHMP3_HUMAN	CHMP3	Charged multivesicular body protein 3 OS=Homo sapiens OX=9606 GN=CHMP3 PE=1 SV=3	1326	0.041	4	10.2604	9.33002	9.76396	11.178	11.625	11.4486	12.7155	11.8002	11.8784	9.78479	11.4172	12.1314
sp|Q13077|TRAF1_HUMAN	TRAF1	TNF receptor-associated factor 1 OS=Homo sapiens OX=9606 GN=TRAF1 PE=1 SV=1	1327	0.053	1	6.8361	6.28993	4.91422	13.6489	13.8792	16.0922	12.1779	12.0522	14.1094	6.01342	14.5401	12.7798
sp|Q9H7E9-2|CH033_HUMAN	C8orf33	Isoform 2 of UPF0488 protein C8orf33 OS=Homo sapiens OX=9606 GN=C8orf33	1328	0.045	3	10.8316	12.6535	12.7362	11.3399	11.2157	10.6635	10.9752	9.4113	10.1731	12.0738	11.073	10.1865
sp|A8MWD9|RUXGL_HUMAN	SNRPGP15	Putative small nuclear ribonucleoprotein G-like protein 15 OS=Homo sapiens OX=9606 GN=SNRPGP15 PE=5 SV=2	1329	0.171	7	12.7921	11.733	14.0951	12.4565	10.2901	10.8216	9.22669	10.0874	8.49759	12.8734	11.1894	9.27056
sp|O15357|SHIP2_HUMAN	INPPL1	Phosphatidylinositol 3,4,5-trisphosphate 5-phosphatase 2 OS=Homo sapiens OX=9606 GN=INPPL1 PE=1 SV=2	1330	0.172	15	10.2271	10.5103	10.3672	10.8649	10.8696	11.0378	12.0815	11.9331	12.1085	10.3682	10.9241	12.041
sp|Q96CS3|FAF2_HUMAN	FAF2	FAS-associated factor 2 OS=Homo sapiens OX=9606 GN=FAF2 PE=1 SV=2	1331	0.328	10	12.5324	10.6919	11.9036	12.8358	10.5008	11.6073	10.8584	10.7669	8.30301	11.7093	11.648	9.9761
sp|Q9BQ61|TRIR_HUMAN	TRIR	Telomerase RNA component interacting RNase OS=Homo sapiens OX=9606 GN=TRIR PE=1 SV=1	1332	0.318	3	12.1791	10.777	10.0527	10.4686	11.6062	10.511	12.3397	11.0715	10.9941	11.0029	10.8619	11.4684
sp|O00161|SNP23_HUMAN	SNAP23	Synaptosomal-associated protein 23 OS=Homo sapiens OX=9606 GN=SNAP23 PE=1 SV=1	1333	0.427	11	10.0633	10.2278	10.5269	11.11	11.2844	11.261	11.609	11.4849	12.4328	10.2727	11.2185	11.8422
tr|B8ZZD4|B8ZZD4_HUMAN	TAX1BP1	Tax1-binding protein 1 OS=Homo sapiens OX=9606 GN=TAX1BP1 PE=1 SV=1	1334	0.028	2	11.2412	10.997	11.1917	11.3281	10.0201	10.3699	13.7093	11.1832	9.95963	11.1433	10.5727	11.6174
sp|Q0IIM8|TBC8B_HUMAN	TBC1D8B	TBC1 domain family member 8B OS=Homo sapiens OX=9606 GN=TBC1D8B PE=1 SV=2	1335	0.056	4	10.9059	10.9185	11.2968	11.3021	10.9491	11.1024	10.722	11.5561	11.2471	11.0404	11.1179	11.1751
sp|Q9Y2Z4|SYYM_HUMAN	YARS2	Tyrosine--tRNA ligase, mitochondrial OS=Homo sapiens OX=9606 GN=YARS2 PE=1 SV=2	1336	0.3	9	13.6094	13.2656	14.9577	10.0448	9.90958	9.67434	9.59302	9.71084	9.23472	13.9442	9.87624	9.51286
sp|Q15678|PTN14_HUMAN	PTPN14	Tyrosine-protein phosphatase non-receptor type 14 OS=Homo sapiens OX=9606 GN=PTPN14 PE=1 SV=2	1337	0.175	12	11.3749	11.3788	12.34	12.6435	12.0676	12.7418	8.68418	10.4134	8.35573	11.6979	12.4843	9.1511
sp|Q02543|RL18A_HUMAN	RPL18A	60S ribosomal protein L18a OS=Homo sapiens OX=9606 GN=RPL18A PE=1 SV=2	1338	0.398	13	9.96392	8.51858	13.2852	11.3621	13.3833	12.1126	10.1573	9.77166	11.4453	10.5892	12.286	10.4581
sp|O43166-2|SI1L1_HUMAN	SIPA1L1	Isoform 2 of Signal-induced proliferation-associated 1-like protein 1 OS=Homo sapiens OX=9606 GN=SIPA1L1	1339	0.011	8	9.56922	10.8629	9.62273	10.5089	10.7097	10.5921	12.4163	12.7644	12.9538	10.0183	10.6036	12.7115
sp|O60292|SI1L3_HUMAN	SIPA1L3	Signal-induced proliferation-associated 1-like protein 3 OS=Homo sapiens OX=9606 GN=SIPA1L3 PE=1 SV=3	1339	0.117	11	12.1626	11.2185	11.6711	11.6324	11.861	11.4334	10.2479	10.7376	9.03541	11.6841	11.6423	10.007
sp|Q8IZ21-2|PHAR4_HUMAN	PHACTR4	Isoform 2 of Phosphatase and actin regulator 4 OS=Homo sapiens OX=9606 GN=PHACTR4	1340	0.107	5	11.2627	10.5729	9.69954	12.4029	11.6696	11.1229	10.7483	11.696	10.8252	10.5117	11.7318	11.0898
tr|F5H450|F5H450_HUMAN	FZD10	Frizzled-10 OS=Homo sapiens OX=9606 GN=FZD10 PE=4 SV=1	1341	0.024	1	9.25314	8.81345	20.6357	11.4986	10.8855	11.5311	7.75439	12.531	7.09716	12.9008	11.3051	9.12752
sp|Q8NDI1|EHBP1_HUMAN	EHBP1	EH domain-binding protein 1 OS=Homo sapiens OX=9606 GN=EHBP1 PE=1 SV=3	1342	0.117	10	10.9005	10.8784	9.70831	10.3477	11.6884	11.6847	11.1756	11.0231	12.5933	10.4957	11.2403	11.5973
sp|Q9BVW5|TIPIN_HUMAN	TIPIN	TIMELESS-interacting protein OS=Homo sapiens OX=9606 GN=TIPIN PE=1 SV=2	1343	0.047	1	14.6388	11.682	10.263	11.4257	11.7401	12.6448	7.00577	10.6278	9.97192	12.1946	11.9369	9.20183
tr|E7EUC7|E7EUC7_HUMAN	UGP2	UTP--glucose-1-phosphate uridylyltransferase OS=Homo sapiens OX=9606 GN=UGP2 PE=1 SV=1	1344	0.4	20	11.0528	10.9746	11.2444	10.1576	11.0119	10.6992	11.7401	11.5821	11.5373	11.0906	10.6229	11.6198
sp|Q9BTE3|MCMBP_HUMAN	MCMBP	Mini-chromosome maintenance complex-binding protein OS=Homo sapiens OX=9606 GN=MCMBP PE=1 SV=2	1345	0.336	18	12.3948	11.9785	14.0369	12.687	11.5284	10.7818	8.80404	9.23875	8.54982	12.8034	11.6657	8.8642
sp|Q92990|GLMN_HUMAN	GLMN	Glomulin OS=Homo sapiens OX=9606 GN=GLMN PE=1 SV=2	1346	0.098	2	10.0254	11.0412	9.9713	11.332	10.7962	11.5719	11.028	11.423	12.8109	10.346	11.2334	11.754
sp|O75718|CRTAP_HUMAN	CRTAP	Cartilage-associated protein OS=Homo sapiens OX=9606 GN=CRTAP PE=1 SV=1	1347	0.312	15	9.75667	9.6773	9.94952	11.6215	11.9591	12.3799	11.3892	11.3257	11.9411	9.7945	11.9868	11.552
sp|Q8IXB1|DJC10_HUMAN	DNAJC10	DnaJ homolog subfamily C member 10 OS=Homo sapiens OX=9606 GN=DNAJC10 PE=1 SV=2	1348	0.204	13	11.9862	10.6614	13.3587	10.9709	10.8318	10.5423	10.4309	10.9206	10.2971	12.0021	10.7817	10.5495
sp|Q96GA3|LTV1_HUMAN	LTV1	Protein LTV1 homolog OS=Homo sapiens OX=9606 GN=LTV1 PE=1 SV=1	1349	0.107	3	11.9241	11.2969	11.0177	11.3456	12.2722	11.9962	9.80781	10.0611	10.2785	11.4129	11.8713	10.0491
sp|Q9BS26|ERP44_HUMAN	ERP44	Endoplasmic reticulum resident protein 44 OS=Homo sapiens OX=9606 GN=ERP44 PE=1 SV=1	1350	0.345	16	11.831	10.7569	11.3698	9.53266	10.754	10.4521	11.9767	11.4419	11.8851	11.3192	10.2463	11.7679
sp|P43034|LIS1_HUMAN	PAFAH1B1	Platelet-activating factor acetylhydrolase IB subunit alpha OS=Homo sapiens OX=9606 GN=PAFAH1B1 PE=1 SV=2	1350	0.5	26	11.7863	11.4848	11.2472	10.8688	10.4761	10.5881	11.3365	11.5873	10.6249	11.5061	10.6443	11.1829
tr|B7WPE2|B7WPE2_HUMAN	EML3	Echinoderm microtubule associated protein like 3, isoform CRA_e OS=Homo sapiens OX=9606 GN=EML3 PE=1 SV=1	1351	0.029	12	10.9316	10.9024	11.8056	11.2617	10.4458	10.6023	11.4072	11.6352	11.0082	11.2132	10.7699	11.3502
sp|P54920|SNAA_HUMAN	NAPA	Alpha-soluble NSF attachment protein OS=Homo sapiens OX=9606 GN=NAPA PE=1 SV=3	1352	0.468	16	10.8468	11.2583	11.3628	11.6097	10.991	11.4372	10.5997	11.3572	10.5372	11.156	11.346	10.8314
sp|Q05209|PTN12_HUMAN	PTPN12	Tyrosine-protein phosphatase non-receptor type 12 OS=Homo sapiens OX=9606 GN=PTPN12 PE=1 SV=3	1353	0.244	19	9.9644	11.2711	9.92814	10.2094	10.5319	10.7392	11.9466	12.3395	13.0697	10.3879	10.4935	12.4519
sp|P08473|NEP_HUMAN	MME	Neprilysin OS=Homo sapiens OX=9606 GN=MME PE=1 SV=2	1354	0.183	13	13.4103	12.6893	12.7887	9.61634	9.95815	10.3959	9.96569	11.0083	10.1673	12.9628	9.99013	10.3804
sp|Q9UKV8|AGO2_HUMAN	AGO2	Protein argonaute-2 OS=Homo sapiens OX=9606 GN=AGO2 PE=1 SV=3	1355	0.102	16	10.1546	10.4476	12.0337	11.1756	11.8703	12.1569	10.613	10.7981	10.7502	10.8786	11.7343	10.7204
sp|Q9UL18|AGO1_HUMAN	AGO1	Protein argonaute-1 OS=Homo sapiens OX=9606 GN=AGO1 PE=1 SV=3	1355	0.107	5	11.7166	9.80513	12.4556	10.767	11.9374	11.8366	10.5876	10.2589	10.6351	11.3258	11.5137	10.4939
sp|O43765|SGTA_HUMAN	SGTA	Small glutamine-rich tetratricopeptide repeat-containing protein alpha OS=Homo sapiens OX=9606 GN=SGTA PE=1 SV=1	1356	0.256	4	11.9654	10.2371	11.0974	10.4127	11.273	10.5715	11.9334	10.2556	12.2539	11.1	10.7524	11.481
sp|Q6PI48|SYDM_HUMAN	DARS2	Aspartate--tRNA ligase, mitochondrial OS=Homo sapiens OX=9606 GN=DARS2 PE=1 SV=1	1357	0.186	9	12.489	10.1127	11.6104	11.3656	11.3498	11.3768	10.56	12.0668	9.06883	11.404	11.3641	10.5652
sp|Q93008|USP9X_HUMAN	USP9X	Probable ubiquitin carboxyl-terminal hydrolase FAF-X OS=Homo sapiens OX=9606 GN=USP9X PE=1 SV=3	1358	0.167	33	9.72946	9.60031	10.8236	12.5001	11.9501	12.0807	10.8158	11.9016	10.5983	10.0511	12.177	11.1052
sp|Q8TCF1|ZFAN1_HUMAN	ZFAND1	AN1-type zinc finger protein 1 OS=Homo sapiens OX=9606 GN=ZFAND1 PE=1 SV=1	1359	0.119	2	11.5711	10.656	10.6533	12.7509	12.262	10.5483	11.7804	10.2516	9.5264	10.9601	11.8537	10.5195
sp|Q0ZGT2|NEXN_HUMAN	NEXN	Nexilin OS=Homo sapiens OX=9606 GN=NEXN PE=1 SV=1	1360	0.262	19	7.60762	8.82182	7.60342	11.6814	11.6887	12.5782	13.044	13.5985	13.3765	8.01095	11.9828	13.3397
sp|Q8WXH0-2|SYNE2_HUMAN	SYNE2	Isoform 2 of Nesprin-2 OS=Homo sapiens OX=9606 GN=SYNE2	1361	0.1	43	8.85411	9.41664	8.65267	12.431	12.6784	12.8736	11.5995	11.4288	12.0653	8.97447	12.661	11.6979
sp|Q5JVF3-4|PCID2_HUMAN	PCID2	Isoform 4 of PCI domain-containing protein 2 OS=Homo sapiens OX=9606 GN=PCID2	1362	0.146	10	10.6008	9.43086	12.8308	13.1388	13.0892	12.4318	9.55059	9.94858	8.97857	10.9542	12.8866	9.49258
sp|Q16822|PCKGM_HUMAN	PCK2	Phosphoenolpyruvate carboxykinase [GTP], mitochondrial OS=Homo sapiens OX=9606 GN=PCK2 PE=1 SV=4	1363	0.194	8	9.12711	8.82175	9.03267	10.7837	11.6444	11.6463	13.3287	12.1042	13.5113	8.99384	11.3581	12.9814
sp|O60637|TSN3_HUMAN	TSPAN3	Tetraspanin-3 OS=Homo sapiens OX=9606 GN=TSPAN3 PE=2 SV=1	1364	0.028	1	14.1961	14.2999	13.0588	9.68425	9.51948	8.65416	10.7735	9.61104	10.2028	13.8516	9.28596	10.1958
sp|P17010-3|ZFX_HUMAN	ZFX	Isoform 3 of Zinc finger X-chromosomal protein OS=Homo sapiens OX=9606 GN=ZFX	1365	0.047	3	9.31225	11.1547	12.035	12.2583	11.4956	11.3306	10.1881	10.5296	11.696	10.834	11.6948	10.8046
sp|Q9H6T3|RPAP3_HUMAN	RPAP3	RNA polymerase II-associated protein 3 OS=Homo sapiens OX=9606 GN=RPAP3 PE=1 SV=2	1366	0.307	21	13.1589	13.4918	11.837	9.92614	10.3788	10.3284	10.2609	9.92085	10.6974	12.8292	10.2111	10.2931
sp|Q8TDQ7|GNPI2_HUMAN	GNPDA2	Glucosamine-6-phosphate isomerase 2 OS=Homo sapiens OX=9606 GN=GNPDA2 PE=1 SV=1	1367	0.395	6	10.9632	10.8696	10.8377	10.3106	10.4756	10.5892	11.755	12.9199	11.2791	10.8902	10.4585	11.9847
tr|D6RFF8|D6RFF8_HUMAN	GNPDA1	Glucosamine-6-phosphate isomerase (Fragment) OS=Homo sapiens OX=9606 GN=GNPDA1 PE=1 SV=1	1367	0.379	8	11.5111	10.7651	11.3716	11.8869	11.4935	10.5653	10.9869	11.4237	9.99597	11.2159	11.3152	10.8022
sp|Q9BXW9-1|FACD2_HUMAN	FANCD2	Isoform 1 of Fanconi anemia group D2 protein OS=Homo sapiens OX=9606 GN=FANCD2	1368	0.078	8	10.4717	11.2936	12.0062	13.0835	12.3177	11.9678	9.43413	10.2829	9.14242	11.2572	12.4563	9.61982
sp|Q4G0J3-3|LARP7_HUMAN	LARP7	Isoform 3 of La-related protein 7 OS=Homo sapiens OX=9606 GN=LARP7	1369	0.226	16	10.296	11.1524	10.1161	11.0691	11.1745	11.6556	10.9102	12.0523	11.5737	10.5215	11.2997	11.5121
sp|Q32P41|TRM5_HUMAN	TRMT5	tRNA (guanine(37)-N1)-methyltransferase OS=Homo sapiens OX=9606 GN=TRMT5 PE=1 SV=2	1370	0.193	9	9.14293	9.3881	9.24079	10.8554	12.3402	12.1645	11.8521	12.1061	12.9099	9.25727	11.7867	12.2894
sp|Q3KQV9|UAP1L_HUMAN	UAP1L1	UDP-N-acetylhexosamine pyrophosphorylase-like protein 1 OS=Homo sapiens OX=9606 GN=UAP1L1 PE=1 SV=2	1371	0.087	2	10.181	10.1337	10.3223	13.0827	12.8513	12.0789	10.5845	10.7193	10.0463	10.2123	12.671	10.45
sp|Q16222|UAP1_HUMAN	UAP1	UDP-N-acetylhexosamine pyrophosphorylase OS=Homo sapiens OX=9606 GN=UAP1 PE=1 SV=3	1371	0.418	28	10.7923	11.1031	11.534	11.9096	11.0519	11.9993	10.137	11.601	9.87184	11.1431	11.6536	10.5366
sp|P48637|GSHB_HUMAN	GSS	Glutathione synthetase OS=Homo sapiens OX=9606 GN=GSS PE=1 SV=1	1372	0.291	9	10.0183	10.4384	9.94357	11.0257	10.4595	11.8727	12.0825	13.0007	11.1586	10.1334	11.1193	12.0806
sp|O60551|NMT2_HUMAN	NMT2	Glycylpeptide N-tetradecanoyltransferase 2 OS=Homo sapiens OX=9606 GN=NMT2 PE=1 SV=1	1373	0.193	14	8.8041	8.69925	9.59018	12.9119	12.8557	12.821	11.3911	11.4249	11.5018	9.03118	12.8629	11.4393
sp|P30419|NMT1_HUMAN	NMT1	Glycylpeptide N-tetradecanoyltransferase 1 OS=Homo sapiens OX=9606 GN=NMT1 PE=1 SV=2	1373	0.27	15	10.3923	10.4995	10.435	10.4767	11.0024	10.359	12.1623	10.9885	13.6843	10.4423	10.6127	12.2784
sp|Q9NUP9|LIN7C_HUMAN	LIN7C	Protein lin-7 homolog C OS=Homo sapiens OX=9606 GN=LIN7C PE=1 SV=1	1374	0.305	9	9.59036	10.2973	10.0971	10.7184	10.9868	11.0351	11.903	12.3073	13.0646	9.99492	10.9134	12.425
sp|O76094|SRP72_HUMAN	SRP72	Signal recognition particle subunit SRP72 OS=Homo sapiens OX=9606 GN=SRP72 PE=1 SV=3	1375	0.453	23	10.3079	10.6913	10.4437	11.0705	11.4658	11.2892	11.6351	11.5538	11.5428	10.481	11.2752	11.5772
tr|E7ESC6|E7ESC6_HUMAN	XPO7	Exportin-7 OS=Homo sapiens OX=9606 GN=XPO7 PE=1 SV=1	1376	0.133	13	12.3623	9.93245	15.6247	13.345	11.1514	10.6921	8.99385	10.1859	7.71235	12.6398	11.7295	8.96403
sp|Q96BN8|OTUL_HUMAN	OTULIN	Ubiquitin thioesterase otulin OS=Homo sapiens OX=9606 GN=OTULIN PE=1 SV=3	1377	0.151	6	11.1361	10.9385	11.2608	11.5082	11.3167	10.944	10.903	11.1472	10.8453	11.1118	11.2563	10.9652
sp|Q96T23|RSF1_HUMAN	RSF1	Remodeling and spacing factor 1 OS=Homo sapiens OX=9606 GN=RSF1 PE=1 SV=2	1378	0.162	18	10.2474	11.8439	10.8304	10.5225	10.839	11.2252	11.1552	11.3442	11.9922	10.9739	10.8622	11.4972
sp|Q5JTY5|CBWD3_HUMAN	CBWD3	COBW domain-containing protein 3 OS=Homo sapiens OX=9606 GN=CBWD3 PE=2 SV=1	1379	0.149	5	11.4542	12.3264	11.2397	10.5077	10.423	11.0281	10.6442	11.5139	10.8627	11.6734	10.6529	11.0069
sp|Q12846|STX4_HUMAN	STX4	Syntaxin-4 OS=Homo sapiens OX=9606 GN=STX4 PE=1 SV=2	1380	0.29	6	11.3771	10.213	10.4168	11.2522	10.7266	11.6523	12.1962	11.3018	10.864	10.669	11.2104	11.454
sp|P56377|AP1S2_HUMAN	AP1S2	AP-1 complex subunit sigma-2 OS=Homo sapiens OX=9606 GN=AP1S2 PE=1 SV=1	1381	0.102	4	9.37569	8.29877	10.0867	12.1483	14.9436	12.8707	11.169	10.6953	10.4118	9.25372	13.3209	10.7587
tr|H7C1E4|H7C1E4_HUMAN	AP1S1	AP complex subunit sigma (Fragment) OS=Homo sapiens OX=9606 GN=AP1S1 PE=1 SV=1	1382	0.131	1	12.7882	12.8607	9.02913	11.6845	9.54275	12.2575	9.46846	12.7811	9.58772	11.5593	11.1616	10.6124
sp|P61266|STX1B_HUMAN	STX1B	Syntaxin-1B OS=Homo sapiens OX=9606 GN=STX1B PE=1 SV=1	1383	0.056	2	11.0574	10.0807	11.0219	11.9738	10.9143	10.8583	10.3415	11.41	12.342	10.72	11.2488	11.3645
sp|P32856|STX2_HUMAN	STX2	Syntaxin-2 OS=Homo sapiens OX=9606 GN=STX2 PE=1 SV=3	1383	0.149	2	14.5484	10.3345	15.6078	9.62822	9.85792	8.63174	11.7019	9.028	10.6616	13.4969	9.37263	10.4638
sp|Q13485|SMAD4_HUMAN	SMAD4	Mothers against decapentaplegic homolog 4 OS=Homo sapiens OX=9606 GN=SMAD4 PE=1 SV=1	1384	0.123	7	10.752	11.0726	11.9788	11.2568	11.6528	11.8096	9.99201	10.582	10.9034	11.2678	11.5731	10.4925
sp|Q9GZP9|DERL2_HUMAN	DERL2	Derlin-2 OS=Homo sapiens OX=9606 GN=DERL2 PE=1 SV=1	1385	0.126	3	10.5856	9.98122	9.32348	11.6212	11.4716	11.084	12.2286	11.8145	11.8898	9.96343	11.3923	11.9776
sp|Q8IZT6|ASPM_HUMAN	ASPM	Abnormal spindle-like microcephaly-associated protein OS=Homo sapiens OX=9606 GN=ASPM PE=1 SV=2	1386	0.003	1	10.3526	13.9774	9.89885	12.8531	11.3931	12.401	15.2883	9.34799	4.4876	11.4096	12.2157	9.70796
sp|Q9BR76|COR1B_HUMAN	CORO1B	Coronin-1B OS=Homo sapiens OX=9606 GN=CORO1B PE=1 SV=1	1387	0.268	10	10.8918	10.5579	10.0234	11.062	10.9728	11.6114	11.3499	11.8019	11.7289	10.491	11.2154	11.6269
sp|P60520|GBRL2_HUMAN	GABARAPL2	Gamma-aminobutyric acid receptor-associated protein-like 2 OS=Homo sapiens OX=9606 GN=GABARAPL2 PE=1 SV=1	1388	0.359	5	11.7832	11.0126	11.3659	11.4544	12.8195	12.363	9.81028	10.1229	9.26822	11.3872	12.2123	9.7338
sp|Q7L2E3-2|DHX30_HUMAN	DHX30	Isoform 2 of ATP-dependent RNA helicase DHX30 OS=Homo sapiens OX=9606 GN=DHX30	1389	0.3	33	11.2432	10.0042	12.7324	11.7873	11.6949	10.957	10.7864	10.5092	10.2853	11.3266	11.4797	10.527
sp|O95373|IPO7_HUMAN	IPO7	Importin-7 OS=Homo sapiens OX=9606 GN=IPO7 PE=1 SV=1	1390	0.26	27	11.5594	11.0671	13.7217	12.6519	11.1562	11.3903	9.25199	10.525	8.6764	12.1161	11.7328	9.48446
sp|O15397|IPO8_HUMAN	IPO8	Importin-8 OS=Homo sapiens OX=9606 GN=IPO8 PE=1 SV=2	1390	0.051	3	14.9276	12.4427	15.7377	10.2214	10.259	10.5115	9.39059	9.08082	7.42854	14.3693	10.3306	8.63332
sp|P49736|MCM2_HUMAN	MCM2	DNA replication licensing factor MCM2 OS=Homo sapiens OX=9606 GN=MCM2 PE=1 SV=4	1391	0.426	28	11.6644	10.5868	11.5735	12.4937	11.7698	11.8074	10.2212	10.124	9.75922	11.2749	12.0236	10.0348
sp|P63000-2|RAC1_HUMAN	RAC1	Isoform B of Ras-related C3 botulinum toxin substrate 1 OS=Homo sapiens OX=9606 GN=RAC1	1392	0.384	13	11.3366	10.4421	10.1244	11.0571	11.4302	10.3957	12.3068	10.9628	11.9443	10.6344	10.961	11.738
sp|P60953|CDC42_HUMAN	CDC42	Cell division control protein 42 homolog OS=Homo sapiens OX=9606 GN=CDC42 PE=1 SV=2	1392	0.366	12	10.4487	11.0767	10.6934	11.0816	11.0718	10.4581	11.6621	10.8918	12.6159	10.7396	10.8705	11.7233
sp|Q9H4E5|RHOJ_HUMAN	RHOJ	Rho-related GTP-binding protein RhoJ OS=Homo sapiens OX=9606 GN=RHOJ PE=1 SV=1	1392	0.126	4	10.3134	9.13944	12.8028	11.8293	12.045	11.6929	10.7178	10.5835	10.8759	10.7519	11.8557	10.7257
sp|P84095|RHOG_HUMAN	RHOG	Rho-related GTP-binding protein RhoG OS=Homo sapiens OX=9606 GN=RHOG PE=1 SV=1	1392	0.319	5	10.8386	10.8508	11.3048	11.2092	11.1091	10.7793	11.3578	10.9839	11.5665	10.9981	11.0325	11.3027
sp|P78314-4|3BP2_HUMAN	SH3BP2	Isoform 4 of SH3 domain-binding protein 2 OS=Homo sapiens OX=9606 GN=SH3BP2	1393	0.058	3	10.3126	10.1216	10.2786	11.6971	11.283	11.357	11.9067	11.239	11.8043	10.2376	11.4457	11.65
sp|O15355|PPM1G_HUMAN	PPM1G	Protein phosphatase 1G OS=Homo sapiens OX=9606 GN=PPM1G PE=1 SV=1	1395	0.473	23	10.1735	12.4737	10.826	11.6457	10.5592	11.5797	10.6344	11.0392	11.0686	11.1577	11.2615	10.9141
sp|P49593|PPM1F_HUMAN	PPM1F	Protein phosphatase 1F OS=Homo sapiens OX=9606 GN=PPM1F PE=1 SV=3	1396	0.271	10	13.0602	11.2315	11.1848	11.8313	10.8869	10.5601	10.5014	11.3323	9.41144	11.8255	11.0928	10.415
sp|P48634|PRC2A_HUMAN	PRRC2A	Protein PRRC2A OS=Homo sapiens OX=9606 GN=PRRC2A PE=1 SV=3	1397	0.26	29	10.6723	12.0162	9.57369	10.1653	10.6143	10.9309	12.2536	11.1937	12.58	10.7541	10.5702	12.0091
tr|E7EPN9|E7EPN9_HUMAN	PRRC2C	Protein PRRC2C OS=Homo sapiens OX=9606 GN=PRRC2C PE=1 SV=1	1397	0.005	50	11.0017	12.1777	10.1904	10.6827	10.8061	10.9486	11.469	10.6619	12.0619	11.1233	10.8125	11.3976
sp|Q5JSZ5|PRC2B_HUMAN	PRRC2B	Protein PRRC2B OS=Homo sapiens OX=9606 GN=PRRC2B PE=1 SV=2	1397	0.124	14	10.5944	12.3473	10.8482	9.79429	10.6614	10.93	11.94	10.7571	12.1274	11.2633	10.4619	11.6082
sp|Q13825|AUHM_HUMAN	AUH	Methylglutaconyl-CoA hydratase, mitochondrial OS=Homo sapiens OX=9606 GN=AUH PE=1 SV=1	1398	0.024	1	10.6833	10.9607	9.61719	11.9445	10.7537	10.0383	13.4315	11.0336	11.5373	10.4204	10.9122	12.0008
sp|Q13042|CDC16_HUMAN	CDC16	Cell division cycle protein 16 homolog OS=Homo sapiens OX=9606 GN=CDC16 PE=1 SV=2	1399	0.163	5	10.0519	10.6734	11.5435	11.9106	11.5263	12.7567	9.42922	11.105	11.0034	10.7563	12.0645	10.5125
sp|Q9NYJ8|TAB2_HUMAN	TAB2	TGF-beta-activated kinase 1 and MAP3K7-binding protein 2 OS=Homo sapiens OX=9606 GN=TAB2 PE=1 SV=1	1400	0.154	1	10.4547	11.0062	10.0995	10.9613	9.49235	12.845	12.9299	11.7878	10.4233	10.5201	11.0996	11.7137
sp|P42285|MTREX_HUMAN	MTREX	Exosome RNA helicase MTR4 OS=Homo sapiens OX=9606 GN=MTREX PE=1 SV=3	1401	0.274	24	11.2361	10.9477	12.4522	11.7268	11.7875	11.8894	9.50051	10.4611	9.9986	11.5453	11.8012	9.98674
sp|Q75QN2|INT8_HUMAN	INTS8	Integrator complex subunit 8 OS=Homo sapiens OX=9606 GN=INTS8 PE=1 SV=1	1402	0.022	1	8.95976	12.913	10.4257	10.6181	10.4971	14.3294	11.1882	9.98427	11.0846	10.7662	11.8149	10.7524
sp|P28066|PSA5_HUMAN	PSMA5	Proteasome subunit alpha type-5 OS=Homo sapiens OX=9606 GN=PSMA5 PE=1 SV=3	1403	0.705	27	10.7717	10.4207	8.3573	8.45294	11.0628	11.1416	12.9999	13.4199	13.3731	9.8499	10.2191	13.2643
sp|Q96IK1|BOD1_HUMAN	BOD1	Biorientation of chromosomes in cell division protein 1 OS=Homo sapiens OX=9606 GN=BOD1 PE=1 SV=2	1404	0.173	2	11.734	10.8913	10.3989	11.4952	11.4035	11.4764	10.8997	11.2756	10.4254	11.0081	11.4584	10.8669
sp|Q9Y5L0|TNPO3_HUMAN	TNPO3	Transportin-3 OS=Homo sapiens OX=9606 GN=TNPO3 PE=1 SV=3	1405	0.021	13	11.251	10.2337	13.2618	13.1786	11.6475	11.5889	9.53949	10.4376	8.86142	11.5822	12.1383	9.61284
sp|P28070|PSB4_HUMAN	PSMB4	Proteasome subunit beta type-4 OS=Homo sapiens OX=9606 GN=PSMB4 PE=1 SV=4	1406	0.409	12	13.4064	10.4296	12.7821	11.6407	10.9176	10.5655	10.1263	11.7842	8.3476	12.206	11.0413	10.086
tr|G8JLH6|G8JLH6_HUMAN	CD9	Tetraspanin OS=Homo sapiens OX=9606 GN=CD9 PE=1 SV=2	1407	0.167	4	15.4466	11.3909	19.411	10.9164	9.90961	8.52391	8.44079	8.2419	7.71891	15.4162	9.78331	8.13387
sp|Q9Y316-3|MEMO1_HUMAN	MEMO1	Isoform 3 of Protein MEMO1 OS=Homo sapiens OX=9606 GN=MEMO1	1408	0.253	4	11.7349	11.3088	11.5677	12.1492	9.89761	10.4878	11.4586	10.728	10.6673	11.5371	10.8449	10.9513
sp|O14980|XPO1_HUMAN	XPO1	Exportin-1 OS=Homo sapiens OX=9606 GN=XPO1 PE=1 SV=1	1409	0.383	30	10.9723	9.64598	13.3232	12.305	11.9846	11.5031	9.83954	10.7839	9.64246	11.3138	11.9309	10.0886
sp|P26374|RAE2_HUMAN	CHML	Rab proteins geranylgeranyltransferase component A 2 OS=Homo sapiens OX=9606 GN=CHML PE=1 SV=2	1410	0.093	5	11.8465	11.3484	12.476	10.7438	12.2551	10.4553	9.30163	10.405	11.1683	11.8903	11.1514	10.2916
sp|P24386|RAE1_HUMAN	CHM	Rab proteins geranylgeranyltransferase component A 1 OS=Homo sapiens OX=9606 GN=CHM PE=1 SV=3	1410	0.043	2	11.2234	11.5308	14.6537	12.3623	11.3962	11.9606	9.83711	9.45965	7.57632	12.4693	11.9064	8.95769
sp|O75976|CBPD_HUMAN	CPD	Carboxypeptidase D OS=Homo sapiens OX=9606 GN=CPD PE=1 SV=2	1411	0.098	11	11.6616	11.2087	11.2017	10.6039	10.6117	10.8064	11.3153	10.9941	11.5965	11.3573	10.674	11.302
sp|Q12765-2|SCRN1_HUMAN	SCRN1	Isoform 2 of Secernin-1 OS=Homo sapiens OX=9606 GN=SCRN1	1412	0.353	16	11.9443	11.3138	10.6534	12.0745	10.6717	10.7371	11.3033	11.1902	10.1118	11.3038	11.1611	10.8684
sp|Q9Y2A7-2|NCKP1_HUMAN	NCKAP1	Isoform 2 of Nck-associated protein 1 OS=Homo sapiens OX=9606 GN=NCKAP1	1413	0.22	24	11.0074	10.5041	11.9573	12.0203	11.286	11.5047	10.0606	11.5521	10.1076	11.1563	11.6037	10.5734
sp|P62081|RS7_HUMAN	RPS7	40S ribosomal protein S7 OS=Homo sapiens OX=9606 GN=RPS7 PE=1 SV=1	1414	0.634	28	11.9466	10.9655	11.6626	11.1675	11.4811	11.3556	9.76782	11.226	10.4273	11.5249	11.3347	10.4737
sp|Q9NSC5|HOME3_HUMAN	HOMER3	Homer protein homolog 3 OS=Homo sapiens OX=9606 GN=HOMER3 PE=1 SV=2	1415	0.199	4	14.0348	10.7617	11.2252	10.6472	10.6584	9.49634	10.7773	12.7672	9.6318	12.0072	10.2673	11.0588
sp|Q14240-2|IF4A2_HUMAN	EIF4A2	Isoform 2 of Eukaryotic initiation factor 4A-II OS=Homo sapiens OX=9606 GN=EIF4A2	1416	0.426	27	10.6132	11.086	8.90407	11.5624	11.6813	12.132	11.2259	11.4625	11.3326	10.2011	11.7919	11.3403
sp|P60842|IF4A1_HUMAN	EIF4A1	Eukaryotic initiation factor 4A-I OS=Homo sapiens OX=9606 GN=EIF4A1 PE=1 SV=1	1416	0.347	20	12.3771	10.3314	11.4437	10.948	11.6829	11.0638	10.777	10.8838	10.4923	11.3841	11.2316	10.7177
sp|P38919|IF4A3_HUMAN	EIF4A3	Eukaryotic initiation factor 4A-III OS=Homo sapiens OX=9606 GN=EIF4A3 PE=1 SV=4	1416	0.509	22	12.4962	11.2275	13.3298	13.6475	10.5991	10.4898	10.0201	9.78563	8.40426	12.3512	11.5788	9.40333
sp|Q96P70|IPO9_HUMAN	IPO9	Importin-9 OS=Homo sapiens OX=9606 GN=IPO9 PE=1 SV=3	1417	0.274	21	12.0302	10.1089	14.3343	12.7406	11.9323	11.8066	8.50217	10.1858	8.35913	12.1578	12.1598	9.0157
sp|P25205-2|MCM3_HUMAN	MCM3	Isoform 2 of DNA replication licensing factor MCM3 OS=Homo sapiens OX=9606 GN=MCM3	1418	0.341	20	11.7631	10.6182	11.3509	12.9231	12.0875	11.9373	10.0259	9.93192	9.36195	11.2441	12.316	9.77326
sp|Q460N5|PAR14_HUMAN	PARP14	Poly [ADP-ribose] polymerase 14 OS=Homo sapiens OX=9606 GN=PARP14 PE=1 SV=3	1419	0.133	15	10.8063	10.4147	11.2407	11.1413	11.8839	11.9107	10.1358	11.6656	10.8009	10.8206	11.6453	10.8674
sp|P43378|PTN9_HUMAN	PTPN9	Tyrosine-protein phosphatase non-receptor type 9 OS=Homo sapiens OX=9606 GN=PTPN9 PE=1 SV=1	1421	0.032	2	9.77437	11.3713	12.3304	11.3767	11.5339	11.038	12.1378	10.5915	9.84605	11.1587	11.3162	10.8584
sp|Q8WV22|NSE1_HUMAN	NSMCE1	Non-structural maintenance of chromosomes element 1 homolog OS=Homo sapiens OX=9606 GN=NSMCE1 PE=1 SV=5	1422	0.173	3	12.5676	12.0622	10.0631	9.64964	12.6535	12.4308	9.61712	11.1966	9.75946	11.5643	11.578	10.1911
tr|B1AK88|B1AK88_HUMAN	CAPZB	Capping protein (Actin filament) muscle Z-line, beta, isoform CRA_d OS=Homo sapiens OX=9606 GN=CAPZB PE=1 SV=1	1423	0.475	35	11.1728	10.7975	10.3801	11.0947	11.2835	10.7559	11.4666	11.2721	11.7768	10.7835	11.0447	11.5052
tr|A0A0A0MQX1|A0A0A0MQX1_HUMAN	MYO10	Unconventional myosin-X OS=Homo sapiens OX=9606 GN=MYO10 PE=1 SV=1	1423	0.059	8	11.6074	10.7037	11.7568	10.6911	10.2849	10.0987	12.4364	11.0362	11.3848	11.356	10.3582	11.6191
sp|Q3LXA3|TKFC_HUMAN	TKFC	Triokinase/FMN cyclase OS=Homo sapiens OX=9606 GN=TKFC PE=1 SV=2	1424	0.243	7	12.8566	11.0204	12.7484	10.3443	10.3651	9.94576	10.3373	11.7191	10.663	12.2085	10.2184	10.9065
sp|P09038|FGF2_HUMAN	FGF2	Fibroblast growth factor 2 OS=Homo sapiens OX=9606 GN=FGF2 PE=1 SV=3	1426	0.278	8	8.49239	8.70236	8.17879	11.4151	11.9043	11.2579	13.2744	12.9935	13.7813	8.45785	11.5258	13.3497
sp|Q8NBF2|NHLC2_HUMAN	NHLRC2	NHL repeat-containing protein 2 OS=Homo sapiens OX=9606 GN=NHLRC2 PE=1 SV=1	1427	0.291	18	11.9379	11.3327	12.0611	11.5334	10.7829	10.7478	10.7299	10.388	10.4863	11.7772	11.0214	10.5347
sp|Q9BTY2|FUCO2_HUMAN	FUCA2	Plasma alpha-L-fucosidase OS=Homo sapiens OX=9606 GN=FUCA2 PE=1 SV=2	1428	0.261	13	10.2757	9.70149	11.4823	10.1439	10.2284	10.387	12.4166	13.0121	12.3524	10.4865	10.2531	12.5937
sp|Q9Y6D9|MD1L1_HUMAN	MAD1L1	Mitotic spindle assembly checkpoint protein MAD1 OS=Homo sapiens OX=9606 GN=MAD1L1 PE=1 SV=2	1429	0.228	15	11.8634	11.8248	10.7442	11.1848	10.9623	11.2404	10.414	11.2722	10.4937	11.4775	11.1292	10.7266
sp|Q92572|AP3S1_HUMAN	AP3S1	AP-3 complex subunit sigma-1 OS=Homo sapiens OX=9606 GN=AP3S1 PE=1 SV=1	1430	0.446	7	10.5903	11.8616	10.6897	11.6974	10.6596	11.039	10.9428	11.6324	10.8872	11.0472	11.132	11.1541
[truncated: 4,567 more rows]
